# Supplementary material for: NRF2 modulates WNT signaling pathway to enhance photodynamic therapy resistance in oral leukoplakia
Source: EMBO Mol Med. 2025 Jun 10;17(7):1794–824. doi: 10.1038/s44321-025-00256-w (PMC12254380; doi:10.1038/s44321-025-00256-w)
Supplement: Supplementary file 3 — Source data Fig. 1 [file 44321_2025_256_MOESM3_ESM.zip]

Archive with 13 entries (10 files):
- Figure 1-source data/
- Figure 1-source data/.DS_Store
- __MACOSX/Figure 1-source data/._.DS_Store
- Figure 1-source data/1B-/
- Figure 1-source data/1F-/
- Figure 1-source data/1B-/sensitive.tif.zip
- __MACOSX/Figure 1-source data/1B-/._sensitive.tif.zip
- Figure 1-source data/1B-/.DS_Store
- __MACOSX/Figure 1-source data/1B-/._.DS_Store
- Figure 1-source data/1B-/resistant.tif.zip
- __MACOSX/Figure 1-source data/1B-/._resistant.tif.zip
- Figure 1-source data/1F-/Fig1F-DEGs_AllCelltype.csv
- __MACOSX/Figure 1-source data/1F-/._Fig1F-DEGs_AllCelltype.csv
