# Supplementary material for: NRF2 modulates WNT signaling pathway to enhance photodynamic therapy resistance in oral leukoplakia
Source: EMBO Mol Med. 2025 Jun 10;17(7):1794–824. doi: 10.1038/s44321-025-00256-w (PMC12254380; doi:10.1038/s44321-025-00256-w)
Supplement: Supplementary file 3 — Source data Fig. 1 [file 44321_2025_256_MOESM3_ESM.zip › Figure 1-source data/1F-/Fig1F-DEGs_AllCelltype.csv]

p_val	avg_log2FC	pct.1	pct.2	p_val_adj	cluster	gene
1e-307	2.10124884181629	0.73	0.161	1e-307	0	LTB
1e-307	2.06241296948038	0.74	0.145	1e-307	0	IL7R
1e-307	2.00339153771165	0.924	0.233	1e-307	0	TRAC
1e-307	1.95101143360161	0.608	0.149	1e-307	0	TRBC1
1e-307	1.87232631585879	0.96	0.498	1e-307	0	IL32
1e-307	1.84945773280204	0.845	0.235	1e-307	0	TRBC2
1e-307	1.70031805093285	0.695	0.12	1e-307	0	SPOCK2
1e-307	1.59492227555932	0.542	0.11	1e-307	0	BATF
1e-307	1.5882512777054	0.591	0.139	1e-307	0	TIGIT
1e-307	1.52626184082536	0.873	0.233	1e-307	0	CD2
1e-307	1.51105842534854	0.898	0.221	1e-307	0	CD3D
1e-307	1.42911262587306	0.808	0.277	1e-307	0	FYB1
1e-307	1.37987379292689	0.842	0.215	1e-307	0	CD3E
1e-307	1.36146514279463	0.714	0.244	1e-307	0	BCL11B
1e-307	1.35979279653838	0.661	0.306	1e-307	0	PBXIP1
1e-307	1.32989600218116	0.965	0.407	1e-307	0	PTPRC
1e-307	1.32003212182916	0.888	0.316	1e-307	0	CD52
1e-307	1.24746209127519	0.797	0.203	1e-307	0	CD3G
1e-307	1.23254985428225	0.899	0.452	1e-307	0	ARHGDIB
1e-307	1.2017811651774	0.644	0.212	1e-307	0	CLEC2D
1e-307	1.19409332116509	0.548	0.285	1e-307	0	CARD16
1e-307	1.18246624881139	0.591	0.351	1e-307	0	RORA
1e-307	1.16340383327835	0.621	0.257	1e-307	0	CYTIP
1e-307	1.14209335596102	0.692	0.278	1e-307	0	IL2RG
1e-307	1.13567530964763	0.564	0.191	1e-307	0	CD27
1e-307	1.13109555309525	0.964	0.755	1e-307	0	BTG1
1e-307	1.11720362873272	0.611	0.152	1e-307	0	CD247
1e-307	1.103143376185	0.647	0.166	1e-307	0	LCK
1e-307	1.09825939205376	0.657	0.327	1e-307	0	ISG20
1e-307	1.09321384618711	0.829	0.362	1e-307	0	RAC2
1e-307	1.09219197086737	0.546	0.134	1e-307	0	LAT
1e-307	1.08892948324389	0.843	0.528	1e-307	0	STK4
1e-307	1.06755120484475	0.783	0.379	1e-307	0	GMFG
1e-307	1.05921052052468	0.529	0.215	1e-307	0	PIK3IP1
1e-307	1.05445312061833	0.754	0.331	1e-307	0	CXCR4
1e-307	1.05331690694256	0.651	0.266	1e-307	0	IKZF1
1e-307	1.05229283897137	0.82	0.351	1e-307	0	CD48
1e-307	1.05176218096407	0.731	0.395	1e-307	0	STK17B
1e-307	1.04509968668841	0.801	0.314	1e-307	0	CORO1A
1e-307	1.04019972135768	0.994	0.878	1e-307	0	HLA-A
1e-307	1.03604632422016	0.521	0.406	1e-307	0	CORO1B
1e-307	1.03215459345457	0.723	0.281	1e-307	0	ACAP1
1e-307	1.03204002115387	0.692	0.325	1e-307	0	RGS1
1e-307	1.02369193557562	0.577	0.264	1e-307	0	UCP2
1e-307	0.999554244888045	0.527	0.16	1e-307	0	TRAF3IP3
1e-307	0.98912473605174	0.706	0.382	1e-307	0	ETS1
1e-307	0.971634729047202	0.668	0.37	1e-307	0	BIRC3
1e-307	0.969341189179965	0.503	0.237	1e-307	0	TNFRSF1B
1e-307	0.954368766561131	0.607	0.36	1e-307	0	SEPTIN6
1e-307	0.949246976369883	0.792	0.524	1e-307	0	FXYD5
1e-307	0.946079624280406	0.5	0.13	1e-307	0	SKAP1
1e-307	0.9433670893491	0.619	0.232	1e-307	0	PCED1B-AS1
1e-307	0.935703000862294	0.83	0.627	1e-307	0	TSC22D3
1e-307	0.924148476129109	0.649	0.458	1e-307	0	MAF
1e-307	0.923317693804689	0.598	0.408	1e-307	0	EML4
1e-307	0.920750958932541	0.657	0.478	1e-307	0	LINC-PINT
1e-307	0.918736011949511	0.689	0.396	1e-307	0	EVL
1e-307	0.911494570293327	0.681	0.447	1e-307	0	SYNE2
1e-307	0.908241162095242	0.644	0.52	1e-307	0	PPP1R2
1e-307	0.905006167152404	0.558	0.247	1e-307	0	ICAM3
1e-307	4.59393739402012	0.948	0.054	1e-307	1	CCL5
1e-307	3.99887873311071	0.777	0.029	1e-307	1	GZMK
1e-307	3.96937901034722	0.867	0.009	1e-307	1	NKG7
1e-307	3.47640199843115	0.823	0.038	1e-307	1	GZMA
1e-307	3.19161606529657	0.774	0.053	1e-307	1	CCL4
1e-307	2.6208330347642	0.507	0.006	1e-307	1	GZMH
1e-307	2.59656300838171	0.567	0.053	1e-307	1	CCL4L2
1e-307	2.47578654814719	0.834	0.162	1e-307	1	CST7
1e-307	2.28283625030351	0.579	0.027	1e-307	1	CD8A
1e-307	2.16921888954382	0.578	0.019	1e-307	1	CTSW
1e-307	2.05639301717257	0.918	0.306	1e-307	1	HCST
1e-307	2.03780075502032	0.572	0.019	1e-307	1	KLRK1
1e-307	1.98065941958582	0.724	0.206	1e-307	1	APOBEC3G
1e-307	1.74282698251759	0.603	0.089	1e-307	1	GZMM
1e-307	1.60876102197984	0.691	0.261	1e-307	1	DUSP2
1e-307	1.57140947107304	0.742	0.243	1e-307	1	CD69
1e-307	1.55505230744322	0.819	0.247	1e-307	1	CD3D
1e-307	1.50392750153062	0.736	0.224	1e-307	1	CD3G
1e-307	1.4803926179665	0.964	0.411	1e-307	1	PTPRC
1e-307	1.47390413478764	0.832	0.248	1e-307	1	CD2
1e-307	1.42915358704076	0.713	0.358	1e-307	1	PLAAT4
1e-307	1.40693792580913	0.679	0.229	1e-307	1	GIMAP7
1e-307	1.40445513912218	0.796	0.232	1e-307	1	CD3E
1e-307	1.35531733116386	0.82	0.313	1e-307	1	CORO1A
1e-307	1.33690979819061	0.795	0.324	1e-307	1	CXCR4
1e-307	1.28093456533538	0.876	0.645	1e-307	1	DNAJB1
1e-307	1.27411279498988	0.887	0.76	1e-307	1	HSPA1B
1e-307	1.26605837789705	0.595	0.211	1e-307	1	GIMAP4
1e-307	1.25226864701698	0.847	0.332	1e-307	1	CD52
1e-307	1.25122640024655	0.723	0.285	1e-307	1	ACAP1
1e-307	1.23832785424744	0.58	0.203	1e-307	1	LIME1
1e-307	1.22450794287859	0.555	0.226	1e-307	1	RUNX3
1e-307	1.20801219210996	0.796	0.252	1e-307	1	TRBC2
1e-307	1.16147209282866	0.832	0.352	1e-307	1	CD48
1e-307	1.16045303444597	0.654	0.39	1e-307	1	STK17A
1e-307	1.12312650297909	0.679	0.401	1e-307	1	EVL
1e-307	1.11816101499063	0.816	0.267	1e-307	1	TRAC
1e-307	1.11581960878108	0.832	0.72	1e-307	1	HSPA1A
1e-307	1.11530245541712	0.615	0.236	1e-307	1	PCED1B-AS1
1e-307	1.1092068177336	0.631	0.451	1e-307	1	CLEC2B
1e-307	1.09924589246011	0.601	0.182	1e-307	1	LCK
1e-307	1.09867285466246	0.55	0.451	1e-307	1	CLDND1
1e-307	1.09346747336356	0.856	0.777	1e-307	1	SRSF7
1e-307	1.08879279589889	0.96	0.757	1e-307	1	BTG1
1e-307	1.06882455717527	0.754	0.585	1e-307	1	RNF213
1e-307	1.05738857360282	0.689	0.459	1e-307	1	ITM2A
1e-307	1.05361271684368	0.802	0.373	1e-307	1	RAC2
1e-307	1.03721369265803	0.795	0.543	1e-307	1	STK4
1e-307	1.03711208047439	0.788	0.458	1e-307	1	ARL4C
1e-307	1.03671866447293	0.719	0.301	1e-307	1	LCP1
1e-307	1.03223332598725	0.599	0.372	1e-307	1	RGS2
1e-307	1.02932924627351	0.635	0.518	1e-307	1	PPP2R5C
1e-307	1.02455465775796	0.506	0.207	1e-307	1	PTPN7
1e-307	1.02320343888406	0.592	0.228	1e-307	1	CLEC2D
1e-307	1.01941728186253	0.549	0.172	1e-307	1	CD247
1e-307	1.01405280063558	0.734	0.3	1e-307	1	FYB1
1e-307	1.01082930203409	0.933	0.509	1e-307	1	IL32
1e-307	1.0065707395066	0.617	0.44	1e-307	1	RESF1
1e-307	1.0058478047302	0.52	0.271	1e-307	1	TUBA4A
1e-307	0.989825433543405	0.552	0.167	1e-307	1	TRBC1
1e-307	0.98293065379424	0.549	0.218	1e-307	1	ITGB2
1e-307	0.966266707864261	0.996	0.878	1e-307	1	HLA-A
1e-307	0.955060422102343	0.931	0.624	1e-307	1	CYBA
1e-307	0.94249676614628	0.697	0.535	1e-307	1	ID2
1e-307	0.930169454546599	0.575	0.284	1e-307	1	BCL11B
1e-307	0.929262359246793	0.965	0.77	1e-307	1	SH3BGRL3
1e-307	0.921384607300426	1	0.903	1e-307	1	TMSB4X
1e-307	0.917945279848554	0.685	0.41	1e-307	1	STK17B
1e-307	0.917723332347176	0.505	0.362	1e-307	1	AC245297.3
1e-307	0.916925688062103	0.624	0.299	1e-307	1	IL2RG
1e-307	0.914413566253759	0.535	0.384	1e-307	1	BTN3A2
1e-307	0.912323820380123	0.564	0.262	1e-307	1	LIMD2
1e-307	5.68324232778933	0.999	0.111	1e-307	2	DCN
1e-307	5.27017049308457	0.985	0.068	1e-307	2	LUM
1e-307	4.98121206113655	0.643	0.033	1e-307	2	CFD
1e-307	4.97096200255317	0.986	0.058	1e-307	2	COL1A2
1e-307	4.94311002591829	0.93	0.022	1e-307	2	COL1A1
1e-307	4.86524690388827	0.928	0.083	1e-307	2	COL3A1
1e-307	4.8057654296593	0.928	0.108	1e-307	2	MGP
1e-307	4.46327333291616	0.904	0.034	1e-307	2	SFRP2
1e-307	4.24366354386648	0.98	0.065	1e-307	2	CCDC80
1e-307	3.98067880287072	0.976	0.06	1e-307	2	C1S
1e-307	3.9122386951205	0.966	0.047	1e-307	2	FBLN1
1e-307	3.89766188549117	0.984	0.063	1e-307	2	COL6A2
1e-307	3.8919453257673	0.95	0.015	1e-307	2	DPT
1e-307	3.8221599121276	0.974	0.122	1e-307	2	IGFBP4
1e-307	3.80672630346999	0.725	0.024	1e-307	2	COMP
1e-307	3.79505152202178	0.971	0.078	1e-307	2	CFH
1e-307	3.79495426042536	0.991	0.252	1e-307	2	GSN
1e-307	3.71556616014886	0.971	0.06	1e-307	2	COL6A1
1e-307	3.66170913147214	0.98	0.071	1e-307	2	C1R
1e-307	3.6213088495707	0.895	0.071	1e-307	2	IGFBP5
1e-307	3.53769018655737	0.908	0.021	1e-307	2	COL6A3
1e-307	3.5275987782596	0.743	0.09	1e-307	2	SFRP1
1e-307	3.51941881292655	0.837	0.024	1e-307	2	DIO2
1e-307	3.41496606963473	0.959	0.033	1e-307	2	MFAP4
1e-307	3.3291998590869	0.802	0.009	1e-307	2	APOD
1e-307	3.27263849124023	0.919	0.08	1e-307	2	COL14A1
1e-307	3.26709250478189	0.919	0.045	1e-307	2	VCAN
1e-307	3.26191607179068	0.968	0.058	1e-307	2	PLAC9
1e-307	3.00592273208005	0.9	0.036	1e-307	2	MMP2
1e-307	2.95994532566884	0.94	0.04	1e-307	2	SOD3
1e-307	2.95689512706952	0.892	0.211	1e-307	2	CXCL14
1e-307	2.92437603050054	0.745	0.044	1e-307	2	ASPN
1e-307	2.91790560347592	0.902	0.04	1e-307	2	PRELP
1e-307	2.90053003975531	0.897	0.028	1e-307	2	NR2F1
1e-307	2.88666463844511	0.773	0.031	1e-307	2	GPC3
1e-307	2.87633052546184	0.982	0.127	1e-307	2	SERPING1
1e-307	2.80540693939624	0.736	0.059	1e-307	2	LEPR
1e-307	2.7982339170013	0.88	0.042	1e-307	2	ANGPTL1
1e-307	2.76080432518592	0.857	0.08	1e-307	2	CCN2
1e-307	2.743154224149	0.973	0.197	1e-307	2	TIMP2
1e-307	2.73902421955527	0.873	0.035	1e-307	2	RARRES2
1e-307	2.72724730476193	0.925	0.141	1e-307	2	LTBP4
1e-307	2.67877824847284	0.889	0.037	1e-307	2	FN1
1e-307	2.66410739356292	0.854	0.054	1e-307	2	CTSK
1e-307	2.65322082581029	0.916	0.099	1e-307	2	BGN
1e-307	2.64862754003866	0.951	0.084	1e-307	2	PRRX1
1e-307	2.60626982593957	0.854	0.045	1e-307	2	TNXB
1e-307	2.60514448086093	0.843	0.029	1e-307	2	MEG3
1e-307	2.54299936370462	0.913	0.095	1e-307	2	FSTL1
1e-307	2.51092630660952	0.872	0.094	1e-307	2	PLAGL1
1e-307	2.48624689462657	0.758	0.067	1e-307	2	CPE
1e-307	2.47072785381637	0.94	0.077	1e-307	2	LRP1
1e-307	2.45117167835356	0.826	0.209	1e-307	2	CLU
1e-307	2.44980932424684	0.918	0.113	1e-307	2	CYBRD1
1e-307	2.44362857298918	0.689	0.063	1e-307	2	CXCL12
1e-307	2.43127399950533	0.897	0.033	1e-307	2	PCOLCE
1e-307	2.39454602536068	0.849	0.058	1e-307	2	FBN1
1e-307	2.39059920174311	0.74	0.119	1e-307	2	CCN1
1e-307	2.37406184111047	0.814	0.123	1e-307	2	NTRK2
1e-307	2.37240435678407	0.914	0.15	1e-307	2	FHL1
1e-307	2.36474807216522	0.892	0.159	1e-307	2	SPARC
1e-307	2.36381535461439	0.86	0.042	1e-307	2	TWIST1
1e-307	2.35609500178798	0.907	0.165	1e-307	2	HTRA1
1e-307	2.35048123099065	0.851	0.033	1e-307	2	FBLN2
1e-307	2.30959708416183	0.848	0.4	1e-307	2	SOD2
1e-307	2.30239888149256	0.934	0.183	1e-307	2	GPNMB
1e-307	2.29882862303855	0.876	0.048	1e-307	2	AEBP1
1e-307	2.27624996007013	0.882	0.102	1e-307	2	SERPINF1
1e-307	2.26067181472249	0.886	0.085	1e-307	2	SSPN
1e-307	2.25008477933603	0.854	0.075	1e-307	2	NNMT
1e-307	2.22291885699771	0.803	0.05	1e-307	2	THBS2
1e-307	2.21738664957078	0.545	0.006	1e-307	2	CILP
1e-307	2.20927514792574	0.759	0.013	1e-307	2	FGF7
1e-307	2.20221073395403	0.753	0.056	1e-307	2	COL5A2
1e-307	2.16351938746497	0.818	0.049	1e-307	2	HMCN1
1e-307	2.16227623422463	0.711	0.031	1e-307	2	HSPB6
1e-307	2.15650589062322	0.947	0.227	1e-307	2	TCF4
1e-307	2.15373142300373	0.762	0.08	1e-307	2	LTBP1
1e-307	2.14438137264343	0.863	0.015	1e-307	2	ISLR
1e-307	2.14426228783335	0.779	0.189	1e-307	2	TIMP3
1e-307	2.12639980474246	0.989	0.665	1e-307	2	CD81
1e-307	2.12383169882058	0.869	0.167	1e-307	2	FILIP1L
1e-307	2.11652271906759	0.928	0.268	1e-307	2	NFIA
1e-307	2.10691553830913	0.597	0.022	1e-307	2	TNFAIP6
1e-307	2.10006014952163	0.59	0.131	1e-307	2	APCDD1
1e-307	2.09074259759261	0.931	0.311	1e-307	2	SELENOM
1e-307	2.07324645362122	0.82	0.012	1e-307	2	PDGFRA
1e-307	2.06634894808347	0.973	0.563	1e-307	2	LAPTM4A
1e-307	2.05805662985211	0.755	0.01	1e-307	2	ABCA8
1e-307	2.05051675186621	0.811	0.012	1e-307	2	OLFML3
1e-307	2.03826740826658	0.834	0.093	1e-307	2	PBX1
1e-307	2.03765315337212	0.711	0.03	1e-307	2	THY1
1e-307	2.03674435765175	0.776	0.039	1e-307	2	SLIT3
1e-307	2.01446294748556	0.909	0.125	1e-307	2	NR2F2
1e-307	2.01047265586857	0.85	0.023	1e-307	2	MXRA8
1e-307	2.00904772357482	0.891	0.137	1e-307	2	FGFR1
1e-307	1.99859323166888	0.563	0.128	1e-307	2	CCL2
1e-307	1.99209760729359	0.886	0.169	1e-307	2	S100A13
1e-307	1.98300132681063	0.98	0.608	1e-307	2	LGALS1
1e-307	1.9602173709321	0.987	0.324	1e-307	2	IFITM3
1e-307	1.95838635468786	0.583	0.095	1e-307	2	TNC
1e-307	1.9575010358636	0.791	0.08	1e-307	2	PLPP3
1e-307	1.93752047372526	0.922	0.165	1e-307	2	PMP22
1e-307	1.91710647254858	0.867	0.207	1e-307	2	IGFBP6
1e-307	1.91694661414249	0.997	0.829	1e-307	2	S100A6
1e-307	1.89418956547064	0.85	0.142	1e-307	2	NFIX
1e-307	1.88361354720436	0.75	0.034	1e-307	2	COL12A1
1e-307	1.88107122631681	0.768	0.015	1e-307	2	TWIST2
1e-307	1.86878371749644	0.724	0.149	1e-307	2	CDKN1C
1e-307	1.85540179812124	0.876	0.316	1e-307	2	CEBPD
1e-307	1.8507298480076	0.818	0.053	1e-307	2	PRRX2
1e-307	1.84806295155558	0.831	0.106	1e-307	2	PAM
1e-307	1.83277427496379	0.833	0.109	1e-307	2	MRC2
1e-307	1.82847863413611	0.978	0.678	1e-307	2	CD63
1e-307	1.810258267491	0.97	0.242	1e-307	2	CALD1
1e-307	1.79800168285262	0.698	0.116	1e-307	2	THBS1
1e-307	1.79363307533421	0.717	0.031	1e-307	2	ABI3BP
1e-307	1.78916162702857	0.861	0.102	1e-307	2	LHFPL6
1e-307	1.78461507308855	0.623	0.19	1e-307	2	EGR1
1e-307	1.77417002021251	0.78	0.168	1e-307	2	NBL1
1e-307	1.77252781516943	0.548	0.062	1e-307	2	WNT5A
1e-307	1.75879772249527	0.696	0.039	1e-307	2	MXRA5
1e-307	1.75843921107826	0.885	0.142	1e-307	2	NUPR1
1e-307	1.75502751094092	0.923	0.161	1e-307	2	ADIRF
1e-307	1.74857118080216	0.513	0.012	1e-307	2	GREM1
1e-307	1.74202670525109	0.892	0.111	1e-307	2	CNN3
1e-307	1.73559914979689	0.665	0.161	1e-307	2	GEM
1e-307	1.73481434313765	0.855	0.376	1e-307	2	CEBPB
1e-307	1.73306841232977	0.817	0.075	1e-307	2	RNASE4
1e-307	1.72067763631	0.912	0.298	1e-307	2	NFIC
1e-307	1.71289447457355	0.96	0.138	1e-307	2	IGFBP7
1e-307	1.70569178835255	0.755	0.076	1e-307	2	ANTXR1
1e-307	1.70113470967985	0.84	0.205	1e-307	2	MAN1A1
1e-307	1.6957725194388	0.838	0.197	1e-307	2	PALLD
1e-307	1.68125612582685	0.739	0.058	1e-307	2	ANGPTL2
1e-307	1.68047596702165	0.662	0.025	1e-307	2	COL5A1
1e-307	1.67968135520856	0.797	0.052	1e-307	2	SDC2
1e-307	1.67253721420603	0.648	0.011	1e-307	2	OMD
1e-307	1.66838011774285	0.643	0.148	1e-307	2	TNFAIP2
1e-307	1.66336237972645	0.777	0.048	1e-307	2	DDR2
1e-307	1.65736762359922	0.521	0.027	1e-307	2	CHRDL1
1e-307	1.6474415759564	0.944	0.379	1e-307	2	TIMP1
1e-307	1.6397793759473	0.786	0.045	1e-307	2	FBLN5
1e-307	1.63579287450978	0.886	0.317	1e-307	2	LIMA1
1e-307	1.62216863591702	0.811	0.073	1e-307	2	AKAP12
1e-307	1.61989015175843	0.813	0.122	1e-307	2	EPHX1
1e-307	1.61829493505101	0.909	0.313	1e-307	2	DPYSL2
1e-307	1.61229003011787	0.708	0.012	1e-307	2	NOVA1
1e-307	1.60940595840345	0.731	0.023	1e-307	2	ANK2
1e-307	1.60602282097302	0.737	0.054	1e-307	2	PLXDC1
1e-307	1.58801120233306	0.713	0.015	1e-307	2	BARX1
1e-307	1.58264749104381	0.643	0.009	1e-307	2	PDGFRL
1e-307	1.58118265195387	0.725	0.018	1e-307	2	CLMP
1e-307	1.57773803834035	0.903	0.262	1e-307	2	SPTBN1
1e-307	1.57368345983422	0.658	0.047	1e-307	2	LTBP2
1e-307	1.57347043453112	0.795	0.082	1e-307	2	LAMA4
1e-307	1.55513582896354	0.755	0.039	1e-307	2	PDGFRB
1e-307	1.55401982043886	0.816	0.145	1e-307	2	DPYSL3
1e-307	1.54495144467908	0.913	0.264	1e-307	2	CAVIN1
1e-307	1.5429117664116	0.843	0.313	1e-307	2	CALU
1e-307	1.53320434670301	0.715	0.088	1e-307	2	TMEM176B
1e-307	1.52575383409456	0.681	0.151	1e-307	2	F2R
1e-307	1.51431501442742	0.879	0.385	1e-307	2	TSC22D1
1e-307	1.49523836226652	0.669	0.105	1e-307	2	SPON2
1e-307	1.49235662666871	0.762	0.2	1e-307	2	LGALS3BP
1e-307	1.4898432740511	0.733	0.103	1e-307	2	PLPP1
1e-307	1.48983766837626	0.961	0.646	1e-307	2	EID1
1e-307	1.48058790843684	0.699	0.093	1e-307	2	LAMB1
1e-307	1.45465312104306	0.651	0.02	1e-307	2	CDH11
1e-307	1.45430971950172	0.953	0.455	1e-307	2	CD9
1e-307	1.44310573970038	0.669	0.08	1e-307	2	TMEM176A
1e-307	1.42335499901817	0.717	0.146	1e-307	2	PLXDC2
1e-307	1.41453471776519	0.563	0.005	1e-307	2	GDF10
1e-307	1.4129117452854	0.598	0.062	1e-307	2	EFEMP1
1e-307	1.41211432650382	0.972	0.592	1e-307	2	LGALS3
1e-307	1.40714986178071	0.892	0.223	1e-307	2	DST
1e-307	1.40523159099774	0.73	0.159	1e-307	2	PPIC
1e-307	1.40332926678028	0.689	0.027	1e-307	2	FMOD
1e-307	1.40324702050061	0.82	0.275	1e-307	2	PGRMC1
1e-307	1.39616599187697	0.788	0.227	1e-307	2	GOLIM4
1e-307	1.39547283372668	0.955	0.636	1e-307	2	ANXA5
1e-307	1.39187797261958	0.858	0.243	1e-307	2	TCEAL9
1e-307	1.38327189884142	0.778	0.169	1e-307	2	MXRA7
1e-307	1.38252721346208	0.547	0.005	1e-307	2	COL8A1
1e-307	1.3808563442495	0.628	0.01	1e-307	2	LAMA2
1e-307	1.37351590362935	0.678	0.007	1e-307	2	BICC1
1e-307	1.35706294491878	0.563	0.032	1e-307	2	HAS2
1e-307	1.34801233884811	0.702	0.081	1e-307	2	MEIS2
1e-307	1.34631902801051	0.599	0.027	1e-307	2	PLEKHH2
1e-307	1.3452276558694	0.873	0.238	1e-307	2	EMP1
1e-307	1.3407107198633	0.706	0.112	1e-307	2	TPBG
1e-307	1.33588982067419	0.781	0.102	1e-307	2	FXYD1
1e-307	1.33550973240573	0.675	0.119	1e-307	2	ZNF503
1e-307	1.33388669593682	0.685	0.133	1e-307	2	CRYAB
1e-307	1.32397862704309	0.725	0.104	1e-307	2	LAMC1
1e-307	1.32112506817641	0.878	0.319	1e-307	2	ZBTB20
1e-307	1.31897520636576	0.728	0.148	1e-307	2	FAM114A1
1e-307	1.31449419204785	0.872	0.373	1e-307	2	LEPROT
1e-307	1.31413996103697	0.517	0.248	1e-307	2	IER3
1e-307	1.3128791780251	0.592	0.106	1e-307	2	PRSS23
1e-307	1.31002771579993	0.547	0.104	1e-307	2	QSOX1
1e-307	1.30391196257226	0.943	0.568	1e-307	2	RTN4
1e-307	1.30363839550334	1	0.84	1e-307	2	VIM
1e-307	1.29917394603629	0.67	0.029	1e-307	2	ECM2
1e-307	1.29824905949039	0.86	0.258	1e-307	2	APP
1e-307	1.29357655188289	0.681	0.169	1e-307	2	SPRY1
1e-307	1.29251925618905	0.658	0.062	1e-307	2	RECK
1e-307	1.29069100588409	0.502	0.118	1e-307	2	SERPINE2
1e-307	1.27046160431496	0.794	0.214	1e-307	2	KLF9
1e-307	1.26844563482827	0.536	0.086	1e-307	2	TCIM
1e-307	1.26097518622276	0.547	0.019	1e-307	2	SRPX
1e-307	1.26018917820139	0.756	0.117	1e-307	2	CD302
1e-307	1.25951304120859	0.747	0.184	1e-307	2	KIAA0930
1e-307	1.25562021485792	0.671	0.125	1e-307	2	JDP2
1e-307	1.25039493530941	0.844	0.297	1e-307	2	IL6ST
1e-307	1.24868091729498	0.763	0.235	1e-307	2	SCPEP1
1e-307	1.24609501693096	0.737	0.124	1e-307	2	NDN
1e-307	1.24602279196739	0.525	0.008	1e-307	2	RORB
1e-307	1.24013872140134	0.779	0.301	1e-307	2	SPTSSA
1e-307	1.23840495512765	0.648	0.039	1e-307	2	MIR100HG
1e-307	1.23367216378386	0.647	0.048	1e-307	2	ADGRA2
1e-307	1.23346733701723	0.668	0.083	1e-307	2	CRABP2
1e-307	1.22955791190034	0.767	0.202	1e-307	2	RRAS
1e-307	1.22862783171462	0.687	0.133	1e-307	2	RND3
1e-307	1.22525839879471	0.589	0.054	1e-307	2	MAMDC2
1e-307	1.21100119761836	0.8	0.307	1e-307	2	CYB5A
1e-307	1.20844506499491	0.761	0.221	1e-307	2	ASPH
1e-307	1.20780080578813	0.667	0.103	1e-307	2	ECM1
1e-307	1.20735416818635	0.591	0.024	1e-307	2	STEAP1
1e-307	1.20445769386593	0.74	0.134	1e-307	2	CPQ
1e-307	1.20122797801005	0.673	0.137	1e-307	2	ITGB5
1e-307	1.19884858901832	0.578	0.009	1e-307	2	CD248
1e-307	1.19053414426037	0.695	0.089	1e-307	2	LAMB2
1e-307	1.18060426032229	0.706	0.193	1e-307	2	PALMD
1e-307	1.18024443037909	0.722	0.154	1e-307	2	EPB41L2
1e-307	1.17687829476452	0.675	0.091	1e-307	2	MAP1B
1e-307	1.17566370774119	0.537	0.088	1e-307	2	NREP
1e-307	1.17199088307594	0.766	0.258	1e-307	2	ALDH2
1e-307	1.16809631989927	0.627	0.03	1e-307	2	RCN3
1e-307	1.16510179660099	0.613	0.115	1e-307	2	MIR99AHG
1e-307	1.16250640294931	0.578	0.045	1e-307	2	FAM20C
1e-307	1.16134163178441	0.597	0.012	1e-307	2	STEAP2
1e-307	1.15525602023714	0.682	0.118	1e-307	2	IL1R1
1e-307	1.15415901328433	0.612	0.029	1e-307	2	PRKG1
1e-307	1.15059699857651	0.627	0.064	1e-307	2	RBMS3
1e-307	1.14949767123285	0.79	0.249	1e-307	2	DDAH2
1e-307	1.14545169366464	0.562	0.058	1e-307	2	PDPN
1e-307	1.14331626620191	0.508	0.037	1e-307	2	HYMAI
1e-307	1.13864696050487	0.564	0.103	1e-307	2	RASD1
1e-307	1.13837262296372	0.649	0.037	1e-307	2	GLT8D2
1e-307	1.13832268279606	0.669	0.179	1e-307	2	NFIB
1e-307	1.13758111401378	0.668	0.131	1e-307	2	P4HA2
1e-307	1.13634855880893	0.595	0.221	1e-307	2	PMEPA1
1e-307	1.13517932238918	0.783	0.142	1e-307	2	CAVIN3
1e-307	1.13465839163421	0.688	0.168	1e-307	2	SPARCL1
1e-307	1.12808560803294	0.704	0.14	1e-307	2	EVA1B
1e-307	1.12666815399791	0.842	0.381	1e-307	2	RRBP1
1e-307	1.12480286939398	0.684	0.115	1e-307	2	PARVA
1e-307	1.12305453678901	0.617	0.108	1e-307	2	METTL7A
1e-307	1.12285217318349	0.527	0.035	1e-307	2	ELN
1e-307	1.11728844022203	0.651	0.07	1e-307	2	CTSF
1e-307	1.11589390117953	0.832	0.332	1e-307	2	CYB5R3
1e-307	1.11485212581286	0.634	0.227	1e-307	2	GAS6
1e-307	1.11485202758496	0.664	0.13	1e-307	2	PLEKHA5
1e-307	1.1145208190763	0.81	0.383	1e-307	2	NORAD
1e-307	1.11394844567667	0.606	0.013	1e-307	2	LPAR1
1e-307	1.10992604954953	0.504	0.011	1e-307	2	ITGBL1
1e-307	1.10831490489997	0.555	0.008	1e-307	2	PTGFR
1e-307	1.10753292682446	0.764	0.103	1e-307	2	COX7A1
1e-307	1.1046592679529	0.577	0.03	1e-307	2	FGF2
1e-307	1.09831546056936	0.604	0.013	1e-307	2	LRRN4CL
1e-307	1.09647674521258	0.503	0.099	1e-307	2	PTN
1e-307	1.09631395854941	0.63	0.154	1e-307	2	DKK3
1e-307	1.09598632137423	0.564	0.017	1e-307	2	ABCA6
1e-307	1.0959846240531	0.543	0.024	1e-307	2	PRSS12
1e-307	1.0934015468939	0.903	0.564	1e-307	2	SQSTM1
1e-307	1.08371686633504	0.623	0.042	1e-307	2	CRISPLD2
1e-307	1.08075078638475	0.53	0.081	1e-307	2	PTK7
1e-307	1.07831565480665	0.711	0.149	1e-307	2	TSPAN4
1e-307	1.07532125371055	0.623	0.029	1e-307	2	EFEMP2
1e-307	1.07448076625853	0.614	0.045	1e-307	2	ZCCHC24
1e-307	1.0613934031024	0.733	0.216	1e-307	2	SNX9
1e-307	1.05506410318982	0.522	0.073	1e-307	2	VCAM1
1e-307	1.04934407296499	0.717	0.176	1e-307	2	RAB34
1e-307	1.0463744507205	0.683	0.132	1e-307	2	WWTR1
1e-307	1.04624629975714	0.693	0.206	1e-307	2	FNDC3B
1e-307	1.04430297560223	0.641	0.058	1e-307	2	MAGI2-AS3
1e-307	1.04419393655954	0.677	0.202	1e-307	2	BASP1
1e-307	1.04391455632304	0.602	0.061	1e-307	2	GPX8
1e-307	1.04093818616492	0.737	0.115	1e-307	2	DAB2
1e-307	1.0407978782089	0.935	0.555	1e-307	2	PSAP
1e-307	1.04024533745694	0.971	0.679	1e-307	2	ANXA2
1e-307	1.03724907074288	0.607	0.29	1e-307	2	MT-ATP8
1e-307	1.03597432440881	0.669	0.077	1e-307	2	FERMT2
1e-307	1.03223043843902	0.516	0.016	1e-307	2	SPON1
1e-307	1.03184246470464	0.789	0.219	1e-307	2	EMP2
1e-307	1.03064543166384	0.893	0.543	1e-307	2	MGST3
1e-307	1.02828744123116	0.589	0.015	1e-307	2	NFATC4
1e-307	1.02651117675672	0.534	0.098	1e-307	2	AKR1C1
1e-307	1.02475793390358	0.635	0.068	1e-307	2	KANK2
1e-307	1.02144884180549	0.755	0.249	1e-307	2	BEX3
1e-307	1.02034045443297	0.604	0.037	1e-307	2	FKBP10
1e-307	1.01643531867446	0.503	0.213	1e-307	2	HES1
1e-307	1.01624803212747	0.772	0.48	1e-307	2	MT2A
1e-307	1.01517564487575	0.648	0.163	1e-307	2	ITGAV
1e-307	1.0132746472481	0.585	0.082	1e-307	2	BOC
1e-307	1.01135641626005	0.584	0.046	1e-307	2	TMEM47
1e-307	1.01068865373037	0.983	0.726	1e-307	2	FTL
1e-307	1.01054847781843	0.69	0.165	1e-307	2	ENAH
1e-307	1.00985545193603	0.521	0.101	1e-307	2	ADAMTS1
1e-307	1.00717547394934	0.534	0.047	1e-307	2	LOXL1
1e-307	1.00523228023797	0.746	0.355	1e-307	2	PHACTR2
1e-307	1.0016716898505	0.732	0.273	1e-307	2	SCARB2
1e-307	0.998702988620027	0.784	0.29	1e-307	2	ADD3
1e-307	0.997169168118403	0.844	0.334	1e-307	2	MARCKS
1e-307	0.996936648906247	0.544	0.039	1e-307	2	CPED1
1e-307	0.993453936480763	0.666	0.163	1e-307	2	GNG12
1e-307	0.992408165434781	0.577	0.08	1e-307	2	SH3D19
1e-307	0.989102514776937	0.678	0.196	1e-307	2	MPZL1
1e-307	0.987632099884578	0.555	0.036	1e-307	2	SGCE
1e-307	0.987515083308121	0.825	0.131	1e-307	2	GNG11
1e-307	0.983743508742594	0.517	0.028	1e-307	2	PTGES
1e-307	0.981874067789209	0.721	0.234	1e-307	2	LTBP3
1e-307	0.98055607568562	0.772	0.379	1e-307	2	SPATS2L
1e-307	0.979035849927696	0.516	0.014	1e-307	2	PTGER3
1e-307	0.972886588207872	0.597	0.139	1e-307	2	TGFBR3
1e-307	0.969955095107101	0.527	0.093	1e-307	2	FRMD6
1e-307	0.965752657552255	0.567	0.091	1e-307	2	ID4
1e-307	0.965534343065899	0.555	0.22	1e-307	2	KLF4
1e-307	0.965149607208978	0.633	0.183	1e-307	2	COL18A1
1e-307	0.96127307998204	0.543	0.043	1e-307	2	RUNX1T1
1e-307	0.959532087454091	0.613	0.104	1e-307	2	COPZ2
1e-307	0.956975976524196	0.521	0.013	1e-307	2	PCDH18
1e-307	0.956954090616675	0.53	0.008	1e-307	2	SSC5D
1e-307	0.954865144564119	0.954	0.666	1e-307	2	NUCKS1
1e-307	0.954394330384004	0.777	0.311	1e-307	2	CRTAP
1e-307	0.950455716222362	0.55	0.077	1e-307	2	CLEC11A
1e-307	0.948686963061566	0.623	0.194	1e-307	2	RCN1
1e-307	0.947055118525506	0.751	0.273	1e-307	2	CDK2AP1
1e-307	0.945236358802396	0.587	0.068	1e-307	2	RASSF8
1e-307	0.944386279384239	0.574	0.105	1e-307	2	TEAD1
1e-307	0.944020556897315	0.761	0.096	1e-307	2	TFPI
1e-307	0.941923322172233	0.552	0.044	1e-307	2	COLEC12
1e-307	0.939620820575219	0.688	0.21	1e-307	2	C1orf21
1e-307	0.938598210201088	0.544	0.077	1e-307	2	ITIH5
1e-307	0.934574861828236	0.938	0.499	1e-307	2	PTMS
1e-307	0.92874047733688	0.961	0.771	1e-307	2	AHNAK
1e-307	0.928074323341081	0.726	0.199	1e-307	2	CTSL
1e-307	0.925479103691404	0.7	0.219	1e-307	2	RTL8C
1e-307	0.919339701060875	0.518	0.023	1e-307	2	EMILIN1
1e-307	0.918756375222739	0.578	0.086	1e-307	2	EBF1
1e-307	0.91215836762383	0.664	0.164	1e-307	2	BDH2
1e-307	0.912058928344316	0.846	0.241	1e-307	2	SELENOP
1e-307	0.910879603485112	0.515	0.016	1e-307	2	F10
1e-307	0.910646862746718	0.887	0.643	1e-307	2	MT-ND4L
1e-307	0.91035665889498	0.586	0.057	1e-307	2	TMEM98
1e-307	0.910272982726461	0.519	0.046	1e-307	2	CEP126
1e-307	0.905943541219744	0.637	0.18	1e-307	2	ITPRIPL2
1e-307	0.904132980559998	0.819	0.392	1e-307	2	NENF
1e-307	6.363313686592	0.985	0.256	1e-307	3	KRT14
1e-307	5.61819766597058	0.994	0.23	1e-307	3	KRT5
1e-307	5.60583528824049	0.505	0.149	1e-307	3	KRT16
1e-307	5.44312868692406	0.978	0.151	1e-307	3	S100A2
1e-307	5.34043476502952	0.9	0.176	1e-307	3	KRT6A
1e-307	4.72019713294879	0.512	0.101	1e-307	3	KRT6B
1e-307	4.57916190188822	0.974	0.067	1e-307	3	SFN
1e-307	4.04726918776438	0.557	0.025	1e-307	3	KRT15
1e-307	3.80910644196237	0.923	0.075	1e-307	3	DSP
1e-307	3.79180676504094	0.94	0.043	1e-307	3	S100A14
1e-307	3.72339579180387	0.899	0.027	1e-307	3	CALML3
1e-307	3.57648761017423	0.887	0.003	1e-307	3	MIR205HG
1e-307	3.54418595532705	0.935	0.113	1e-307	3	IGFBP2
1e-307	3.18319299750637	0.984	0.369	1e-307	3	PERP
1e-307	3.02780158347807	0.768	0.035	1e-307	3	FGFBP1
1e-307	2.97772918108909	0.912	0.154	1e-307	3	AQP3
1e-307	2.91273997526559	0.921	0.169	1e-307	3	S100A16
1e-307	2.87787738869478	0.937	0.039	1e-307	3	FXYD3
1e-307	2.73979482860028	0.836	0.044	1e-307	3	DAPL1
1e-307	2.69631100901811	0.679	0.308	1e-307	3	MT1X
1e-307	2.67193616688434	0.661	0.032	1e-307	3	COL17A1
1e-307	2.58967588389905	0.88	0.705	1e-307	3	TXN
1e-307	2.49993656615102	0.937	0.595	1e-307	3	GSTP1
1e-307	2.3987285228544	0.931	0.082	1e-307	3	JUP
1e-307	2.31645335135415	0.78	0.029	1e-307	3	PKP1
1e-307	2.31397593088713	0.583	0.06	1e-307	3	H19
1e-307	2.30802374128067	0.783	0.289	1e-307	3	IGFBP6
1e-307	2.29863472566814	0.966	0.248	1e-307	3	CBR1
1e-307	2.27087656206616	0.926	0.329	1e-307	3	TUBA1C
1e-307	2.22931130807629	0.939	0.131	1e-307	3	PITX1
1e-307	2.20647799577503	0.944	0.185	1e-307	3	PRXL2A
1e-307	2.1828566384057	0.876	0.029	1e-307	3	C19orf33
1e-307	2.1177610724957	0.678	0.031	1e-307	3	AKR1B10
1e-307	2.10801982298218	0.917	0.028	1e-307	3	DSC3
1e-307	2.01954241049792	0.877	0.017	1e-307	3	TRIM29
1e-307	2.01206234621887	0.955	0.158	1e-307	3	SPINT2
1e-307	1.96768743839377	0.99	0.843	1e-307	3	GAPDH
1e-307	1.9126166198314	0.547	0.01	1e-307	3	LGALS7B
1e-307	1.91181288426569	0.951	0.375	1e-307	3	TXNDC17
1e-307	1.91001858996729	0.697	0.037	1e-307	3	CA2
1e-307	1.88711127494815	0.812	0.027	1e-307	3	GJB2
1e-307	1.85805986717012	0.681	0.029	1e-307	3	DSG1
1e-307	1.85243177776379	0.753	0.215	1e-307	3	MT1E
1e-307	1.84204457613616	0.901	0.024	1e-307	3	SERPINB5
1e-307	1.83964422085458	0.792	0.296	1e-307	3	CXCL14
1e-307	1.82687925839543	0.923	0.763	1e-307	3	MIF
1e-307	1.8253131705528	0.583	0.024	1e-307	3	TACSTD2
1e-307	1.82270537994358	0.897	0.018	1e-307	3	DSG3
1e-307	1.82188505485483	0.764	0.054	1e-307	3	DSC2
1e-307	1.8138304358529	0.966	0.626	1e-307	3	ENO1
1e-307	1.81317939112075	0.961	0.472	1e-307	3	ATP1B3
1e-307	1.75709959412949	0.558	0.01	1e-307	3	ALDH3A1
1e-307	1.75123775181798	0.708	0.198	1e-307	3	STMN1
1e-307	1.74680972530815	0.949	0.387	1e-307	3	TKT
1e-307	1.7226803412012	0.961	0.59	1e-307	3	SLC25A5
1e-307	1.70877533627775	0.966	0.57	1e-307	3	PKM
1e-307	1.69487401176448	0.955	0.572	1e-307	3	EIF5A
1e-307	1.66161368962239	0.93	0.142	1e-307	3	FSCN1
1e-307	1.65937411153511	0.958	0.417	1e-307	3	PPP1R14B
1e-307	1.64052408158446	0.707	0.202	1e-307	3	CSRP2
1e-307	1.63983526888438	0.81	0.05	1e-307	3	RHOD
1e-307	1.61660047153974	0.909	0.016	1e-307	3	VSNL1
1e-307	1.60251915855714	0.73	0.225	1e-307	3	TPPP3
1e-307	1.58657009678664	0.863	0.065	1e-307	3	SLC2A1
1e-307	1.58369433078122	0.843	0.075	1e-307	3	NQO1
1e-307	1.57744490003475	0.881	0.01	1e-307	3	PKP3
1e-307	1.57578208065099	0.764	0.184	1e-307	3	RND3
1e-307	1.57543540848433	0.734	0.419	1e-307	3	TUBB4B
1e-307	1.51350259142402	0.823	0.015	1e-307	3	LAD1
1e-307	1.49857377656427	0.99	0.856	1e-307	3	NPM1
1e-307	1.48608388580266	0.909	0.256	1e-307	3	NME1
1e-307	1.46959619616061	0.981	0.782	1e-307	3	NME2
1e-307	1.46515382106977	0.937	0.444	1e-307	3	C1QBP
1e-307	1.4507401707403	0.6	0.034	1e-307	3	PCLAF
1e-307	1.4502459074991	0.698	0.108	1e-307	3	SLC7A5
1e-307	1.44361694277982	0.694	0.318	1e-307	3	DST
1e-307	1.43932425898335	0.866	0.016	1e-307	3	CLCA2
1e-307	1.42283300379618	0.953	0.632	1e-307	3	ATP5MC3
1e-307	1.40723589336293	0.993	0.88	1e-307	3	PPIA
1e-307	1.40363710771602	0.665	0.017	1e-307	3	MAL2
1e-307	1.39517147896285	0.954	0.37	1e-307	3	PDLIM1
1e-307	1.39246728033697	0.992	0.92	1e-307	3	RPLP0
1e-307	1.38036245288351	0.83	0.018	1e-307	3	TP63
1e-307	1.37907523780963	0.743	0.597	1e-307	3	H2AFZ
1e-307	1.37820522466422	0.891	0.806	1e-307	3	S100A11
1e-307	1.36166077380901	0.541	0.129	1e-307	3	SNHG25
1e-307	1.36069849697501	0.859	0.079	1e-307	3	SDC1
1e-307	1.35428554997323	0.82	0.04	1e-307	3	KLF5
1e-307	1.34498198219124	0.971	0.74	1e-307	3	SNHG29
1e-307	1.32822875095166	0.824	0.284	1e-307	3	TIMM13
1e-307	1.32624255075773	0.917	0.801	1e-307	3	MT-CO2
1e-307	1.32521852946344	0.971	0.724	1e-307	3	RAN
1e-307	1.31981328646498	0.966	0.755	1e-307	3	PRDX1
1e-307	1.31043721176602	0.816	0.064	1e-307	3	SLC7A1
1e-307	1.30616681805275	0.984	0.86	1e-307	3	RPS17
1e-307	1.28976102823107	0.816	0.502	1e-307	3	SLC3A2
1e-307	1.27776776287034	0.9	0.468	1e-307	3	RANBP1
1e-307	1.27123626524668	0.629	0.015	1e-307	3	GBP6
1e-307	1.26380385969765	0.973	0.72	1e-307	3	UQCRH
1e-307	1.26303737393627	0.978	0.721	1e-307	3	COX6A1
1e-307	1.25656976311142	0.827	0.325	1e-307	3	CYC1
1e-307	1.25220865604351	0.956	0.597	1e-307	3	ATP5F1B
1e-307	1.25101875129013	0.955	0.541	1e-307	3	SNRPF
1e-307	1.23588884710931	0.796	0.027	1e-307	3	NSG1
1e-307	1.23500264825489	0.703	0.188	1e-307	3	PTTG1
1e-307	1.23453728241699	0.908	0.593	1e-307	3	KRT10
1e-307	1.23334729705412	0.871	0.489	1e-307	3	RPL22L1
1e-307	1.22472163174229	0.932	0.424	1e-307	3	NDUFB9
1e-307	1.22472095214684	0.956	0.652	1e-307	3	COX7B
1e-307	1.2242359037868	0.903	0.28	1e-307	3	UQCRC1
1e-307	1.21385715928789	0.922	0.405	1e-307	3	JPT1
1e-307	1.21306301650885	0.792	0.05	1e-307	3	IMPA2
1e-307	1.21178260699326	0.865	0.251	1e-307	3	IMPDH2
1e-307	1.20252584978406	0.991	0.893	1e-307	3	RPL4
1e-307	1.19207487560858	0.594	0.088	1e-307	3	CKB
1e-307	1.19196749694096	0.886	0.26	1e-307	3	DANCR
1e-307	1.19032599566008	0.887	0.208	1e-307	3	HRAS
1e-307	1.18417068615972	0.64	0.052	1e-307	3	ITGB4
1e-307	1.18385132311079	0.961	0.617	1e-307	3	ZNF706
1e-307	1.18033094335707	0.83	0.142	1e-307	3	HOPX
1e-307	1.17208320193149	0.875	0.184	1e-307	3	HMGA1
1e-307	1.17129819690432	0.851	0.023	1e-307	3	CA12
1e-307	1.1606872019039	0.923	0.261	1e-307	3	AOPEP
1e-307	1.15565350992954	0.951	0.548	1e-307	3	PA2G4
1e-307	1.15245109787373	0.986	0.836	1e-307	3	YBX1
1e-307	1.15205309825567	0.987	0.901	1e-307	3	BTF3
1e-307	1.14877469819298	0.677	0.165	1e-307	3	EIF4EBP1
1e-307	1.14205920511563	0.953	0.663	1e-307	3	TPI1
1e-307	1.12268854054257	0.911	0.355	1e-307	3	MLF2
1e-307	1.12141477899364	0.772	0.131	1e-307	3	ITGA6
1e-307	1.11552471299731	0.701	0.007	1e-307	3	KLK8
1e-307	1.10557259640155	0.897	0.494	1e-307	3	PRDX2
1e-307	1.10508653992231	0.99	0.947	1e-307	3	RPL7
1e-307	1.09624475348341	0.919	0.447	1e-307	3	CLTB
1e-307	1.09109269020782	0.941	0.815	1e-307	3	DYNLL1
1e-307	1.08883054130683	0.639	0.01	1e-307	3	GJB6
1e-307	1.08533246945587	0.982	0.774	1e-307	3	EIF4A1
1e-307	1.07536801872888	0.678	0.003	1e-307	3	TP53AIP1
1e-307	1.07437655758346	0.978	0.702	1e-307	3	SERBP1
1e-307	1.06705737922891	0.979	0.791	1e-307	3	EEF2
1e-307	1.06369483374865	0.807	0.071	1e-307	3	IL18
1e-307	1.04297780888292	0.96	0.663	1e-307	3	TSPO
1e-307	1.03859888018926	0.798	0.134	1e-307	3	CTNNBIP1
1e-307	1.03218759743001	0.961	0.731	1e-307	3	SLC25A6
1e-307	1.02805197243262	0.969	0.707	1e-307	3	SLC25A3
1e-307	1.02746047453688	0.832	0.556	1e-307	3	TUBB
1e-307	1.02684325185005	0.578	0.02	1e-307	3	LAMB3
1e-307	1.02230563813381	0.928	0.578	1e-307	3	LDHB
1e-307	1.01738945692012	0.985	0.942	1e-307	3	RPL8
1e-307	1.01708220511216	0.922	0.611	1e-307	3	UQCR10
1e-307	1.01669026476707	0.84	0.066	1e-307	3	PRRG4
1e-307	1.0096550636496	0.773	0.159	1e-307	3	MRPL12
1e-307	1.00608196121165	0.928	0.689	1e-307	3	ATP5ME
1e-307	1.00011512627424	0.818	0.04	1e-307	3	SOX15
1e-307	0.993127605005953	0.708	0.137	1e-307	3	HSPA2
1e-307	0.988812430083645	0.582	0.01	1e-307	3	NMU
1e-307	0.98608528572474	0.98	0.506	1e-307	3	CD9
1e-307	0.985895478582549	0.9	0.417	1e-307	3	CCT5
1e-307	0.984185522178478	0.925	0.583	1e-307	3	SNRPB
1e-307	0.978271816307698	0.968	0.589	1e-307	3	YWHAE
1e-307	0.975845151866698	0.874	0.353	1e-307	3	NHP2
1e-307	0.97185589178762	0.86	0.413	1e-307	3	SLIRP
1e-307	0.969907806111039	0.864	0.329	1e-307	3	NAA20
1e-307	0.969050903791047	0.892	0.362	1e-307	3	ETFB
1e-307	0.966966402103572	0.816	0.119	1e-307	3	ALDH7A1
1e-307	0.965342533127859	0.789	0.022	1e-307	3	FERMT1
1e-307	0.961981284390776	0.969	0.78	1e-307	3	COX6C
1e-307	0.960163840229945	0.842	0.26	1e-307	3	CLSTN1
1e-307	0.954157778918566	0.793	0.203	1e-307	3	IFI27
1e-307	0.95231859593676	0.965	0.756	1e-307	3	LDHA
1e-307	0.950439768946005	0.982	0.936	1e-307	3	RPS2
1e-307	0.949312008501332	0.699	0.082	1e-307	3	SNHG19
1e-307	0.948716298818026	0.941	0.672	1e-307	3	ATP5PF
1e-307	0.947577809717199	0.836	0.185	1e-307	3	GJA1
1e-307	0.937089648329184	0.92	0.594	1e-307	3	UQCRQ
1e-307	0.936774111231157	0.91	0.506	1e-307	3	PGAM1
1e-307	0.933071979389106	0.886	0.572	1e-307	3	SNRPG
1e-307	0.932822584286023	0.982	0.884	1e-307	3	EEF1B2
1e-307	0.932679792492983	0.66	0.006	1e-307	3	GPX2
1e-307	0.928623040597602	0.96	0.714	1e-307	3	NDUFS5
1e-307	0.926161861995966	0.958	0.695	1e-307	3	COX8A
1e-307	0.925349137465244	0.925	0.538	1e-307	3	VDAC2
1e-307	0.920998683889079	0.981	0.879	1e-307	3	EEF1G
1e-307	0.918734831496782	0.762	0.062	1e-307	3	EFNB1
1e-307	0.915199270061057	0.939	0.923	1e-307	3	MT-CO1
1e-307	0.910141925677233	0.657	0.091	1e-307	3	GAMT
1e-307	0.908686044678922	0.76	0.005	1e-307	3	TINCR
1e-307	0.908678158880427	0.839	0.347	1e-307	3	TIMM8B
1e-307	0.9079041419746	0.907	0.362	1e-307	3	HDGF
1e-307	0.905967077361392	0.938	0.473	1e-307	3	CCT3
1e-307	0.900664877120356	0.974	0.787	1e-307	3	YWHAZ
1e-307	0.900193349770613	0.793	0.039	1e-307	3	TPD52L1
4.81579039238936e-286	1.75669521661239	0.749	0.67	1.76262744151843e-281	3	CSTB
1e-307	5.24196546324593	0.961	0.045	1e-307	4	LYZ
1e-307	4.73893771608364	0.532	0.015	1e-307	4	IL1B
1e-307	4.64034790745954	0.997	0.278	1e-307	4	HLA-DRA
1e-307	4.6245017940403	0.786	0.003	1e-307	4	C1QA
1e-307	4.33804550922109	0.745	0.003	1e-307	4	C1QB
1e-307	4.24200989288987	0.501	0.041	1e-307	4	CXCL8
1e-307	4.012011453368	0.989	0.355	1e-307	4	HLA-DPA1
1e-307	4.00303724216869	0.965	0.022	1e-307	4	AIF1
1e-307	3.98409052478128	0.992	0.449	1e-307	4	HLA-DRB1
1e-307	3.89407521624181	0.987	0.393	1e-307	4	HLA-DPB1
1e-307	3.86611087307422	0.997	0.501	1e-307	4	CD74
1e-307	3.85011442558984	0.952	0.214	1e-307	4	HLA-DQA1
1e-307	3.822502068973	0.968	0.304	1e-307	4	HLA-DQB1
1e-307	3.7775242726462	0.74	0.006	1e-307	4	C1QC
1e-307	3.65594578959081	0.919	0.024	1e-307	4	MS4A6A
1e-307	3.58080892772721	0.95	0.131	1e-307	4	IFI30
1e-307	3.48143744455374	0.976	0.068	1e-307	4	TYROBP
1e-307	3.36656744303743	0.991	0.375	1e-307	4	CST3
1e-307	3.28313797488445	0.656	0.168	1e-307	4	HLA-DRB5
1e-307	3.05040733147624	0.962	0.457	1e-307	4	CTSZ
1e-307	3.02349484009715	0.609	0.033	1e-307	4	C15orf48
1e-307	2.99691200377948	0.991	0.763	1e-307	4	FTL
1e-307	2.99161671116518	0.967	0.066	1e-307	4	FCER1G
1e-307	2.96165475595506	0.811	0.008	1e-307	4	CLEC10A
1e-307	2.90068520022077	0.907	0.015	1e-307	4	MS4A7
1e-307	2.80869465626591	0.503	0.084	1e-307	4	HLA-DQA2
1e-307	2.80669329508804	0.937	0.254	1e-307	4	HLA-DMA
1e-307	2.80374226003322	0.714	0.03	1e-307	4	CD14
1e-307	2.76304983188457	0.951	0.346	1e-307	4	CTSS
1e-307	2.75663399513439	0.578	0.164	1e-307	4	SLC40A1
1e-307	2.72069751213797	0.856	0.051	1e-307	4	FCGR2B
1e-307	2.57100032284552	0.882	0.033	1e-307	4	LST1
1e-307	2.55988706874516	0.881	0.029	1e-307	4	FCGR2A
1e-307	2.5304636621677	0.929	0.273	1e-307	4	FGL2
1e-307	2.49398450790129	0.936	0.44	1e-307	4	CTSB
1e-307	2.45141187876408	0.84	0.077	1e-307	4	CD68
1e-307	2.43358919612659	0.696	0.211	1e-307	4	LGMN
1e-307	2.42973191813527	0.718	0.184	1e-307	4	PLAUR
1e-307	2.41017886732791	0.713	0.015	1e-307	4	LGALS2
1e-307	2.35847921433492	0.683	0.02	1e-307	4	MRC1
1e-307	2.34830951363115	0.836	0.027	1e-307	4	CPVL
1e-307	2.34588081542237	0.883	0.119	1e-307	4	HLA-DMB
1e-307	2.29074316529837	0.874	0.126	1e-307	4	TGFBI
1e-307	2.28598223142646	0.808	0.019	1e-307	4	CYBB
1e-307	2.24206842290679	0.925	0.382	1e-307	4	GRN
1e-307	2.21656450238742	0.572	0.169	1e-307	4	INSIG1
1e-307	2.20967613584938	0.738	0.026	1e-307	4	MNDA
1e-307	2.2012255147273	0.887	0.026	1e-307	4	SPI1
1e-307	2.1721171874555	0.956	0.609	1e-307	4	PSAP
1e-307	2.1251382382534	0.562	0.026	1e-307	4	STAB1
1e-307	2.10671470178985	0.781	0.26	1e-307	4	GPR183
1e-307	2.09550907668494	0.993	0.856	1e-307	4	FTH1
1e-307	2.0950590043824	0.801	0.016	1e-307	4	IGSF6
1e-307	2.06709635089212	0.724	0.052	1e-307	4	CALHM6
1e-307	2.05847877166326	0.955	0.531	1e-307	4	NPC2
1e-307	2.05803768384869	0.712	0.21	1e-307	4	MAFB
1e-307	2.04128919128949	0.63	0.169	1e-307	4	CD83
1e-307	2.0271064093495	0.851	0.169	1e-307	4	CTSH
1e-307	2.0258214576093	0.985	0.727	1e-307	4	SAT1
1e-307	2.01378030866863	0.895	0.256	1e-307	4	FCGRT
1e-307	2.00470008788517	0.769	0.001	1e-307	4	CSF1R
1e-307	2.00219078368429	0.56	0.102	1e-307	4	F13A1
1e-307	1.95974343851581	0.651	0.07	1e-307	4	HMOX1
1e-307	1.95329931350106	0.763	0.004	1e-307	4	FPR3
1e-307	1.88822687992204	0.532	0.006	1e-307	4	C5AR1
1e-307	1.86130367759102	0.704	0.016	1e-307	4	MPEG1
1e-307	1.7820872167362	0.866	0.501	1e-307	4	CTSC
1e-307	1.77143824390893	0.799	0.484	1e-307	4	NAMPT
1e-307	1.76867495067493	0.871	0.389	1e-307	4	GLUL
1e-307	1.75090210083878	0.856	0.464	1e-307	4	SOD2
1e-307	1.72175703470919	0.802	0.445	1e-307	4	IER5
1e-307	1.71212244681038	0.608	0.213	1e-307	4	DAB2
1e-307	1.70244377252211	0.698	0.075	1e-307	4	IRF8
1e-307	1.68529397727386	0.504	0.012	1e-307	4	FCGR3A
1e-307	1.67297527856148	0.762	0.111	1e-307	4	PLEK
1e-307	1.66550621170026	0.517	0.121	1e-307	4	PTGS2
1e-307	1.65047127007105	0.721	0.274	1e-307	4	IER3
1e-307	1.55872820692673	0.714	0.034	1e-307	4	RNASE6
1e-307	1.55860022607435	0.92	0.564	1e-307	4	TYMP
1e-307	1.55275770797162	0.644	0.202	1e-307	4	DUSP6
1e-307	1.54606770400761	0.704	0.242	1e-307	4	SGK1
1e-307	1.53353268991029	0.595	0.129	1e-307	4	ACP5
1e-307	1.50229278910746	0.857	0.407	1e-307	4	MARCKS
1e-307	1.48508568152766	0.602	0.004	1e-307	4	SERPINA1
1e-307	1.47409697393325	0.723	0.087	1e-307	4	C1orf162
1e-307	1.4730947516468	0.606	0.002	1e-307	4	LILRB2
1e-307	1.46767306240183	0.947	0.541	1e-307	4	SRGN
1e-307	1.46187206150148	0.55	0.172	1e-307	4	VEGFA
1e-307	1.43489347548214	0.936	0.395	1e-307	4	LAPTM5
1e-307	1.42586101042847	0.722	0.104	1e-307	4	TNFSF13B
1e-307	1.40347025856918	0.698	0.344	1e-307	4	CHMP1B
1e-307	1.39615381523587	0.68	0.261	1e-307	4	SERPINB9
1e-307	1.38865453502401	0.807	0.217	1e-307	4	RNF130
1e-307	1.38634723968563	0.835	0.294	1e-307	4	CCDC88A
1e-307	1.38131046919838	0.809	0.484	1e-307	4	YWHAH
1e-307	1.37592147122265	0.709	0.074	1e-307	4	CIITA
1e-307	1.36912782839013	0.555	0.111	1e-307	4	PLAU
1e-307	1.35964561063479	0.855	0.32	1e-307	4	ZEB2
1e-307	1.3507997714341	0.688	0.022	1e-307	4	CD86
1e-307	1.34376511708182	0.734	0.2	1e-307	4	KCTD12
1e-307	1.34373870153994	0.894	0.437	1e-307	4	VAMP8
1e-307	1.33693498079835	0.735	0.196	1e-307	4	MFSD1
1e-307	1.3362101288506	0.9	0.457	1e-307	4	RGS10
1e-307	1.32620755026854	0.689	0.105	1e-307	4	CXCL16
1e-307	1.32425261943007	0.641	0.035	1e-307	4	CLEC7A
1e-307	1.32258370438028	0.853	0.476	1e-307	4	LITAF
1e-307	1.31444177262773	0.877	0.429	1e-307	4	COTL1
1e-307	1.30994483725467	0.969	0.668	1e-307	4	CYBA
1e-307	1.30906630906602	0.921	0.526	1e-307	4	BRI3
1e-307	1.30447341212802	0.711	0.097	1e-307	4	ADA2
1e-307	1.29847265575537	0.535	0.072	1e-307	4	PHACTR1
1e-307	1.27912335679359	0.647	0.012	1e-307	4	CSF2RA
1e-307	1.27607469741047	0.654	0.255	1e-307	4	NINJ1
1e-307	1.27366512407787	0.85	0.249	1e-307	4	ITGB2
1e-307	1.26899789908034	0.953	0.86	1e-307	4	NEAT1
1e-307	1.24134673506543	0.614	0.186	1e-307	4	TMEM176B
1e-307	1.23557032534427	0.818	0.328	1e-307	4	ALDH2
1e-307	1.22813995835756	0.854	0.355	1e-307	4	EFHD2
1e-307	1.22176398201952	0.791	0.23	1e-307	4	RAB31
1e-307	1.21984512922618	0.619	0.057	1e-307	4	SLC43A2
1e-307	1.21720979971212	0.631	0.011	1e-307	4	NCF2
1e-307	1.21193936446678	0.851	0.357	1e-307	4	RNASET2
1e-307	1.20967336027382	0.655	0.044	1e-307	4	SLC8A1
1e-307	1.20688358982023	0.613	0.032	1e-307	4	MARCH1
1e-307	1.20644551817448	0.681	0.137	1e-307	4	JAML
1e-307	1.20030879734454	0.584	0.199	1e-307	4	OTUD1
1e-307	1.20029258880168	0.537	0.07	1e-307	4	CPM
1e-307	1.18118647291549	0.845	0.427	1e-307	4	CMTM6
1e-307	1.17245201816855	0.611	0.071	1e-307	4	RBM47
1e-307	1.16399072053497	0.561	0.04	1e-307	4	ADAP2
1e-307	1.15916077448812	0.732	0.179	1e-307	4	PTPRE
1e-307	1.1588414566646	0.795	0.261	1e-307	4	PLEKHO1
1e-307	1.15878563014224	0.652	0.268	1e-307	4	CREG1
1e-307	1.15806687719793	0.559	0.227	1e-307	4	MXD1
1e-307	1.15224719099178	0.683	0.078	1e-307	4	LYN
1e-307	1.13620224253711	0.796	0.405	1e-307	4	ASAH1
1e-307	1.12546097053305	0.831	0.418	1e-307	4	SAMHD1
1e-307	1.12086580585263	0.873	0.45	1e-307	4	H2AFY
1e-307	1.11982671447602	0.886	0.354	1e-307	4	LCP1
1e-307	1.11862415646834	0.731	0.119	1e-307	4	CD4
1e-307	1.11513944913721	0.673	0.102	1e-307	4	SNX10
1e-307	1.11047809791689	0.953	0.767	1e-307	4	GABARAP
1e-307	1.10329643351345	0.741	0.27	1e-307	4	PEA15
1e-307	1.10157031290777	0.702	0.207	1e-307	4	MAN2B1
1e-307	1.09863344132483	0.614	0.023	1e-307	4	HCK
1e-307	1.09817400196605	0.658	0.222	1e-307	4	RB1
1e-307	1.09650082139772	0.992	0.932	1e-307	4	ACTB
1e-307	1.09305035933524	0.769	0.268	1e-307	4	SYNGR2
1e-307	1.093030343709	0.729	0.113	1e-307	4	ARRB2
1e-307	1.08870269651006	0.757	0.371	1e-307	4	CAPG
1e-307	1.08819149946675	0.765	0.288	1e-307	4	PPT1
1e-307	1.08201085388711	0.802	0.288	1e-307	4	GLIPR1
1e-307	1.07733685922071	0.64	0.109	1e-307	4	RASSF4
1e-307	1.06723828992614	0.805	0.365	1e-307	4	PYCARD
1e-307	1.06468722915879	0.525	0.222	1e-307	4	TENT5A
1e-307	1.05688383338928	0.653	0.171	1e-307	4	OGFRL1
1e-307	1.05610886577849	0.88	0.519	1e-307	4	RBPJ
1e-307	1.05587328356127	0.535	0.028	1e-307	4	LAIR1
1e-307	1.04945665969803	0.968	0.836	1e-307	4	ARPC3
1e-307	1.04213688441403	0.866	0.503	1e-307	4	ARL4C
1e-307	1.04050311797369	0.542	0.002	1e-307	4	PILRA
1e-307	1.03789688914708	0.913	0.662	1e-307	4	CSTB
1e-307	1.03569744165942	0.612	0.155	1e-307	4	NCF1
1e-307	1.03436874107535	0.677	0.218	1e-307	4	ARHGAP18
1e-307	1.03325128847819	0.59	0.045	1e-307	4	HLA-DOA
1e-307	1.03077411424914	0.551	0.052	1e-307	4	KYNU
1e-307	1.03060234992728	0.811	0.411	1e-307	4	APLP2
1e-307	1.02774568498601	0.508	0.017	1e-307	4	ITGAX
1e-307	1.01590129038344	0.546	0.087	1e-307	4	ANPEP
1e-307	1.01416821809952	0.541	0.081	1e-307	4	FAM49A
1e-307	1.01411564611202	0.93	0.687	1e-307	4	GNAI2
1e-307	1.01207385926714	0.673	0.311	1e-307	4	BLVRB
1e-307	1.01003429978218	0.804	0.34	1e-307	4	TPP1
1e-307	1.00884259253264	0.718	0.212	1e-307	4	CD302
1e-307	1.00794101585611	0.694	0.282	1e-307	4	METRNL
1e-307	1.00487131823547	0.539	0.004	1e-307	4	LILRB3
1e-307	1.00069394755196	0.991	0.886	1e-307	4	TMSB10
1e-307	1.00025916129318	0.932	0.702	1e-307	4	ARPC5
1e-307	0.995651999758494	0.676	0.171	1e-307	4	LCP2
1e-307	0.995153571142724	0.947	0.805	1e-307	4	S100A11
1e-307	0.991134343255742	0.632	0.126	1e-307	4	OTULINL
1e-307	0.985028264580163	0.717	0.265	1e-307	4	TNFRSF1B
1e-307	0.983301258839894	0.959	0.747	1e-307	4	RAC1
1e-307	0.97856862974323	0.657	0.237	1e-307	4	ETS2
1e-307	0.971285281444803	0.505	0.032	1e-307	4	PTAFR
1e-307	0.969398325694953	0.517	0.008	1e-307	4	TFEC
1e-307	0.965213171062538	0.571	0.097	1e-307	4	HNMT
1e-307	0.957345263136255	0.63	0.115	1e-307	4	NCF4
1e-307	0.952020811220349	0.846	0.497	1e-307	4	ATP6V0B
1e-307	0.945935743978875	0.586	0.06	1e-307	4	THEMIS2
1e-307	0.944700009573131	0.897	0.612	1e-307	4	ACTR2
1e-307	0.944088774387034	0.796	0.373	1e-307	4	AHR
1e-307	0.942357367960201	0.753	0.305	1e-307	4	AP1S2
1e-307	0.941700821947877	0.608	0.091	1e-307	4	EMILIN2
1e-307	0.935621621737224	0.693	0.326	1e-307	4	BNIP3L
1e-307	0.933295603640389	0.82	0.401	1e-307	4	RHOG
1e-307	0.931911468915609	0.818	0.418	1e-307	4	QKI
1e-307	0.931598196112108	0.557	0.035	1e-307	4	TBXAS1
1e-307	0.931309115204457	0.819	0.453	1e-307	4	AP2S1
1e-307	0.930774701046563	0.725	0.214	1e-307	4	TNFAIP2
1e-307	0.927196580839363	0.592	0.095	1e-307	4	SLC16A3
1e-307	0.916643302410033	0.53	0.24	1e-307	4	ATP13A3
1e-307	0.910418869227219	0.547	0.173	1e-307	4	TMEM176A
1e-307	0.906764688645419	0.918	0.67	1e-307	4	ATP6V0C
1e-307	0.906664590545382	0.945	0.683	1e-307	4	ANXA5
2.0900560808035e-278	1.1549825708086	0.502	0.235	7.6498142613489e-274	4	DNAJA4
1.6107003303056e-256	1.00595838848262	0.746	0.453	5.89532427895152e-252	4	CEBPB
1.63424110358468e-255	0.92573047242111	0.832	0.601	5.98148586323028e-251	4	DNAJB6
3.86506145930684e-215	0.911068319727188	0.606	0.339	1.4146511447209e-210	4	NR4A2
1.87413223306536e-213	1.22831397538671	0.838	0.66	6.85951138624252e-209	4	HSPH1
1.43008071711853e-206	1.26137148802881	0.791	0.601	5.23423843272555e-202	4	NFKBIA
2.21433872690776e-202	1.33652148011756	0.525	0.289	8.1047011743551e-198	4	CTSL
2.15078503978192e-200	0.910979502259347	0.535	0.314	7.8720883241058e-196	4	PLD3
2.66126016439869e-162	1.19475851944365	0.541	0.335	9.74047832771566e-158	4	BAG3
5.37608473658817e-158	1.36719237414534	0.741	0.475	1.96770077443864e-153	4	TIMP1
2.52656911101067e-131	1.04898700948275	0.672	0.508	9.24749560321014e-127	4	CTSD
1e-307	5.45063991605033	0.782	0.015	1e-307	5	SELE
1e-307	4.63553249137115	0.812	0.01	1e-307	5	C2CD4B
1e-307	4.17519391414643	0.955	0.098	1e-307	5	TM4SF1
1e-307	4.16169628145732	0.735	0.001	1e-307	5	ACKR1
1e-307	3.51597768434557	0.564	0.004	1e-307	5	CCL14
1e-307	3.43262353905063	0.954	0.13	1e-307	5	AQP1
1e-307	3.35271749974083	0.632	0.013	1e-307	5	STC1
1e-307	3.22225631900559	0.829	0.002	1e-307	5	PLVAP
1e-307	3.18110870727796	0.797	0.23	1e-307	5	RGS16
1e-307	3.10708072153223	0.957	0.11	1e-307	5	PECAM1
1e-307	3.07043195150358	0.986	0.23	1e-307	5	IFI27
1e-307	3.06827864759574	0.699	0.051	1e-307	5	DEPP1
1e-307	3.04537653520576	0.831	0.143	1e-307	5	ICAM1
1e-307	2.98590406390552	0.943	0.075	1e-307	5	RAMP2
1e-307	2.97614137820802	0.806	0.006	1e-307	5	VWF
1e-307	2.90471524675478	0.969	0.239	1e-307	5	SPARCL1
1e-307	2.7989745355634	0.76	0.055	1e-307	5	RND1
1e-307	2.75362794848741	0.934	0.176	1e-307	5	A2M
1e-307	2.74896690163464	0.843	0.125	1e-307	5	SLC9A3R2
1e-307	2.69520578904247	0.785	0.015	1e-307	5	SOX18
1e-307	2.68027252549519	0.876	0.162	1e-307	5	ENG
1e-307	2.61578078541779	0.932	0.156	1e-307	5	EPAS1
1e-307	2.57378922144374	0.872	0.384	1e-307	5	SOCS3
1e-307	2.53740148345944	0.858	0.015	1e-307	5	CLEC14A
1e-307	2.53432010273364	0.879	0.042	1e-307	5	CD93
1e-307	2.51981067511229	0.847	0.008	1e-307	5	FLT1
1e-307	2.47188790800594	0.909	0.234	1e-307	5	ETS2
1e-307	2.46841409706618	0.958	0.238	1e-307	5	GNG11
1e-307	2.46538533561984	0.769	0.015	1e-307	5	RAMP3
1e-307	2.43326732234177	0.919	0.156	1e-307	5	NPDC1
1e-307	2.42279661962091	0.905	0.015	1e-307	5	PCAT19
1e-307	2.41285230834464	0.892	0.007	1e-307	5	ADGRL4
1e-307	2.4067518924822	0.744	0.014	1e-307	5	SLCO2A1
1e-307	2.38538267269414	0.959	0.341	1e-307	5	CAV1
1e-307	2.37675202775685	0.712	0.181	1e-307	5	RCAN1
1e-307	2.36240349660167	0.883	0.187	1e-307	5	HSPG2
1e-307	2.23783554859196	0.928	0.03	1e-307	5	RNASE1
1e-307	2.23644896971207	0.84	0.086	1e-307	5	CALCRL
1e-307	2.2349332454582	0.729	0.182	1e-307	5	ID1
1e-307	2.22307065304108	0.806	0.043	1e-307	5	EGFL7
1e-307	2.2201994709546	0.873	0.018	1e-307	5	ECSCR
1e-307	2.21895254393811	0.868	0.023	1e-307	5	EMCN
1e-307	2.21006666878929	0.832	0.067	1e-307	5	LMCD1
1e-307	2.19836015245082	0.729	0.088	1e-307	5	COL15A1
1e-307	2.17484118299817	0.936	0.421	1e-307	5	KLF2
1e-307	2.1564816674935	0.717	0.013	1e-307	5	PODXL
1e-307	2.09386364042233	0.806	0.137	1e-307	5	HYAL2
1e-307	2.08991529750308	0.76	0.145	1e-307	5	COL4A1
1e-307	2.08308502319657	0.928	0.406	1e-307	5	PDLIM1
1e-307	2.08112482823443	0.918	0.326	1e-307	5	PALM2-AKAP2
1e-307	2.0727650146123	0.838	0.187	1e-307	5	HEG1
1e-307	2.06610116219497	0.876	0.164	1e-307	5	ITGA6
1e-307	2.06508397584656	0.95	0.429	1e-307	5	CRIP2
1e-307	2.05731416195818	0.774	0.236	1e-307	5	PRCP
1e-307	2.02484623054833	0.958	0.503	1e-307	5	CD59
1e-307	2.01330564485477	0.667	0.014	1e-307	5	CLDN5
1e-307	1.98763340451568	0.99	0.431	1e-307	5	IFITM3
1e-307	1.98128563600592	0.923	0.338	1e-307	5	EMP1
1e-307	1.97662468543046	0.879	0.603	1e-307	5	ZFP36
1e-307	1.9611626184332	0.823	0.01	1e-307	5	PTPRB
1e-307	1.94256108560715	0.82	0.022	1e-307	5	MMRN2
1e-307	1.93855683328335	0.76	0.037	1e-307	5	TSPAN7
1e-307	1.93847049247996	0.879	0.097	1e-307	5	BCAM
1e-307	1.90209573149153	0.912	0.599	1e-307	5	NFKBIA
1e-307	1.89071881115252	0.803	0.01	1e-307	5	CDH5
1e-307	1.88287935641394	0.815	0.207	1e-307	5	KCTD12
1e-307	1.87440794433335	0.58	0.141	1e-307	5	CXCL2
1e-307	1.8721344303904	0.706	0.014	1e-307	5	ADGRF5
1e-307	1.86968459810986	0.776	0.101	1e-307	5	THBD
1e-307	1.86830133662868	0.891	0.352	1e-307	5	TGFBR2
1e-307	1.86155873217943	0.822	0.03	1e-307	5	ESAM
1e-307	1.85136863464991	0.777	0.319	1e-307	5	CDKN1A
1e-307	1.84570053535426	0.853	0.131	1e-307	5	ARHGAP29
1e-307	1.84141153820346	0.786	0.364	1e-307	5	NCOA7
1e-307	1.82674471738908	0.809	0.072	1e-307	5	LMO2
1e-307	1.82268600261967	0.756	0.312	1e-307	5	CLU
1e-307	1.81270185945583	0.815	0.099	1e-307	5	CD34
1e-307	1.80824884232882	0.952	0.364	1e-307	5	SPTBN1
1e-307	1.78755679909221	0.803	0.056	1e-307	5	ADCY4
1e-307	1.78669934030459	0.565	0.024	1e-307	5	ADAMTS9
1e-307	1.78356385476238	0.92	0.408	1e-307	5	STOM
1e-307	1.78328508958947	0.837	0.125	1e-307	5	JAM2
1e-307	1.75851739794766	0.957	0.344	1e-307	5	TCF4
1e-307	1.74134503176113	0.799	0.279	1e-307	5	IER3
1e-307	1.73397491025737	0.823	0.237	1e-307	5	BMPR2
1e-307	1.71539759379102	0.897	0.375	1e-307	5	NDRG1
1e-307	1.71078384547949	0.941	0.272	1e-307	5	IGFBP7
1e-307	1.70653003349194	0.57	0.198	1e-307	5	CCL2
1e-307	1.70400722861549	0.706	0.071	1e-307	5	SOX7
1e-307	1.69741025817607	0.753	0.176	1e-307	5	COL4A2
1e-307	1.68765047730594	0.928	0.463	1e-307	5	TSC22D1
1e-307	1.68754699031321	0.699	0.15	1e-307	5	UPP1
1e-307	1.67548786939194	0.715	0.151	1e-307	5	TCIM
1e-307	1.67298528843534	0.549	0.01	1e-307	5	SELP
1e-307	1.66342358462228	0.581	0.001	1e-307	5	SOX17
1e-307	1.65670395181381	0.728	0.01	1e-307	5	NOSTRIN
1e-307	1.6469629423695	0.784	0.351	1e-307	5	ATF3
1e-307	1.6161600171836	0.539	0.094	1e-307	5	INSR
1e-307	1.61432714228584	0.883	0.268	1e-307	5	PALMD
1e-307	1.60434928354655	0.812	0.389	1e-307	5	ID3
1e-307	1.60105809628197	0.759	0.193	1e-307	5	PDLIM3
1e-307	1.59338825883466	0.877	0.306	1e-307	5	ELK3
1e-307	1.58634053741929	0.746	0.058	1e-307	5	MALL
1e-307	1.58238044095348	0.748	0.011	1e-307	5	CYYR1
1e-307	1.56950155087694	0.735	0.038	1e-307	5	MCTP1
1e-307	1.56643613495775	0.838	0.235	1e-307	5	CAV2
1e-307	1.56120281818767	0.594	0.048	1e-307	5	IL33
1e-307	1.55089888537458	0.614	0.048	1e-307	5	LIFR
1e-307	1.55089848207629	0.76	0.136	1e-307	5	ADAM15
1e-307	1.54695252391347	0.718	0.25	1e-307	5	SPRY1
1e-307	1.52662019079103	0.919	0.596	1e-307	5	FKBP1A
1e-307	1.52122727159893	0.62	0.056	1e-307	5	VWA1
1e-307	1.51489275613467	0.751	0.284	1e-307	5	UGCG
1e-307	1.50586080793273	0.945	0.764	1e-307	5	HSPB1
1e-307	1.50389123524276	0.911	0.285	1e-307	5	ADIRF
1e-307	1.49800171475874	0.678	0.028	1e-307	5	IL3RA
1e-307	1.49668762180739	0.59	0.068	1e-307	5	CNKSR3
1e-307	1.48609752759397	0.849	0.25	1e-307	5	NFIB
1e-307	1.46654937739909	0.903	0.354	1e-307	5	APP
1e-307	1.45913900338327	0.711	0.009	1e-307	5	DIPK2B
1e-307	1.44882766894842	0.692	0.257	1e-307	5	EGR1
1e-307	1.42613038189931	0.8	0.406	1e-307	5	DNAJB4
1e-307	1.42367253704126	0.778	0.261	1e-307	5	SAV1
1e-307	1.42192114119138	0.8	0.298	1e-307	5	ACTN1
1e-307	1.41973373903085	0.789	0.216	1e-307	5	WWTR1
1e-307	1.41642779908945	0.738	0.085	1e-307	5	LDB2
1e-307	1.41201060965534	0.79	0.185	1e-307	5	CRIM1
1e-307	1.41183170148407	0.86	0.42	1e-307	5	RDX
1e-307	1.39848413181311	0.841	0.369	1e-307	5	TNFSF10
1e-307	1.39717403715066	0.732	0.116	1e-307	5	CAVIN2
1e-307	1.39696593005306	0.602	0.009	1e-307	5	KDR
1e-307	1.39326380230247	0.731	0.151	1e-307	5	DLC1
1e-307	1.39034271106064	0.847	0.332	1e-307	5	RAB13
1e-307	1.38833783422482	0.75	0.231	1e-307	5	MTUS1
1e-307	1.38750810835449	0.58	0.021	1e-307	5	ZNF385D
1e-307	1.38621996293483	0.83	0.293	1e-307	5	CLIC4
1e-307	1.38468630687333	0.773	0.265	1e-307	5	KLF4
1e-307	1.38168407605188	0.723	0.043	1e-307	5	S1PR1
1e-307	1.38144420758782	0.787	0.244	1e-307	5	ARL4A
1e-307	1.38008552462601	0.747	0.189	1e-307	5	NRP1
1e-307	1.37987758742817	0.89	0.278	1e-307	5	SPARC
1e-307	1.37089044990589	0.68	0.017	1e-307	5	SHANK3
1e-307	1.36916053457078	0.758	0.329	1e-307	5	BAG3
1e-307	1.36410739559297	0.688	0.104	1e-307	5	GASK1B
1e-307	1.35803691484126	0.88	0.384	1e-307	5	IL6ST
1e-307	1.35143811914752	0.584	0.078	1e-307	5	EFNB2
1e-307	1.34974789218822	0.705	0.175	1e-307	5	ABL2
1e-307	1.34571285568219	0.78	0.172	1e-307	5	ITGA5
1e-307	1.34263850028179	0.711	0.156	1e-307	5	NEDD9
1e-307	1.34221058831454	0.704	0.011	1e-307	5	MYCT1
1e-307	1.34204096390676	0.649	0.097	1e-307	5	APOLD1
1e-307	1.339360029276	0.612	0.164	1e-307	5	ADAMTS1
1e-307	1.33585462145188	0.686	0.113	1e-307	5	MRTFB
1e-307	1.32174382585231	0.687	0.042	1e-307	5	LIMS2
1e-307	1.31951148943198	0.724	0.232	1e-307	5	CSRP2
1e-307	1.3140105862028	0.707	0.18	1e-307	5	PRSS23
1e-307	1.29991087777331	0.883	0.473	1e-307	5	ATP1A1
1e-307	1.2975434194214	0.961	0.545	1e-307	5	YBX3
1e-307	1.29466547482363	0.64	0.091	1e-307	5	RAI14
1e-307	1.28809192533042	0.92	0.369	1e-307	5	CAVIN1
1e-307	1.28487272975544	0.753	0.202	1e-307	5	ITPRID2
1e-307	1.28376240250404	0.986	0.882	1e-307	5	HLA-E
1e-307	1.2759075842641	0.929	0.656	1e-307	5	TXNIP
1e-307	1.27475232512797	0.68	0.246	1e-307	5	DUSP23
1e-307	1.2734091052404	0.981	0.92	1e-307	5	SRP14
1e-307	1.26595117190188	0.747	0.22	1e-307	5	CMIP
1e-307	1.26572364970007	0.841	0.443	1e-307	5	SERPINH1
1e-307	1.26469055161483	0.682	0.015	1e-307	5	NRN1
1e-307	1.26336844118363	0.738	0.158	1e-307	5	NECTIN2
1e-307	1.25877969722958	0.723	0.111	1e-307	5	GRASP
1e-307	1.2568037872852	0.578	0.074	1e-307	5	CSF2RB
1e-307	1.25164546106762	0.795	0.328	1e-307	5	DAAM1
1e-307	1.24678718062784	0.624	0.055	1e-307	5	GRB10
1e-307	1.23758654448557	0.589	0.029	1e-307	5	VEGFC
1e-307	1.23381523940441	0.758	0.176	1e-307	5	KIAA0355
1e-307	1.23132902972545	0.577	0.031	1e-307	5	NUAK1
1e-307	1.22860042765411	0.786	0.247	1e-307	5	SWAP70
1e-307	1.22654573823311	0.547	0.011	1e-307	5	TM4SF18
1e-307	1.22277242616166	0.658	0.212	1e-307	5	LDLR
1e-307	1.21457731748496	0.604	0.051	1e-307	5	CNTNAP3B
1e-307	1.21177101198997	0.663	0.168	1e-307	5	SOCS2
1e-307	1.20898791199363	0.784	0.217	1e-307	5	MGST2
1e-307	1.20653277868464	0.655	0.02	1e-307	5	CFI
1e-307	1.19475497189671	0.827	0.283	1e-307	5	TIMP3
1e-307	1.18800724955722	0.701	0.161	1e-307	5	UACA
1e-307	1.17958205327674	0.768	0.257	1e-307	5	ENTPD1
1e-307	1.16846750532725	0.728	0.229	1e-307	5	GJA1
1e-307	1.16609794527542	0.817	0.405	1e-307	5	PIM3
1e-307	1.16143020041595	0.746	0.284	1e-307	5	SNTB2
1e-307	1.15997327692862	0.911	0.478	1e-307	5	SYNE2
1e-307	1.15470671710709	0.695	0.115	1e-307	5	PLXND1
1e-307	1.15294087572925	0.641	0.133	1e-307	5	ICAM2
1e-307	1.15286513405729	0.688	0.105	1e-307	5	DOCK9
1e-307	1.15005350764207	0.632	0.105	1e-307	5	FOXC1
1e-307	1.14642445406362	0.756	0.19	1e-307	5	EPS8
1e-307	1.14061067227809	0.507	0.136	1e-307	5	BMP2
1e-307	1.13676834108642	0.967	0.861	1e-307	5	NEAT1
1e-307	1.13644992647022	0.928	0.586	1e-307	5	MYH9
1e-307	1.13320932431844	0.625	0.055	1e-307	5	ATP8B1
1e-307	1.129627698275	0.85	0.447	1e-307	5	RAB11A
1e-307	1.1248535099934	0.853	0.348	1e-307	5	TSHZ2
1e-307	1.12452328195624	0.744	0.225	1e-307	5	PIK3C2A
1e-307	1.1224691902321	0.74	0.182	1e-307	5	TJP1
1e-307	1.11774630781706	0.99	0.921	1e-307	5	ITM2B
1e-307	1.11696996793341	0.782	0.289	1e-307	5	PLSCR1
1e-307	1.11361970969025	0.652	0.188	1e-307	5	PNP
1e-307	1.11346236441035	0.554	0.051	1e-307	5	CD200
1e-307	1.11283235972275	0.849	0.428	1e-307	5	RHOC
1e-307	1.11076853221307	0.63	0.021	1e-307	5	ERG
1e-307	1.10894144379975	0.634	0.192	1e-307	5	DUSP5
1e-307	1.10705351063912	0.789	0.318	1e-307	5	SH3BP5
1e-307	1.10565122683595	0.634	0.081	1e-307	5	PREX2
1e-307	1.10505446765548	0.681	0.214	1e-307	5	CRYBG3
1e-307	1.10502418978381	0.94	0.691	1e-307	5	GNAI2
1e-307	1.10366194208106	0.673	0.047	1e-307	5	TINAGL1
1e-307	1.10217280455586	0.606	0.217	1e-307	5	JAG1
1e-307	1.0997960059407	0.963	0.751	1e-307	5	RAC1
1e-307	1.09804805102158	0.553	0.178	1e-307	5	INSIG1
1e-307	1.09515716471813	0.856	0.471	1e-307	5	TMOD3
1e-307	1.09351996710163	0.678	0.161	1e-307	5	AFDN
1e-307	1.09233429942869	0.829	0.31	1e-307	5	EMP2
1e-307	1.09209862803696	0.754	0.181	1e-307	5	MEF2C
1e-307	1.08823940098221	0.926	0.587	1e-307	5	SDCBP
1e-307	1.08607329352688	0.683	0.085	1e-307	5	ITGB4
1e-307	1.08543901998651	0.598	0.005	1e-307	5	TEK
1e-307	1.08119086348921	0.633	0.12	1e-307	5	SMAD1
1e-307	1.07406234538389	0.605	0.011	1e-307	5	TIE1
1e-307	1.07353763672541	0.708	0.145	1e-307	5	CLIC2
1e-307	1.07088775734331	0.693	0.194	1e-307	5	CEMIP2
1e-307	1.07021662979209	0.633	0.078	1e-307	5	SNCG
1e-307	1.06949617531745	0.717	0.22	1e-307	5	ECE1
1e-307	1.06922099702416	0.561	0.059	1e-307	5	LRRC32
1e-307	1.06746288567457	0.758	0.248	1e-307	5	CTNND1
1e-307	1.06656083535694	0.774	0.298	1e-307	5	PDLIM5
1e-307	1.06480845869666	0.925	0.61	1e-307	5	FOXP1
1e-307	1.06173816501725	0.522	0.003	1e-307	5	FAM110D
1e-307	1.05899872576801	0.513	0.07	1e-307	5	HBEGF
1e-307	1.05747513840372	0.64	0.054	1e-307	5	RASIP1
1e-307	1.05242419808064	0.943	0.702	1e-307	5	SELENOW
1e-307	1.05223860002555	0.83	0.411	1e-307	5	SNHG7
1e-307	1.0509901370935	0.616	0.115	1e-307	5	KLF7
1e-307	1.05069063682945	0.525	0.11	1e-307	5	PTPRG
1e-307	1.04726545722551	0.773	0.285	1e-307	5	TMEM173
1e-307	1.04204563381541	0.698	0.183	1e-307	5	HDGFL3
1e-307	1.04186191527199	0.965	0.653	1e-307	5	IFITM2
1e-307	1.03612070941159	0.738	0.256	1e-307	5	PTPN12
1e-307	1.03577298435488	0.795	0.341	1e-307	5	VAMP5
1e-307	1.03185367437336	0.672	0.218	1e-307	5	YPEL2
1e-307	1.03145626621777	0.966	0.535	1e-307	5	CD9
1e-307	1.02953213280753	0.936	0.709	1e-307	5	KTN1
1e-307	1.02076665424147	0.757	0.299	1e-307	5	HIPK3
1e-307	1.02066966258527	0.504	0.015	1e-307	5	THSD7A
1e-307	1.01723957988076	0.596	0.096	1e-307	5	PKP4
1e-307	1.00882722063828	0.607	0.163	1e-307	5	MAST4
1e-307	1.00794441768328	0.59	0.091	1e-307	5	EFNA1
1e-307	1.00387432421106	0.67	0.202	1e-307	5	CD320
1e-307	1.00038754958899	0.872	0.565	1e-307	5	MSN
1e-307	0.999608831899303	0.802	0.445	1e-307	5	IFITM1
1e-307	0.997443018440127	0.794	0.373	1e-307	5	PTTG1IP
1e-307	0.992789588019897	0.555	0.137	1e-307	5	SSH1
1e-307	0.99273914520813	0.752	0.399	1e-307	5	NFKBIZ
1e-307	0.992625170424892	0.579	0.168	1e-307	5	PLK2
1e-307	0.988985746196783	0.523	0.109	1e-307	5	CDH13
1e-307	0.988838264703501	0.534	0.014	1e-307	5	ELOVL7
1e-307	0.987973887057496	0.583	0.032	1e-307	5	SHE
1e-307	0.98619691172526	0.72	0.189	1e-307	5	CTSH
1e-307	0.98493314507538	0.537	0.065	1e-307	5	RAPGEF5
1e-307	0.983760699528837	0.606	0.093	1e-307	5	ACVRL1
1e-307	0.979713909598631	0.681	0.222	1e-307	5	CCN1
1e-307	0.976894372717812	0.525	0.11	1e-307	5	PIK3R3
1e-307	0.976405645170384	0.604	0.168	1e-307	5	IFI44L
1e-307	0.975856047603473	0.633	0.141	1e-307	5	FNIP2
1e-307	0.974629414190254	0.885	0.554	1e-307	5	CFLAR
1e-307	0.972150445628998	0.603	0.135	1e-307	5	AKR1C3
1e-307	0.970322247669956	0.579	0.153	1e-307	5	MGLL
1e-307	0.967303803043448	0.711	0.268	1e-307	5	LUZP1
1e-307	0.965908626481352	0.525	0.011	1e-307	5	RAPGEF3
1e-307	0.959595276893745	0.665	0.17	1e-307	5	SASH1
1e-307	0.959540347720087	0.664	0.276	1e-307	5	CCND1
1e-307	0.957914304201827	0.536	0.008	1e-307	5	SHROOM4
1e-307	0.954071775157465	0.908	0.574	1e-307	5	TACC1
1e-307	0.95393531675705	0.515	0.026	1e-307	5	MEOX1
1e-307	0.950157918459055	0.515	0.007	1e-307	5	ROBO4
1e-307	0.946023320378499	0.638	0.142	1e-307	5	TNFAIP1
1e-307	0.944496042062663	0.544	0.083	1e-307	5	TMTC1
1e-307	0.940089043776276	0.667	0.252	1e-307	5	HES1
1e-307	0.936688625104236	0.5	0.059	1e-307	5	FAM107A
1e-307	0.933267047077013	0.587	0.107	1e-307	5	SPHK1
1e-307	0.929952343523603	0.592	0.108	1e-307	5	FLNB
1e-307	0.929893396442367	0.745	0.226	1e-307	5	PPFIBP1
1e-307	0.927566822181835	0.713	0.291	1e-307	5	PHACTR4
1e-307	0.925245768061056	0.695	0.226	1e-307	5	GNAQ
1e-307	0.924898463997012	0.662	0.132	1e-307	5	TNS2
1e-307	0.924553588985544	0.775	0.347	1e-307	5	TNFRSF1A
1e-307	0.920204334147949	0.922	0.679	1e-307	5	TPM4
1e-307	0.91907335372503	0.583	0.071	1e-307	5	PTPRM
1e-307	0.917240485614011	0.574	0.058	1e-307	5	FGD5
1e-307	0.915634917810205	0.574	0.11	1e-307	5	PTPN14
1e-307	0.914378280593588	0.584	0.101	1e-307	5	RASAL2
1e-307	0.914333232864661	0.716	0.276	1e-307	5	ARHGEF12
1e-307	0.914199755780867	0.669	0.16	1e-307	5	ARHGEF3
1e-307	0.913766217770766	0.574	0.072	1e-307	5	CLEC3B
1e-307	0.90665905453856	0.547	0.021	1e-307	5	TSPAN12
1e-307	0.902114097481929	0.681	0.203	1e-307	5	FKBP9
1.54571108518265e-300	0.905416337756663	0.801	0.466	5.65745714287704e-296	5	JMJD1C
3.31304246599464e-297	0.939073085035497	0.728	0.366	1.2126066729787e-292	5	BHLHE40
7.97176438080489e-292	0.967632803720907	0.717	0.402	2.9177454810184e-287	5	HIF1A
3.72977529053984e-267	1.07602066362453	0.929	0.789	1.36513505409049e-262	5	JUN
4.46641813071091e-267	1.24803156414609	0.899	0.741	1.6347537000215e-262	5	JUNB
2.00315725076325e-263	1.02540371100791	0.757	0.429	7.33175585351859e-259	5	RHOB
4.52039630758029e-262	1.63801968489724	0.825	0.614	1.65451025253746e-257	5	HSPA5
1.48605206262124e-253	1.51532627585116	0.857	0.698	5.43909915439998e-249	5	FOS
1e-307	10.3749087241014	0.569	0.017	1e-307	6	IGKC
1e-307	8.52641712752416	0.704	0.02	1e-307	6	IGHG1
1e-307	6.47140203933107	0.654	0.068	1e-307	6	JCHAIN
1e-307	4.02779815830519	0.982	0.014	1e-307	6	MZB1
1e-307	3.01071978433738	0.984	0.745	1e-307	6	SSR4
1e-307	2.81139541063461	0.953	0.008	1e-307	6	DERL3
1e-307	2.75687151117314	0.963	0.238	1e-307	6	TXNDC5
1e-307	2.46682508961556	0.981	0.445	1e-307	6	XBP1
1e-307	2.32001642352627	0.955	0.246	1e-307	6	FKBP11
1e-307	2.22757591030645	0.881	0.03	1e-307	6	CD79A
1e-307	2.08412891116588	0.953	0.379	1e-307	6	SEC11C
1e-307	1.90902307885889	0.911	0.355	1e-307	6	PRDX4
1e-307	1.75402068478357	0.982	0.705	1e-307	6	HSP90B1
1e-307	1.6475039206003	0.98	0.579	1e-307	6	HERPUD1
1e-307	1.58277247206432	0.902	0.263	1e-307	6	ITM2C
1e-307	1.32845707096844	0.943	0.152	1e-307	6	TENT5C
1e-307	1.29896354238884	0.717	0.011	1e-307	6	JSRP1
1e-307	1.27777989277683	0.897	0.259	1e-307	6	SEL1L
1e-307	1.23901933127569	0.906	0.319	1e-307	6	ERLEC1
1e-307	1.17182792376127	0.839	0.017	1e-307	6	FCRL5
1e-307	1.16691347665128	0.979	0.674	1e-307	6	CYBA
1e-307	1.10491126441174	0.897	0.361	1e-307	6	SDF2L1
1e-307	1.05592554837304	0.956	0.497	1e-307	6	SPCS3
1e-307	1.04031189747777	0.831	0.128	1e-307	6	SDC1
1e-307	1.03542376976778	0.97	0.609	1e-307	6	BTG2
1e-307	1.00950989445685	0.967	0.679	1e-307	6	SPCS2
1e-307	0.99820940706742	0.782	0.091	1e-307	6	PDK1
1e-307	0.97904275325396	0.769	0.004	1e-307	6	TNFRSF17
1e-307	0.968964410744983	0.797	0.025	1e-307	6	POU2AF1
1e-307	0.952544173903314	0.892	0.1	1e-307	6	SLAMF7
1e-307	6.76344702500948	0.993	0.044	1e-307	7	TPSB2
1e-307	5.95187157517222	0.98	0.025	1e-307	7	TPSAB1
1e-307	5.75500627915694	0.959	0.032	1e-307	7	CTSG
1e-307	4.85533745723314	0.947	0.019	1e-307	7	CPA3
1e-307	4.35899602948447	0.897	0.085	1e-307	7	HPGD
1e-307	4.12273904587078	0.891	0.011	1e-307	7	HPGDS
1e-307	3.66163042901485	0.827	0.091	1e-307	7	LTC4S
1e-307	3.65217621586916	0.838	0.007	1e-307	7	MS4A2
1e-307	3.42836660710375	0.998	0.86	1e-307	7	FTH1
1e-307	3.05226707468143	0.563	0.006	1e-307	7	CMA1
1e-307	2.92541436980994	0.887	0.093	1e-307	7	FCER1G
1e-307	2.79422184579114	0.636	0.028	1e-307	7	GATA2
1e-307	2.64195837617232	0.619	0.008	1e-307	7	SLC18A2
1e-307	2.6077158656498	0.77	0.034	1e-307	7	FCER1A
1e-307	2.52478336622602	0.711	0.408	1e-307	7	GLUL
1e-307	2.48283991379252	0.97	0.551	1e-307	7	SRGN
1e-307	2.47870332351713	0.961	0.656	1e-307	7	LGALS3
1e-307	2.37493636883209	0.568	0.009	1e-307	7	KIT
1e-307	2.35181392576036	0.547	0.01	1e-307	7	RGS13
1e-307	2.34646081171683	0.584	0.091	1e-307	7	VWA5A
1e-307	2.16334716965893	0.576	0.259	1e-307	7	SGK1
1e-307	2.03716817229951	0.994	0.953	1e-307	7	H3F3B
1e-307	1.92177144498542	0.8	0.099	1e-307	7	TYROBP
1e-307	1.87474737253484	0.695	0.404	1e-307	7	SERPINB1
1e-307	1.85968366659998	0.696	0.384	1e-307	7	CAPG
1e-307	1.84342361640813	0.962	0.762	1e-307	7	ANXA1
1e-307	1.74423884969007	0.732	0.282	1e-307	7	ALOX5AP
1e-307	1.63615564644228	0.946	0.756	1e-307	7	MT-ND3
1e-307	1.49567387555688	0.988	0.938	1e-307	7	RPL23
1e-307	1.32435094343546	0.92	0.853	1e-307	7	CLIC1
1e-307	1.27526101141489	0.991	0.733	1e-307	7	S100A4
1e-307	1.25661219289155	0.941	0.73	1e-307	7	CD63
1e-307	1.23961015173192	0.881	0.716	1e-307	7	TXN
1e-307	1.17253088381165	0.979	0.91	1e-307	7	MT-ND2
1e-307	1.16273354512943	0.87	0.541	1e-307	7	CD9
1e-307	1.14892792680899	0.992	0.969	1e-307	7	RPS4X
1e-307	1.14260286963265	0.924	0.901	1e-307	7	RPL36AL
1e-307	1.1170856707125	0.998	0.985	1e-307	7	RPL34
1e-307	1.11166783884771	0.941	0.807	1e-307	7	MT-CO2
1e-307	1.05207860539715	0.985	0.959	1e-307	7	RPL5
1e-307	1.01146056796884	0.989	0.964	1e-307	7	FAU
1e-307	0.935814410492125	0.977	0.769	1e-307	7	FTL
1e-307	0.904635601918245	0.997	0.984	1e-307	7	PTMA
3.25325000669472e-299	1.4787684532141	0.82	0.722	1.19072203495033e-294	7	DBI
6.70244681225404e-292	1.35822872712929	0.791	0.729	2.4531625577531e-287	7	DAD1
2.18850498750181e-283	1.17512429938794	0.867	0.833	8.01014710475538e-279	7	RNASEK
8.37765231245657e-281	2.15652601944283	0.748	0.685	3.06630452288223e-276	7	SELENOK
9.38007109854191e-276	1.15246923475763	0.946	0.858	3.43319982277732e-271	7	MT-CYB
7.62684990579644e-274	1.12777167271917	0.832	0.637	2.79150333402055e-269	7	LAPTM4A
5.34178632976293e-265	0.938856335221453	0.994	0.867	1.95514721455653e-260	7	VIM
1.9186982770985e-259	1.2190035196406	0.762	0.573	7.02262756400821e-255	7	FXYD5
6.60382316924541e-256	1.18548416375225	0.853	0.773	2.41706531817551e-251	7	PRDX1
2.32696402259853e-243	1.5584457434054	0.81	0.605	8.51692101911289e-239	7	NFKBIA
1.14365430192778e-238	1.26768884896945	0.545	0.263	4.18588911048587e-234	7	SAMSN1
5.52569500068094e-216	1.49415916612199	0.599	0.423	2.02245962719923e-211	7	ASAH1
6.64652739980532e-214	1.04361584909661	0.858	0.824	2.43269549360274e-209	7	NDUFA4
7.46633308403849e-202	1.29492064629209	0.66	0.478	2.73275257208893e-197	7	RGS10
3.60845094146467e-199	1.01880843876192	0.712	0.451	1.32072912908548e-194	7	RAC2
3.2552033146931e-191	1.34107993932533	0.663	0.553	1.19143696521082e-186	7	HMGN3
1.67213451357049e-190	0.930430079927462	0.832	0.704	6.12017953311936e-186	7	EMP3
1.09512546943681e-189	0.945370677446565	0.923	0.873	4.00826873068565e-185	7	UBB
5.81974245073426e-187	0.946742392717566	0.858	0.825	2.13008393439325e-182	7	ATP5MC2
2.21098259906676e-180	1.30428535149439	0.655	0.393	8.09241741084423e-176	7	RGS1
4.02802261602609e-177	1.08956047369687	0.693	0.552	1.47429655769171e-172	7	NPC2
3.19650253354168e-153	1.24815847417618	0.637	0.566	1.16995189230159e-148	7	PRDX6
1.9860691395117e-148	1.10596361367404	0.581	0.336	7.26921165752676e-144	7	CD69
1.69507764223251e-131	1.13332143162592	0.645	0.483	6.2041536783352e-127	7	FOSB
3.23581980857134e-131	1.64607192507876	0.517	0.394	1.1843424081352e-126	7	LMO4
1.55310256452165e-127	1.07729044237018	0.603	0.475	5.68451069640569e-123	7	CKLF
1.26060395947683e-122	1.07157913483128	0.64	0.55	4.61393655208115e-118	7	HIST1H4C
6.4955752416811e-109	1.20208371634116	0.511	0.35	2.3774454942077e-104	7	NR4A2
3.33995762511756e-94	0.971211210768729	0.572	0.413	1.22245789036928e-89	7	RGS2
1.78621501842528e-81	1.39236242274243	0.538	0.43	6.53772558893835e-77	7	BIRC3
4.62758779862895e-69	1.11357490765412	0.553	0.517	1.69374341017618e-64	7	CTSD
1.18380418312869e-63	0.972127855021486	0.541	0.524	4.3328416906693e-59	7	COX17
9.50302381193971e-61	0.940232888082425	0.501	0.411	3.47820174540806e-56	7	NFKBIZ
2.24993467607935e-48	1.27834664019415	0.555	0.566	8.23498590791802e-44	7	FAM107B
1.96772679342379e-26	1.23476428870323	0.56	0.568	7.2020768366104e-22	7	TUBA1A
1e-307	6.18040415324034	0.984	0.058	1e-307	8	TAGLN
1e-307	5.60166089550212	0.959	0.119	1e-307	8	ACTA2
1e-307	4.96819243884013	0.988	0.171	1e-307	8	MYL9
1e-307	4.94051402174657	0.944	0.112	1e-307	8	C11orf96
1e-307	4.59894814502417	0.818	0.034	1e-307	8	MYH11
1e-307	4.43019573457982	0.978	0.236	1e-307	8	TPM2
1e-307	3.81219019500908	0.966	0.266	1e-307	8	TPM1
1e-307	3.61097277406685	0.769	0.016	1e-307	8	MUSTN1
1e-307	3.51035870413748	0.997	0.367	1e-307	8	CALD1
1e-307	3.47389068847544	0.924	0.099	1e-307	8	MCAM
1e-307	3.46364732060723	0.703	0.068	1e-307	8	RGS5
1e-307	3.38375924879869	0.992	0.29	1e-307	8	ADIRF
1e-307	3.36604679575741	0.998	0.278	1e-307	8	IGFBP7
1e-307	3.32282160290677	0.988	0.647	1e-307	8	DSTN
1e-307	3.15723546478058	0.932	0.179	1e-307	8	HES4
1e-307	3.12868802438571	0.988	0.248	1e-307	8	SPARCL1
1e-307	3.06320968047085	0.878	0.024	1e-307	8	PPP1R14A
1e-307	3.05513966838974	0.676	0.041	1e-307	8	NDUFA4L2
1e-307	2.90457681136125	0.862	0.164	1e-307	8	ID4
1e-307	2.88427183361111	0.886	0.099	1e-307	8	MYLK
1e-307	2.73295177594419	0.647	0.094	1e-307	8	MT1M
1e-307	2.71597036046291	0.899	0.066	1e-307	8	NOTCH3
1e-307	2.68558506781055	0.907	0.233	1e-307	8	MFGE8
1e-307	2.49804768745014	0.664	0.033	1e-307	8	SORBS2
1e-307	2.49143508048865	0.791	0.137	1e-307	8	CRISPLD2
1e-307	2.47706734160751	0.834	0.163	1e-307	8	ADAMTS1
1e-307	2.42945915735388	0.847	0.308	1e-307	8	CSRP1
1e-307	2.41780182702816	0.786	0.045	1e-307	8	FRZB
1e-307	2.38144870158999	0.857	0.43	1e-307	8	RHOB
1e-307	2.36162537066537	0.692	0.011	1e-307	8	PLN
1e-307	2.3596510577701	0.841	0.101	1e-307	8	SYNPO2
1e-307	2.31865712541262	0.88	0.263	1e-307	8	MAP3K20
1e-307	2.27888167791408	0.854	0.18	1e-307	8	COL4A2
1e-307	2.26313074378892	0.917	0.511	1e-307	8	FLNA
1e-307	2.26284466018212	0.827	0.05	1e-307	8	TINAGL1
1e-307	2.25507371465911	0.886	0.185	1e-307	8	MAP1B
1e-307	2.22845080326819	0.633	0.047	1e-307	8	ADRA2A
1e-307	2.22695218910231	0.698	0.089	1e-307	8	RRAD
1e-307	2.16256367266533	0.892	0.273	1e-307	8	LBH
1e-307	2.16086201352999	0.868	0.233	1e-307	8	CSRP2
1e-307	2.138991079909	0.957	0.195	1e-307	8	SOD3
1e-307	2.13660801352048	0.758	0.153	1e-307	8	COL4A1
1e-307	2.12070648405193	0.506	0.003	1e-307	8	RERGL
1e-307	2.1173847144677	0.898	0.401	1e-307	8	LPP
1e-307	2.08452609292286	0.737	0.013	1e-307	8	LMOD1
1e-307	2.05197187101335	0.664	0.072	1e-307	8	CARMN
1e-307	2.03830604307964	0.819	0.506	1e-307	8	GADD45B
1e-307	2.03650306161692	0.623	0.085	1e-307	8	SNCG
1e-307	2.0337122938459	0.722	0.327	1e-307	8	CDKN1A
1e-307	2.0256375914326	0.723	0.004	1e-307	8	COX4I2
1e-307	2.01305116888047	0.737	0.112	1e-307	8	BCAM
1e-307	2.00250317456559	0.819	0.117	1e-307	8	RCAN2
1e-307	1.9998812758497	0.798	0.13	1e-307	8	PDGFA
1e-307	1.99337866051871	0.812	0.06	1e-307	8	C1QTNF1
1e-307	1.98550915856356	0.942	0.181	1e-307	8	CPE
1e-307	1.97776678754286	0.787	0.118	1e-307	8	PPP1R12B
1e-307	1.97432620159773	0.697	0.004	1e-307	8	WFDC1
1e-307	1.96237736188092	0.967	0.349	1e-307	8	CAV1
1e-307	1.95448633321427	0.744	0.157	1e-307	8	TCIM
1e-307	1.93949536885849	0.565	0.021	1e-307	8	AVPR1A
1e-307	1.9258587688997	0.87	0.25	1e-307	8	CAVIN3
1e-307	1.92016895829053	0.836	0.254	1e-307	8	COL18A1
1e-307	1.92015431870269	0.776	0.164	1e-307	8	ZFHX3
1e-307	1.90842679784712	0.588	0.044	1e-307	8	CNN1
1e-307	1.89453272070004	0.815	0.215	1e-307	8	JAG1
1e-307	1.88607673634715	0.848	0.263	1e-307	8	NR2F2
1e-307	1.87224429518087	0.854	0.289	1e-307	8	FILIP1L
1e-307	1.87139875322184	0.947	0.418	1e-307	8	SELENOM
1e-307	1.85806003544326	0.854	0.223	1e-307	8	CRYAB
1e-307	1.8567775357656	0.926	0.53	1e-307	8	PPP1R12A
1e-307	1.85541929130473	0.576	0.106	1e-307	8	APOLD1
1e-307	1.85326723370715	0.838	0.234	1e-307	8	LHFPL6
1e-307	1.84776240584368	0.892	0.187	1e-307	8	A2M
1e-307	1.84425497161277	0.726	0.188	1e-307	8	PHLDA2
1e-307	1.80569523712682	0.762	0.253	1e-307	8	MT1E
1e-307	1.80362989508192	0.658	0.051	1e-307	8	KCNE4
1e-307	1.78426309603151	0.701	0.034	1e-307	8	TBX2
1e-307	1.78211546694677	0.831	0.169	1e-307	8	EPAS1
1e-307	1.7792505010037	0.813	0.16	1e-307	8	PDGFRB
1e-307	1.77588326935146	0.94	0.375	1e-307	8	CAVIN1
1e-307	1.76237584162767	0.904	0.285	1e-307	8	SPARC
1e-307	1.74943652525679	0.735	0.036	1e-307	8	EFHD1
1e-307	1.74931533895906	0.768	0.169	1e-307	8	TNS1
1e-307	1.74542466351073	0.797	0.187	1e-307	8	MEF2C
1e-307	1.73631648486129	0.787	0.196	1e-307	8	EPS8
1e-307	1.68011574465079	0.626	0.022	1e-307	8	RAMP1
1e-307	1.6739338827283	0.952	0.602	1e-307	8	MGST3
1e-307	1.67343958012332	0.657	0.022	1e-307	8	LGI4
1e-307	1.65393433401089	0.571	0.114	1e-307	8	FOXC1
1e-307	1.65287142893484	0.691	0.033	1e-307	8	MRVI1
1e-307	1.65191166341841	0.99	0.91	1e-307	8	MYL6
1e-307	1.62963931425706	0.536	0.126	1e-307	8	CKB
1e-307	1.59076022786938	0.923	0.287	1e-307	8	TIMP3
1e-307	1.58762651157453	0.678	0.006	1e-307	8	ITGA7
1e-307	1.58330811636792	0.844	0.215	1e-307	8	COX7A1
1e-307	1.57504473124985	0.71	0.28	1e-307	8	CCND1
1e-307	1.56380811076077	0.76	0.2	1e-307	8	PDLIM3
1e-307	1.54440220863559	0.628	0.214	1e-307	8	NET1
1e-307	1.54116061497181	0.638	0.011	1e-307	8	AOC3
1e-307	1.53773815351486	0.521	0.065	1e-307	8	SYNM
1e-307	1.53174896913152	0.989	0.438	1e-307	8	IFITM3
1e-307	1.51753073124307	0.77	0.253	1e-307	8	ENAH
1e-307	1.51654745408798	0.683	0.116	1e-307	8	FILIP1
1e-307	1.51475646567697	0.896	0.511	1e-307	8	CD59
1e-307	1.5129230795412	0.598	0.11	1e-307	8	NRARP
1e-307	1.51013491775717	0.893	0.236	1e-307	8	PRRX1
1e-307	1.50804839287536	0.57	0.015	1e-307	8	GJA4
1e-307	1.5048512988322	0.589	0.168	1e-307	8	SLC25A4
1e-307	1.50147377867609	0.619	0.131	1e-307	8	ACKR3
1e-307	1.49129113476735	0.561	0.063	1e-307	8	NEXN
1e-307	1.48986395332511	0.736	0.132	1e-307	8	RBPMS
1e-307	1.48817218785271	0.661	0.054	1e-307	8	ISYNA1
1e-307	1.48518488876705	0.749	0.239	1e-307	8	RGS16
1e-307	1.47852450665238	0.946	0.551	1e-307	8	YBX3
1e-307	1.47476442236509	0.758	0.221	1e-307	8	EHD2
1e-307	1.46917665170994	0.806	0.244	1e-307	8	CAV2
1e-307	1.46282950204372	0.728	0.175	1e-307	8	TGFB1I1
1e-307	1.46048805027305	0.743	0.283	1e-307	8	ARPC1A
1e-307	1.4544329324405	0.763	0.165	1e-307	8	EBF1
1e-307	1.44832894199651	0.815	0.294	1e-307	8	DBNDD2
1e-307	1.43837460691946	0.676	0.122	1e-307	8	GUCY1A1
1e-307	1.43531549097559	0.699	0.147	1e-307	8	MSRB3
1e-307	1.43472373326158	0.609	0.061	1e-307	8	PTP4A3
1e-307	1.42993378597089	0.736	0.163	1e-307	8	KANK2
1e-307	1.42987455991801	0.825	0.218	1e-307	8	FXYD1
1e-307	1.42938303280849	0.839	0.352	1e-307	8	CD151
1e-307	1.41718327476068	0.987	0.855	1e-307	8	CALM2
1e-307	1.40286773787376	0.596	0.016	1e-307	8	CDH6
1e-307	1.39081479373909	0.571	0.011	1e-307	8	TBX2-AS1
1e-307	1.3836601583111	0.613	0.038	1e-307	8	PDE5A
1e-307	1.38343757223227	0.668	0.177	1e-307	8	PTK2
1e-307	1.38053974532581	0.695	0.196	1e-307	8	CRIM1
1e-307	1.37893898606111	0.68	0.228	1e-307	8	CCN1
1e-307	1.37734219181775	0.687	0.217	1e-307	8	THBS1
1e-307	1.3767461104643	0.596	0.065	1e-307	8	CCDC3
1e-307	1.37602841811894	0.782	0.322	1e-307	8	HCFC1R1
1e-307	1.36761516593826	0.605	0.07	1e-307	8	SERPINI1
1e-307	1.36347553154453	0.815	0.298	1e-307	8	RRAS
1e-307	1.35898965490478	0.576	0.051	1e-307	8	SEPTIN4
1e-307	1.34753214618932	0.68	0.201	1e-307	8	KIAA0040
1e-307	1.33654058687034	0.883	0.571	1e-307	8	ACTN4
1e-307	1.32837738676624	0.884	0.437	1e-307	8	CHCHD10
1e-307	1.31104943269203	0.584	0.079	1e-307	8	GPX3
1e-307	1.30627519147464	0.576	0.069	1e-307	8	KLHL23
1e-307	1.30104228979435	0.652	0.08	1e-307	8	EDNRA
1e-307	1.29319548437684	0.592	0.062	1e-307	8	SLC7A2
1e-307	1.28458290219667	0.833	0.313	1e-307	8	KLF9
1e-307	1.2779102282181	0.571	0.05	1e-307	8	PLCE1
1e-307	1.26683092789301	0.504	0.015	1e-307	8	RBM24
1e-307	1.26195333253579	0.724	0.307	1e-307	8	ACTN1
1e-307	1.26123052893408	0.636	0.152	1e-307	8	AXL
1e-307	1.24934050558046	0.519	0.037	1e-307	8	SMOC2
1e-307	1.24586927718989	0.93	0.63	1e-307	8	SH3BGRL
1e-307	1.23502373454123	0.712	0.256	1e-307	8	VCL
1e-307	1.22165330870477	0.692	0.28	1e-307	8	OAZ2
1e-307	1.21345026083512	0.632	0.148	1e-307	8	PAWR
1e-307	1.1965402022384	0.57	0.198	1e-307	8	NFIL3
1e-307	1.19553010160359	0.572	0.065	1e-307	8	GUCY1B1
1e-307	1.19068057893296	0.609	0.117	1e-307	8	MRGPRF
1e-307	1.1880833564872	0.534	0.055	1e-307	8	RASL11A
1e-307	1.18702350599048	0.937	0.687	1e-307	8	ITGB1
1e-307	1.17793210919006	0.586	0.118	1e-307	8	PRKAR2B
1e-307	1.17649544768897	0.773	0.31	1e-307	8	PALLD
1e-307	1.17495617685953	0.533	0.147	1e-307	8	MYO1B
1e-307	1.14091588588183	0.833	0.417	1e-307	8	STOM
1e-307	1.14054420506327	0.531	0.043	1e-307	8	CAP2
1e-307	1.13384997930882	0.531	0.106	1e-307	8	SMTN
1e-307	1.13230355783056	0.767	0.194	1e-307	8	AEBP1
1e-307	1.12540637448569	0.525	0.067	1e-307	8	WTIP
1e-307	1.12526508887641	0.544	0.026	1e-307	8	SORT1
1e-307	1.12059099829923	0.954	0.816	1e-307	8	SEPTIN7
1e-307	1.11208555361384	0.545	0.047	1e-307	8	ARHGEF17
1e-307	1.10942271279163	0.557	0.041	1e-307	8	CLMN
1e-307	1.10011017711562	0.693	0.206	1e-307	8	PLPP3
1e-307	1.09831541084094	0.687	0.247	1e-307	8	MPRIP
1e-307	1.09779279144434	0.641	0.176	1e-307	8	ARHGAP10
1e-307	1.09367096679196	0.601	0.155	1e-307	8	ADCY3
1e-307	1.08487145187367	0.802	0.34	1e-307	8	ZEB2
1e-307	1.08459583826902	0.792	0.379	1e-307	8	CYSTM1
1e-307	1.07574191863947	0.722	0.234	1e-307	8	PKIG
1e-307	1.07461886565348	0.632	0.21	1e-307	8	LAMA4
1e-307	1.06790150595438	0.852	0.438	1e-307	8	CRIP2
1e-307	1.05615310943935	0.657	0.147	1e-307	8	ARHGAP29
1e-307	1.05365221320053	0.501	0.032	1e-307	8	PARM1
1e-307	1.04316907617424	0.632	0.129	1e-307	8	PRKG1
1e-307	1.0417750006642	0.572	0.049	1e-307	8	ESAM
1e-307	1.02954899647311	0.941	0.705	1e-307	8	SELENOW
1e-307	1.02748727943151	0.71	0.335	1e-307	8	UBA2
1e-307	1.02683600897541	0.977	0.721	1e-307	8	CD81
1e-307	1.01862198710017	0.674	0.29	1e-307	8	RHOQ
1e-307	1.01832496343298	0.688	0.282	1e-307	8	PMEPA1
1e-307	1.0130254225539	0.596	0.142	1e-307	8	INAFM1
1e-307	1.01250230912964	0.716	0.219	1e-307	8	IGFBP5
1e-307	1.00862302962848	0.678	0.247	1e-307	8	GEM
1e-307	1.00769618536285	0.656	0.261	1e-307	8	PLS3
1e-307	1.00161077198069	0.616	0.203	1e-307	8	EPN2
1e-307	0.998593183080455	0.796	0.286	1e-307	8	FHL1
1e-307	0.996086640975226	0.586	0.158	1e-307	8	MGLL
1e-307	0.990272609740476	0.783	0.25	1e-307	8	CNN3
1e-307	0.984914911056799	0.612	0.224	1e-307	8	SORBS3
1e-307	0.977385641639933	0.768	0.314	1e-307	8	AOPEP
1e-307	0.971399399529787	0.804	0.244	1e-307	8	BGN
1e-307	0.967170508257973	0.783	0.274	1e-307	8	NUPR1
1e-307	0.95867784683388	0.591	0.193	1e-307	8	MTHFD2
1e-307	0.936484629497134	0.613	0.215	1e-307	8	COBLL1
1e-307	0.934479760364793	0.582	0.154	1e-307	8	NDRG2
1e-307	0.926765779055331	0.613	0.237	1e-307	8	OSBPL1A
1e-307	0.915952247574673	0.581	0.139	1e-307	8	TMEM47
1e-307	0.910976912318274	0.526	0.089	1e-307	8	RERG
1e-307	0.910787163261373	0.536	0.119	1e-307	8	FADS3
1e-307	0.90995186253311	0.535	0.141	1e-307	8	PPP1R12C
1e-307	0.907146180750602	0.762	0.342	1e-307	8	RAB13
1e-307	0.904200955991433	0.832	0.228	1e-307	8	COL14A1
1e-307	0.903132583742173	0.52	0.158	1e-307	8	ITIH5
1e-307	0.901059844896195	0.67	0.255	1e-307	8	ARID5A
2.96359405590219e-305	1.02770178285011	0.881	0.471	1.08470506040076e-300	8	TSC22D1
1.69309879136105e-299	0.986219572550667	0.588	0.218	6.19691088626056e-295	8	ZNF503
1.37266192340227e-297	0.979900125607264	0.793	0.42	5.02407990584467e-293	8	CYB5R3
6.8102621177619e-294	2.00487027646261	0.899	0.526	2.49262403772203e-289	8	MT2A
8.47956930588132e-294	1.25612491084582	0.772	0.357	3.10360716164562e-289	8	ATF3
1.55594785921874e-288	0.918556516943971	0.939	0.575	5.69492475952649e-284	8	PTMS
2.084910718888e-277	1.05355237995213	0.82	0.522	7.63098172220196e-273	8	TLN1
1.43876959514364e-274	1.2054305195168	0.585	0.202	5.26604059518525e-270	8	CCL2
1.8894935488131e-273	1.15965829697032	0.743	0.355	6.91573533801083e-269	8	PHLDA1
1.69215191006254e-272	1.07103727473341	0.843	0.414	6.19344520601991e-268	8	CEBPD
1.60738825015508e-269	1.39394919884375	0.63	0.288	5.8832017343926e-265	8	SNHG15
3.85575297357645e-264	1.13786630838291	0.583	0.208	1.41124414585872e-259	8	AKAP12
1.40331023886485e-258	1.00835364894716	0.637	0.308	5.13625580526925e-254	8	PDLIM5
2.39050600668509e-258	0.915126839014399	0.551	0.223	8.74949103506808e-254	8	CHSY1
6.07234465373342e-256	0.902127367821146	0.738	0.42	2.22253886671297e-251	8	CAMTA1
5.78395736359429e-255	1.31129683703625	0.852	0.553	2.11698623464914e-250	8	NR4A1
7.37475633376265e-251	0.978423376777732	0.818	0.547	2.69923456572047e-246	8	ROCK1
1.61733043966451e-239	1.05205885613317	0.733	0.412	5.91959114221607e-235	8	CCDC107
8.68439065202083e-235	0.982552239676032	0.756	0.394	3.17857382254614e-230	8	SOCS3
3.18507659885097e-232	1.13684259197328	0.619	0.259	1.16576988594544e-227	8	HES1
4.68139717440958e-224	0.967374149862084	0.911	0.739	1.71343817980565e-219	8	MT-CO3
1.3954694414801e-221	1.08481297205485	0.638	0.319	5.10755770276132e-217	8	MAT2A
1.10108215357789e-216	1.27298496974909	0.908	0.743	4.03007079031045e-212	8	JUNB
3.98265743776542e-199	1.45743618361926	0.743	0.434	1.45769244879652e-194	8	KLF2
3.38238494720631e-183	1.82111407176646	0.519	0.237	1.23798671452698e-178	8	ZNF331
2.81377612871242e-164	0.929804955259471	0.62	0.34	1.02987020087003e-159	8	FOSL2
1.3668200466187e-163	0.998287837329216	0.705	0.398	5.00269805262909e-159	8	ID3
8.69541447869795e-158	2.51614046420811	0.821	0.624	3.18260865334824e-153	8	CYCS
2.0375954461488e-145	1.02451753287852	0.85	0.645	7.45780309244923e-141	8	PPP1R15A
6.9802344108269e-144	0.975705830867596	0.884	0.824	2.55483559670675e-139	8	NDUFA4
3.82220928543242e-140	1.78755377974447	0.646	0.411	1.39896682056112e-135	8	EIF4A3
7.58591521490596e-119	0.928813848724839	0.632	0.398	2.77652082780773e-114	8	MIDN
1.17140691358595e-105	1.0368594954555	0.573	0.346	4.28746644441595e-101	8	MT-ATP8
4.69663073896831e-42	1.00884931430799	0.529	0.339	1.71901381676979e-37	8	MT1X
1e-307	4.22760494365141	0.977	0.036	1e-307	9	MS4A1
1e-307	3.16638713404059	0.944	0.039	1e-307	9	CD79A
1e-307	2.90652191727543	0.909	0.025	1e-307	9	BANK1
1e-307	2.32405184135866	0.978	0.425	1e-307	9	CD37
1e-307	2.22734357250052	0.769	0.025	1e-307	9	TNFRSF13C
1e-307	2.08096539867463	0.76	0.119	1e-307	9	CD79B
1e-307	2.05937726694854	0.762	0.108	1e-307	9	RALGPS2
1e-307	2.0421893155762	0.988	0.303	1e-307	9	HLA-DRA
1e-307	2.01003582278532	0.977	0.239	1e-307	9	HLA-DQA1
1e-307	1.95376243833012	0.55	0.087	1e-307	9	PHACTR1
1e-307	1.91704612537965	0.82	0.18	1e-307	9	HLA-DRB5
1e-307	1.91194554534401	0.734	0.129	1e-307	9	POU2F2
1e-307	1.83620058116911	0.991	0.519	1e-307	9	CD74
1e-307	1.82561120211226	0.875	0.264	1e-307	9	LTB
1e-307	1.77589103098214	0.645	0.184	1e-307	9	CD83
1e-307	1.75278400926595	0.621	0.086	1e-307	9	BCL11A
1e-307	1.71748211723775	0.534	0.122	1e-307	9	LY9
1e-307	1.70508613166946	0.63	0.053	1e-307	9	ADAM28
1e-307	1.66048734217574	0.735	0.189	1e-307	9	MEF2C
1e-307	1.63675911825135	0.574	0.009	1e-307	9	CD22
1e-307	1.62154282938467	0.935	0.413	1e-307	9	LAPTM5
1e-307	1.6144966971966	0.56	0.019	1e-307	9	TNFRSF13B
1e-307	1.59397742340644	0.555	0.013	1e-307	9	LINC00926
1e-307	1.57159336986945	0.664	0.098	1e-307	9	IRF8
1e-307	1.55100413442306	0.742	0.256	1e-307	9	SWAP70
1e-307	1.54475442318959	0.572	0.02	1e-307	9	SPIB
1e-307	1.5075838790851	0.775	0.148	1e-307	9	HLA-DMB
1e-307	1.49522922870279	0.97	0.327	1e-307	9	HLA-DQB1
1e-307	1.4798556080298	0.567	0.053	1e-307	9	MARCH1
1e-307	1.43415687698631	0.697	0.357	1e-307	9	CCDC50
1e-307	1.43119784475627	0.585	0.096	1e-307	9	CD24
1e-307	1.39754338865388	0.982	0.413	1e-307	9	HLA-DPB1
1e-307	1.38561305261506	0.873	0.28	1e-307	9	HLA-DMA
1e-307	1.34201155259242	0.963	0.422	1e-307	9	CD52
1e-307	1.32654018039356	0.644	0.131	1e-307	9	FCMR
1e-307	1.26605084958819	0.643	0.16	1e-307	9	RIPOR2
1e-307	1.22941024627349	0.625	0.143	1e-307	9	SP140
1e-307	1.2159562450438	0.883	0.407	1e-307	9	CXCR4
1e-307	1.20896580182959	0.526	0.055	1e-307	9	BCAS4
1e-307	1.20278696509142	0.728	0.355	1e-307	9	SP110
1e-307	1.19341408367035	0.764	0.282	1e-307	9	BASP1
1e-307	1.17580511364524	0.507	0.038	1e-307	9	LY86
1e-307	1.17444469275068	0.985	0.377	1e-307	9	HLA-DPA1
1e-307	1.16721840562723	0.576	0.117	1e-307	9	PRKCB
1e-307	1.15791573744826	0.617	0.146	1e-307	9	SELL
1e-307	1.15322536617285	0.93	0.436	1e-307	9	CD48
1e-307	1.12557218914655	0.582	0.225	1e-307	9	PLEKHF2
1e-307	1.12156765993169	0.742	0.292	1e-307	9	EVI2B
1e-307	1.11966178329572	0.994	0.957	1e-307	9	RPS11
1e-307	1.08989771478996	0.508	0.102	1e-307	9	CIITA
1e-307	1.08354214817132	0.827	0.363	1e-307	9	CD53
1e-307	1.0745961492591	0.786	0.31	1e-307	9	LIMD2
1e-307	1.0662044090366	0.505	0.131	1e-307	9	ARHGAP24
1e-307	1.04457111884916	0.994	0.967	1e-307	9	RPL13A
1e-307	1.04348289398275	0.984	0.468	1e-307	9	HLA-DRB1
1e-307	1.03988269703332	0.583	0.171	1e-307	9	NCF1
1e-307	1.01884491564112	0.527	0.166	1e-307	9	TMEM154
1e-307	0.990044498365747	0.991	0.944	1e-307	9	RPS20
1e-307	0.970137716405208	0.516	0.16	1e-307	9	SKAP2
1e-307	0.95835924060321	0.592	0.208	1e-307	9	PTPN6
1e-307	0.935086961069633	0.723	0.289	1e-307	9	GPSM3
1e-307	0.926045396040738	0.995	0.974	1e-307	9	RPLP2
1e-307	0.913602517390701	0.544	0.161	1e-307	9	INPP5D
5.58491480880875e-306	1.86563593054736	0.824	0.457	2.04413466917209e-301	9	IER5
2.16855789269893e-305	1.52046907559503	0.674	0.35	7.93713874306736e-301	9	SMIM14
3.01048488932914e-303	1.01361050617188	0.513	0.181	1.10186757434336e-298	9	CD40
1.70362357949096e-292	1.1603084453305	0.648	0.302	6.23543266329487e-288	9	NCOA3
1.90427045828292e-277	0.987785197159707	0.651	0.264	6.96982030436133e-273	9	ANKRD44
4.13884688776905e-277	0.993497538929227	0.979	0.891	1.51485934939235e-272	9	EEF1B2
5.07000986971202e-275	1.12743809564482	0.788	0.434	1.8556743124133e-270	9	STK17A
1.74641292481509e-253	1.16923229389646	0.78	0.43	6.39204594611573e-249	9	REL
6.33459470198321e-246	1.07410491311733	0.719	0.323	2.31852500687287e-241	9	CYTIP
9.09084580275548e-245	1.20827566441494	0.737	0.445	3.32734047226653e-240	9	CMTM6
1.55590238159407e-242	1.06364220249577	0.668	0.345	5.69475830687245e-238	9	TRIM38
1.102389231325e-241	1.07147362329265	0.668	0.321	4.03485482557265e-237	9	SMAP2
2.61976831790895e-239	0.927156839414526	0.724	0.378	9.58861402037854e-235	9	RNASET2
8.04640594527011e-231	1.09351988264043	0.574	0.276	2.94506504002831e-226	9	STX7
1.6312426985931e-225	1.18207429640602	0.625	0.291	5.97051140112062e-221	9	RAB11FIP1
3.82563397280444e-214	0.997936040142777	0.649	0.378	1.40022029038615e-209	9	SNX2
2.58693892367837e-213	1.00071820062823	0.69	0.421	9.4684551545552e-209	9	POLD4
9.98693284029822e-211	1.18918079434006	0.718	0.334	3.65531728887755e-206	9	CD69
1.43396254314061e-203	1.04656671106144	0.782	0.515	5.24844630414896e-199	9	ATP2B1
7.2673337199976e-187	1.0310887100512	0.745	0.442	2.65991681485632e-182	9	EZR
1.49383421740633e-178	0.905876886331923	0.554	0.273	5.46758261912892e-174	9	PPM1K
1.25121358192654e-101	1.07383534091328	0.748	0.591	4.57956683120932e-97	9	HERPUD1
1e-307	8.14998882637822	0.97	0.012	1e-307	10	CCL21
1e-307	4.97503447110863	0.948	0.007	1e-307	10	TFF3
1e-307	4.41642691743297	0.95	0.02	1e-307	10	MMRN1
1e-307	3.82122151818874	0.964	0.218	1e-307	10	TFPI
1e-307	3.72456241521759	0.931	0.031	1e-307	10	CLDN5
1e-307	3.58681964394569	0.948	0.26	1e-307	10	GNG11
1e-307	3.44900641557156	0.956	0.24	1e-307	10	PPFIBP1
1e-307	3.43451454215937	0.807	0.017	1e-307	10	LYVE1
1e-307	3.20860849384306	0.926	0.132	1e-307	10	CAVIN2
1e-307	2.90025483029107	0.909	0.158	1e-307	10	EFEMP1
1e-307	2.88541575415555	0.885	0.044	1e-307	10	ECSCR
1e-307	2.79814886804538	0.925	0.259	1e-307	10	ARL4A
1e-307	2.78666943496181	0.845	0.015	1e-307	10	PROX1
1e-307	2.66105548002908	0.915	0.125	1e-307	10	TM4SF1
1e-307	2.58511472235292	0.871	0.103	1e-307	10	RAMP2
1e-307	2.55088927060174	0.865	0.094	1e-307	10	LMO2
1e-307	2.54843500909465	0.851	0.182	1e-307	10	NRP2
1e-307	2.5111845475447	0.986	0.292	1e-307	10	IGFBP7
1e-307	2.42914088867086	0.879	0.153	1e-307	10	ARHGAP29
1e-307	2.30852458616879	0.947	0.518	1e-307	10	CD59
1e-307	2.20715547898299	0.829	0.066	1e-307	10	EGFL7
1e-307	2.1744920070153	0.772	0.019	1e-307	10	PKHD1L1
1e-307	2.15889173193575	0.799	0.06	1e-307	10	TBX1
1e-307	2.11727527061655	0.812	0.158	1e-307	10	HYAL2
1e-307	2.08093190587143	0.807	0.212	1e-307	10	AKAP12
1e-307	2.03443294370855	0.837	0.043	1e-307	10	PCAT19
1e-307	2.02770237636268	0.802	0.134	1e-307	10	SMAD1
1e-307	2.01095596513384	0.846	0.206	1e-307	10	PTPRE
1e-307	2.00975907600731	0.75	0.093	1e-307	10	SNCG
1e-307	1.88258486947762	0.765	0.089	1e-307	10	RHOJ
1e-307	1.87863664452701	0.812	0.246	1e-307	10	MTUS1
1e-307	1.87433757457061	0.911	0.273	1e-307	10	NR2F2
1e-307	1.82353761214248	0.741	0.006	1e-307	10	FLT4
1e-307	1.77412962559653	0.548	0.066	1e-307	10	ANGPT2
1e-307	1.77224111116082	0.7	0.039	1e-307	10	SOX18
1e-307	1.73779596872201	0.772	0.148	1e-307	10	SLC9A3R2
1e-307	1.70524572347516	0.746	0.033	1e-307	10	KANK3
1e-307	1.67192685749142	0.644	0.067	1e-307	10	KRT18
1e-307	1.66226396804542	0.749	0.216	1e-307	10	SHC1
1e-307	1.66180088161428	0.598	0.027	1e-307	10	TM4SF18
1e-307	1.65344834678923	0.7	0.055	1e-307	10	PGM5
1e-307	1.65209426239144	0.791	0.234	1e-307	10	MGST2
1e-307	1.62987243075932	0.777	0.193	1e-307	10	MARCKSL1
1e-307	1.6251931509452	0.672	0.03	1e-307	10	CD36
1e-307	1.61922138819695	0.702	0.088	1e-307	10	PARD6G
1e-307	1.614212517116	0.68	0.029	1e-307	10	TIE1
1e-307	1.61397258866456	0.915	0.298	1e-307	10	TIMP3
1e-307	1.6078389247339	0.604	0.003	1e-307	10	RELN
1e-307	1.59988361295271	0.823	0.138	1e-307	10	PECAM1
1e-307	1.55924457017703	0.768	0.136	1e-307	10	COLEC12
1e-307	1.53804072082636	0.732	0.172	1e-307	10	CDC42EP5
1e-307	1.53751616075505	0.681	0.131	1e-307	10	FXYD6
1e-307	1.53689650847453	0.664	0.121	1e-307	10	IGF1
1e-307	1.5122685359953	0.681	0.148	1e-307	10	AKR1C3
1e-307	1.50710728675136	0.611	0.049	1e-307	10	RASSF9
1e-307	1.47998232388017	0.746	0.16	1e-307	10	ABI3BP
1e-307	1.47602873150416	0.721	0.111	1e-307	10	CALCRL
1e-307	1.4739302536637	0.636	0.033	1e-307	10	MYCT1
1e-307	1.45897888181666	0.647	0.084	1e-307	10	CNKSR3
1e-307	1.4508201603264	0.653	0.072	1e-307	10	SYNM
1e-307	1.44194927569803	0.67	0.043	1e-307	10	SEMA6A
1e-307	1.43707176540109	0.662	0.035	1e-307	10	PODXL
1e-307	1.42843798457809	0.819	0.215	1e-307	10	LAMA4
1e-307	1.42805418872203	0.68	0.144	1e-307	10	VPS35L
1e-307	1.41690616169345	0.52	0.013	1e-307	10	SCN3A
1e-307	1.41271376985028	0.644	0.132	1e-307	10	GUCY1A1
1e-307	1.40206523669991	0.62	0.074	1e-307	10	EFNA5
1e-307	1.39220482685258	0.681	0.105	1e-307	10	EFNA1
1e-307	1.39172154208837	0.673	0.111	1e-307	10	CTHRC1
1e-307	1.38499230625249	0.592	0.01	1e-307	10	SCN3B
1e-307	1.38176787676777	0.565	0.021	1e-307	10	PIEZO2
1e-307	1.37371818989566	0.6	0.093	1e-307	10	EFNB2
1e-307	1.36160608724024	0.669	0.081	1e-307	10	ADCY4
1e-307	1.33713186890084	0.691	0.145	1e-307	10	LAYN
1e-307	1.3021371176147	0.631	0.126	1e-307	10	TSPAN5
1e-307	1.28780669413183	0.578	0.024	1e-307	10	F8
1e-307	1.2871174601362	0.619	0.062	1e-307	10	EDNRB
1e-307	1.25818907580642	0.612	0.062	1e-307	10	TSPAN7
1e-307	1.25545529499222	0.681	0.118	1e-307	10	CHRDL1
1e-307	1.2549928104735	0.504	0.022	1e-307	10	FOXC2
1e-307	1.24977023107178	0.672	0.144	1e-307	10	NXN
1e-307	1.2264045113843	0.615	0.055	1e-307	10	GIMAP8
1e-307	1.22245792407234	0.595	0.124	1e-307	10	PTPN14
1e-307	1.22211516782436	0.619	0.095	1e-307	10	PALM
1e-307	1.22023898731544	0.542	0.024	1e-307	10	SLC24A1
1e-307	1.21803226018379	0.564	0.003	1e-307	10	KLHL4
1e-307	1.21750095703995	0.612	0.105	1e-307	10	ITGB4
1e-307	1.21426241512946	0.548	0.009	1e-307	10	KBTBD11
1e-307	1.2122147952581	0.639	0.054	1e-307	10	MRC1
1e-307	1.2058622614949	0.619	0.04	1e-307	10	CFI
1e-307	1.19888652744305	0.603	0.044	1e-307	10	PDE1A
1e-307	1.19844685920209	0.644	0.037	1e-307	10	CDH5
1e-307	1.17246374435704	0.6	0.075	1e-307	10	RASGRP3
1e-307	1.15913210874141	0.579	0.095	1e-307	10	STON2
1e-307	1.15151217467464	0.581	0.037	1e-307	10	AFAP1L1
1e-307	1.15143436603185	0.567	0.067	1e-307	10	MPP7
1e-307	1.14244612847395	0.584	0.063	1e-307	10	KCNN3
1e-307	1.13475119548131	0.579	0.033	1e-307	10	DIPK2B
1e-307	1.1307388301649	0.54	0.025	1e-307	10	PDE2A
1e-307	1.1259011857299	0.501	0.023	1e-307	10	C6orf141
1e-307	1.12125255927156	0.597	0.107	1e-307	10	LDB2
1e-307	1.11686425612428	0.653	0.133	1e-307	10	PLXND1
1e-307	1.09148709439783	0.513	0.028	1e-307	10	FAM189A2
1e-307	1.09050944016376	0.526	0.024	1e-307	10	HOXD8
1e-307	1.07666129870559	0.535	0.044	1e-307	10	SLCO2B1
1e-307	1.06678148664355	0.556	0.055	1e-307	10	STXBP6
1e-307	1.02932180537163	0.529	0.028	1e-307	10	KDR
1e-307	1.01241357312698	0.559	0.038	1e-307	10	NRN1
1e-307	1.0106979164149	0.526	0.039	1e-307	10	SHANK3
1e-307	1.01033850144138	0.568	0.107	1e-307	10	ZNF521
1e-307	1.00710597003686	0.556	0.047	1e-307	10	LINC01197
1e-307	0.996552203309933	0.551	0.054	1e-307	10	EMCN
1e-307	0.985253903360539	0.502	0.051	1e-307	10	WFS1
1e-307	0.976066885152498	0.531	0.08	1e-307	10	DOCK5
1e-307	0.971589125656456	0.501	0.069	1e-307	10	CNTNAP3B
1e-307	0.931658711822062	0.553	0.094	1e-307	10	LMCD1
1e-307	0.914663199658231	0.515	0.08	1e-307	10	IPO11
1e-307	0.913537533733261	0.584	0.11	1e-307	10	LYN
1.6039467302525e-299	1.02435251199407	0.597	0.124	5.87060542739718e-295	10	DOCK9
8.94298239023138e-299	1.88962773116445	0.885	0.371	3.27322098464859e-294	10	APP
7.58783689732551e-293	1.69937774106362	0.838	0.324	2.77722418279011e-288	10	ELK3
6.93849517328458e-288	0.951000801188409	0.531	0.107	2.53955861837389e-283	10	FZD6
1.17541062637375e-286	1.35610998756327	0.797	0.254	4.30212043359054e-282	10	CAV2
3.97101817366241e-286	1.10674548254712	0.598	0.135	1.45343236174218e-281	10	OAF
4.92417487612303e-286	1.22139120562567	0.75	0.192	1.80229724640979e-281	10	GIMAP1
2.46680852128067e-282	1.728513013668	0.925	0.304	9.02876586873938e-278	10	ADIRF
4.89770695097997e-280	1.44025743369665	0.801	0.26	1.79260972112818e-275	10	EPB41L2
1.14335852569262e-278	1.42092584698704	0.735	0.205	4.18480653988756e-274	10	CTSH
3.01887140370451e-277	1.18514873722634	0.661	0.177	1.10493712246989e-272	10	AFDN
4.82958057773578e-276	1.84715493451252	0.851	0.369	1.76767478725707e-271	10	TGFBR2
5.44174156285316e-270	1.71265846495158	0.901	0.382	1.99173182941988e-265	10	SPTBN1
1.46869973774495e-268	1.13041924286996	0.63	0.152	5.37558791012029e-264	10	PDPN
3.90160392430531e-267	1.01271204738193	0.527	0.112	1.42802605233499e-262	10	PROCR
1.51967733376195e-264	1.34115454945429	0.834	0.289	5.56217100930212e-260	10	FCGRT
3.20906003527132e-264	1.56576943351664	0.857	0.361	1.17454806350965e-259	10	CD151
5.03554115292445e-263	1.75577292883728	0.909	0.361	1.84305841738188e-258	10	CAV1
5.26313731677285e-263	1.15117635285456	0.749	0.21	1.92636088931203e-258	10	PDLIM3
4.03438142140389e-261	1.31230328465659	0.747	0.227	1.47662394404804e-256	10	KCTD12
7.25154224105226e-261	1.2056286502519	0.589	0.139	2.65413697564754e-256	10	RPGR
9.14333805173773e-261	1.26403041413383	0.662	0.178	3.34655316031653e-256	10	UACA
2.2462892815427e-258	1.63768640396329	0.86	0.382	8.22164339937444e-254	10	ADD3
5.32260405169287e-257	1.18016344336334	0.62	0.157	1.94812630896011e-252	10	PLSCR4
4.78848275843176e-253	1.91676675696752	0.879	0.483	1.75263257441361e-248	10	LIMS1
8.54922876729576e-249	1.16597577306	0.675	0.2	3.12910322111792e-244	10	TJP1
2.19138137350435e-246	0.997246321355883	0.534	0.122	8.02067496516325e-242	10	SMYD2
7.4234581351204e-245	1.08787230349989	0.557	0.124	2.71705991203542e-240	10	THBD
1.89286332143346e-242	1.5732190759258	0.896	0.445	6.92806904277859e-238	10	CRIP2
2.40302350696339e-242	1.61377291564214	0.859	0.459	8.79530633783672e-238	10	RAB11A
2.69470989140247e-240	1.36794338776613	0.714	0.243	9.86290767352219e-236	10	SULF2
1.56853113433859e-232	1.54019036147504	0.901	0.429	5.74098080479268e-228	10	MARCKS
7.95379462253187e-232	1.42970005628314	0.733	0.242	2.91116836979289e-227	10	DKK3
1.63096971618546e-228	1.39389767484219	0.873	0.363	5.96951225821042e-224	10	TSHZ2
3.45587634971135e-227	1.26496710518932	0.887	0.324	1.26488530275785e-222	10	CLU
6.54466074565047e-224	1.36427307025435	0.791	0.314	2.39541127951553e-219	10	ACTN1
3.61838746184691e-223	1.63151606137377	0.969	0.548	1.32436599491059e-218	10	CD9
6.93932180748162e-223	0.967463929229808	0.565	0.147	2.53986117475635e-218	10	BACE2
5.4049706063994e-221	1.09830312888738	0.81	0.259	1.97827329164825e-216	10	CNN3
3.11134672183714e-220	1.1736084145107	0.699	0.244	1.13878401365961e-215	10	TRIOBP
1.29804988101835e-219	1.50209485743249	0.848	0.426	4.75099236951527e-215	10	CYB5R3
2.96666787726712e-219	1.30375875282178	0.757	0.27	1.08583010975854e-214	10	NFIB
2.32531850635379e-216	1.47175065029481	0.964	0.734	8.51089826510549e-212	10	ANXA2
9.57239390670495e-216	1.27977572464626	0.735	0.284	3.50359189379308e-211	10	TUBB6
7.68017285882065e-213	1.092971447671	0.677	0.208	2.81102006805695e-208	10	MIR99AHG
1.12459245526142e-210	1.21486368069994	0.711	0.221	4.11612084550234e-206	10	PLPP1
1.0213473787365e-205	1.50651984505547	0.754	0.287	3.73823354091346e-201	10	CCND1
1.46271790489196e-205	1.35457250243302	0.884	0.393	5.35369380369505e-201	10	NFIA
3.39029181427362e-201	1.34965302824695	0.973	0.914	1.24088070694229e-196	10	GNAS
8.01187173186178e-201	1.04042205229566	0.681	0.231	2.93242517257873e-196	10	EHD2
9.47363648961257e-201	1.14881661448978	0.695	0.235	3.4674456915631e-196	10	WWTR1
9.43646353173728e-197	1.37966764465114	0.738	0.249	3.45384001725116e-192	10	RGS16
4.58994026972566e-195	1.0796219293876	0.711	0.255	1.67996403812229e-190	10	TSPAN4
5.94667133941733e-194	1.47522890609546	0.878	0.56	2.17654117694014e-189	10	ARL6IP1
2.55786429212728e-192	1.3819971741057	0.593	0.179	9.36203909561505e-188	10	AKR1C1
9.87565439909026e-192	1.48592266787957	0.854	0.446	3.61458826661103e-187	10	UTRN
1.61242582683708e-191	1.24907901903018	0.826	0.315	5.90163976880641e-187	10	GIMAP7
3.94064969111644e-191	0.92978807311579	0.68	0.211	1.44231719344553e-186	10	HSPG2
6.41241585694996e-191	1.28390578060307	1	0.87	2.34700832780226e-186	10	VIM
1.90469400400625e-190	1.30865376904829	0.97	0.449	6.97137052406327e-186	10	IFITM3
3.35184128695414e-186	0.930831996324546	0.633	0.189	1.22680742943808e-181	10	ITGA6
6.29290358115635e-186	1.42709325807534	0.788	0.384	2.30326563973904e-181	10	GYPC
1.88735473421552e-182	1.1996079459755	0.725	0.298	6.90790706270223e-178	10	SNTB2
1.26117743354771e-179	1.15461083275675	0.845	0.357	4.61603552452797e-175	10	EMP1
1.26858741807492e-173	1.46757544368038	0.925	0.486	4.64315680889602e-169	10	TIMP1
2.11997863201807e-173	1.05322167704381	0.647	0.215	7.75933379104934e-169	10	FSCN1
2.16417642864036e-173	1.17603617898202	0.857	0.423	7.92110214646658e-169	10	PDLIM1
2.68248206336753e-173	0.912240787389508	0.664	0.229	9.8181526001315e-169	10	PDLIM4
7.46527670364319e-166	0.997885869488062	0.727	0.272	2.73236592630044e-161	10	DPYSL3
2.31819495634709e-165	1.23509484826963	0.714	0.299	8.48482535972599e-161	10	C1orf21
2.59013160970866e-165	1.26140538337254	0.981	0.866	9.48014070469466e-161	10	S100A10
7.13352814108228e-165	0.995666964949846	0.659	0.265	2.61094263491752e-160	10	HEBP1
2.95678634125028e-164	1.32948904904431	0.807	0.431	1.08221336876101e-159	10	APLP2
4.60523399744265e-159	1.43239552203876	0.873	0.493	1.68556169540399e-154	10	MAF
1.48149848798016e-158	1.04406346768347	0.68	0.291	5.4224326158562e-154	10	NTAN1
8.90860087456845e-157	1.00118485969571	0.68	0.281	3.2606370061008e-152	10	ADAM10
5.8935179053711e-156	1.08720991867316	0.636	0.253	2.15708648854488e-151	10	IARS2
2.18366656054619e-155	1.33983925774542	0.802	0.4	7.99243797825511e-151	10	IL6ST
6.16406744038264e-153	1.14967522379194	0.931	0.582	2.25611032385445e-148	10	PTMS
3.66866189524915e-150	1.21434035923212	0.741	0.343	1.34276694028014e-145	10	DAAM1
2.19158451198587e-147	0.969215744338523	0.677	0.254	8.02141847231947e-143	10	EPHX1
1.35556014245682e-146	1.00613006979994	0.84	0.387	4.96148567740622e-142	10	CAVIN1
1.10167226799653e-143	0.925580174734578	0.766	0.349	4.03223066809411e-139	10	RAB13
1.7402716470162e-143	1.08633709671232	0.978	0.954	6.36956825524398e-139	10	ATP5F1E
3.22725467167403e-143	0.908142576565733	0.749	0.284	1.18120748237941e-138	10	NUPR1
7.28900366737366e-143	1.03820740316172	0.634	0.263	2.66784823229543e-138	10	TSTA3
7.35748148798674e-142	1.24213851140439	0.736	0.309	2.69291179941803e-137	10	FGL2
8.21211651417016e-135	0.99276107985817	0.694	0.325	3.00571676535142e-130	10	BCAP29
8.81298768595867e-135	1.1195869546655	0.812	0.467	3.22564162293773e-130	10	LEPROT
7.89886734471829e-134	0.969519407341961	0.917	0.559	2.89106443684034e-129	10	YBX3
1.26078754304285e-128	1.01675179196091	0.89	0.621	4.61460848629113e-124	10	FOXP1
2.56317621411747e-127	0.984649058740647	0.578	0.227	9.38148126129135e-123	10	FAM126A
3.14745077343346e-127	0.912165027281069	0.681	0.31	1.15199845758438e-122	10	ROCK2
6.34976128551547e-127	1.01782194355578	0.716	0.382	2.32407612811152e-122	10	SNX2
1.63069124853461e-124	0.976472748255369	0.741	0.405	5.96849303876153e-120	10	BCL7C
2.49161177958987e-124	0.97055057043438	0.636	0.292	9.11954827447689e-120	10	GALNT1
5.50622682523169e-124	0.97255594496933	0.846	0.364	2.01533408030305e-119	10	TCF4
1.40958224853987e-120	1.08340655826928	0.911	0.71	5.15921198788076e-116	10	SELENOW
1.75958118659821e-120	1.18350803080988	0.865	0.638	6.44024310106812e-116	10	POLR2L
3.38371998526161e-118	1.3499456516306	0.832	0.438	1.2384753518056e-113	10	KLF2
2.33380335139986e-117	1.05987230875846	0.708	0.353	8.54195364645864e-113	10	NUDT4
8.70640663615452e-117	0.920066658313142	0.713	0.326	3.18663189289892e-112	10	MAN1A1
3.13491302669543e-115	0.927081729662461	0.705	0.359	1.14740951690079e-110	10	SCARB2
1.43346026291615e-113	1.00760253812496	0.724	0.384	5.24660790829939e-109	10	PPP3CA
1.90294896589287e-110	0.911716654708652	0.716	0.347	6.96498351006451e-106	10	PALM2-AKAP2
3.16788054871723e-110	1.21407125228181	0.81	0.524	1.15947595963599e-105	10	UGP2
1.15374071347497e-109	1.09720304860614	0.972	0.769	4.22280638538975e-105	10	HSPB1
9.04783741036251e-108	0.920346433294582	0.708	0.403	3.31159897056678e-103	10	FDPS
1.12085478189596e-107	0.965424511847079	0.962	0.885	4.1024405872174e-103	10	HLA-E
2.91235167426325e-107	0.932246017430303	0.874	0.7	1.06594983629709e-102	10	GNAI2
1.64564989976313e-101	0.92140892196645	0.758	0.442	6.02324319812302e-97	10	RHOC
8.41539199243677e-101	0.955309953956925	0.747	0.378	3.08011762315178e-96	10	SYNE1
1.5670500015537e-100	0.95590712811876	0.819	0.554	5.7355597106867e-96	10	HMGN3
1.15270014660463e-99	1.05149842237513	0.626	0.271	4.21899780658762e-95	10	TPPP3
2.91774453451422e-99	0.965039795592887	0.874	0.72	1.06792367707755e-94	10	GUK1
1.14293207348518e-97	0.921079488800976	0.824	0.645	4.18324568216309e-93	10	GABARAPL2
3.85890978784763e-89	1.10353424779984	0.647	0.325	1.41239957145011e-84	10	SOX4
2.73550857372425e-69	0.922029762095596	0.956	0.864	1.00122349306881e-64	10	NEAT1
1e-307	4.16752244936662	0.735	0.069	1e-307	11	CPVL
1e-307	4.12484944476628	0.807	0.029	1e-307	11	S100B
1e-307	3.7918549345794	0.995	0.423	1e-307	11	HLA-DPB1
1e-307	3.75058188540141	0.995	0.388	1e-307	11	HLA-DPA1
1e-307	3.4011872894388	0.998	0.527	1e-307	11	CD74
1e-307	3.34913611533475	1	0.315	1e-307	11	HLA-DRA
1e-307	3.15598904923432	0.981	0.252	1e-307	11	HLA-DQA1
1e-307	3.15307822640561	0.986	0.338	1e-307	11	HLA-DQB1
1e-307	3.12318878511901	0.991	0.477	1e-307	11	HLA-DRB1
1e-307	3.07122196750611	0.904	0.093	1e-307	11	LYZ
1e-307	3.05437923480705	0.884	0.105	1e-307	11	IRF8
1e-307	3.05223094245063	0.85	0.193	1e-307	11	MARCKSL1
1e-307	3.03104783713574	0.899	0.049	1e-307	11	LGALS2
1e-307	2.90352880330567	0.713	0.052	1e-307	11	DNASE1L3
1e-307	2.89312231832095	0.836	0.047	1e-307	11	IDO1
1e-307	2.76180286567712	0.968	0.288	1e-307	11	BASP1
1e-307	2.50718093947496	0.788	0.024	1e-307	11	WDFY4
1e-307	2.48325335819813	0.774	0.086	1e-307	11	C1orf54
1e-307	2.16637874772937	0.638	0.004	1e-307	11	CLEC9A
1e-307	2.01908830169625	0.851	0.121	1e-307	11	SHTN1
1e-307	1.98125240124772	0.768	0.202	1e-307	11	NAAA
1e-307	1.94084565489502	0.918	0.173	1e-307	11	IFI30
1e-307	1.93041982956189	0.904	0.161	1e-307	11	DAPP1
1e-307	1.92956348978081	0.913	0.143	1e-307	11	PLEK
1e-307	1.89740020062515	0.658	0.12	1e-307	11	C1orf162
1e-307	1.89313986308015	0.877	0.07	1e-307	11	SPI1
1e-307	1.87704751736379	0.938	0.32	1e-307	11	CCDC88A
1e-307	1.82117814618033	0.771	0.043	1e-307	11	CSF2RA
1e-307	1.7107902382159	0.636	0.052	1e-307	11	MPEG1
1e-307	1.70348420950797	0.588	0.063	1e-307	11	C15orf48
1e-307	1.55964439840845	0.766	0.083	1e-307	11	BATF3
1e-307	1.42583466151621	0.795	0.159	1e-307	11	HLA-DMB
1e-307	1.36835827938754	0.822	0.22	1e-307	11	NET1
1e-307	1.3553740658952	0.79	0.075	1e-307	11	TSPAN33
1e-307	1.34426789765308	0.562	0.023	1e-307	11	CLNK
1e-307	1.28246264890492	0.624	0.103	1e-307	11	CADM1
1e-307	1.25674473766106	0.679	0.074	1e-307	11	AIF1
1e-307	1.23767262947571	0.752	0.106	1e-307	11	CIITA
1e-307	1.23083931194193	0.634	0.112	1e-307	11	RAB7B
1e-307	1.21865114669683	0.713	0.058	1e-307	11	HLA-DOB
1e-307	1.21611557681771	0.738	0.059	1e-307	11	FGD2
1e-307	1.20555170344541	0.725	0.063	1e-307	11	MNDA
1e-307	1.19892569809329	0.668	0.1	1e-307	11	HMOX1
1e-307	1.18981919609142	0.525	0.001	1e-307	11	XCR1
1e-307	1.17641191457393	0.704	0.135	1e-307	11	CXCL16
1e-307	1.15565636320968	0.737	0.126	1e-307	11	SLAMF7
1e-307	1.14883620819275	0.761	0.117	1e-307	11	TYROBP
1e-307	1.14371548987324	0.632	0.067	1e-307	11	CLEC7A
1e-307	1.12069078922523	0.585	0.062	1e-307	11	MARCH1
1e-307	1.12029757038517	0.749	0.052	1e-307	11	HCK
1e-307	1.11046684044056	0.733	0.079	1e-307	11	LST1
1e-307	1.10178930209333	0.711	0.122	1e-307	11	SMCO4
1e-307	1.08979195532407	0.774	0.162	1e-307	11	CLIC2
1e-307	1.04711646121058	0.54	0.037	1e-307	11	AC020656.1
1e-307	1.03838823326627	0.773	0.151	1e-307	11	LGALS9
1e-307	1.02395237842479	0.682	0.083	1e-307	11	ADAM19
1e-307	1.01907687016188	0.632	0.109	1e-307	11	ANPEP
1e-307	1.0083299630495	0.66	0.057	1e-307	11	CD86
1e-307	0.946944990671705	0.646	0.101	1e-307	11	RASSF2
1e-307	0.933649643800659	0.559	0.043	1e-307	11	APOBR
1e-307	0.932190643820665	0.525	0.047	1e-307	11	SLAMF8
1e-307	0.900081462296911	0.665	0.083	1e-307	11	VAC14
1.22159355560691e-306	1.51997604581355	0.904	0.292	4.47115457287685e-302	11	SYNGR2
3.65026360327324e-302	1.14360320867678	0.636	0.116	1.33603298143404e-297	11	BCL2A1
1.83736796707381e-300	2.31946145164256	0.995	0.935	6.72495049628687e-296	11	ACTB
5.56468718031041e-297	3.85521757581561	0.95	0.407	2.03673115486541e-292	11	CST3
3.29453655610139e-294	1.70451634712317	0.887	0.29	1.20583332489867e-289	11	HLA-DMA
1.58773039123765e-291	1.85923354551057	0.956	0.483	5.81125200496894e-287	11	CTSZ
1.87260705263718e-287	1.36323540068184	0.655	0.139	6.85392907335734e-283	11	LY75
5.74421829617917e-286	1.73044985424178	0.964	0.38	2.10244133858454e-281	11	LCP1
6.93068729530853e-280	1.94520463656743	0.961	0.549	2.53670085695588e-275	11	LSP1
3.25696233118107e-276	2.55943570321293	0.54	0.105	1.19208078283558e-271	11	HLA-DQA2
6.81679227079854e-270	0.934842667251125	0.644	0.145	2.49501413903497e-265	11	HPS5
6.29676772309191e-264	1.49378381644193	0.928	0.352	2.30467995432887e-259	11	ALDH2
1.49321577840835e-261	0.967288773902049	0.663	0.157	5.46531907055242e-257	11	FNIP2
5.27633807479446e-260	2.32149290371082	0.756	0.192	1.93119249875552e-255	11	HLA-DRB5
1.65598920716799e-254	0.965820516366859	0.632	0.142	6.06108609715558e-250	11	GPR137B
7.05222353160139e-251	1.76969990315331	0.853	0.281	2.58118433480142e-246	11	SERPINB9
1.44733174627571e-248	1.81486007427624	0.956	0.451	5.29737892454371e-244	11	COTL1
5.0452690012938e-247	1.85603074219724	0.993	0.892	1.84661890716355e-242	11	TMSB10
3.18014684153641e-245	1.67288396176759	0.728	0.191	1.16396554547074e-240	11	CD83
1.53722425998194e-244	2.09745018597516	0.793	0.312	5.62639451395989e-240	11	PPT1
1.91679711240731e-243	0.958842545799363	0.769	0.216	7.015669111122e-239	11	RAB29
3.41233544216996e-242	1.60415320596053	0.754	0.247	1.24894889518863e-237	11	RAB32
6.89772937898478e-236	0.907356713166685	0.55	0.118	2.52463793000222e-231	11	QPCT
3.16842055320995e-234	1.74011217255639	0.93	0.48	1.15967360668037e-229	11	RGS10
5.47838924983904e-234	1.55559877707564	0.995	0.922	2.00514524933359e-229	11	TMSB4X
2.37041480304713e-232	1.08390170493604	0.569	0.128	8.67595522063282e-228	11	KDM2B
1.09138001798312e-231	1.96699051630099	0.969	0.563	3.99456000382003e-227	11	ID2
2.37902501536566e-230	1.2375582926091	0.865	0.294	8.70746945873985e-226	11	RAB11FIP1
8.84188342276267e-230	1.13132601267787	0.81	0.284	3.23621775156537e-225	11	MAP3K13
5.33073545273723e-227	1.81206992852562	0.585	0.137	1.95110248305635e-222	11	RASSF4
6.9311721985641e-227	0.999532045516737	0.738	0.211	2.53687833639644e-222	11	CCNG2
1.67340223350739e-223	1.04096892939398	0.619	0.16	6.12481951486039e-219	11	KCNK6
4.19029345667032e-223	1.36141560826057	0.692	0.208	1.5336893080759e-218	11	PTPRE
6.26382904353649e-215	1.44117311917349	0.974	0.77	2.29262406822479e-210	11	NAP1L1
1.57722767630127e-204	1.04060934115496	0.726	0.236	5.77281101803028e-200	11	DSE
2.89481565476669e-201	1.03505732597474	0.791	0.266	1.05953147780116e-196	11	VOPP1
8.61535980523966e-200	1.30711750093151	0.973	0.838	3.15330784231577e-195	11	SUB1
4.92446267257591e-199	1.57931213978518	0.896	0.409	1.80240258278951e-194	11	SERPINB1
2.14824482137753e-198	1.25069776816744	0.88	0.411	7.86279087072388e-194	11	GRN
1.07248499322217e-197	1.22894671995004	0.937	0.461	3.92540232369246e-193	11	FNBP1
1.12094102144862e-197	1.1743821850186	0.885	0.38	4.10275623260408e-193	11	EFHD2
1.89766108618914e-197	1.03347446541793	0.802	0.293	6.94562934156086e-193	11	ASAP1
3.32678012143243e-197	0.9447136712116	0.723	0.221	1.21763479224548e-192	11	UVRAG
6.21434382693645e-185	1.25537800042473	0.846	0.324	2.27451198409701e-180	11	UCP2
1.45582338648813e-181	1.14386554939527	0.968	0.639	5.32845917688521e-177	11	ACTR3
2.40739494652149e-178	1.32323467183582	0.947	0.727	8.81130624376331e-174	11	GNG5
2.01869861551746e-175	1.12461540794711	0.834	0.361	7.38863880265545e-171	11	TAP1
[truncated: 441 more rows]
