# Supplementary material for: NRF2 modulates WNT signaling pathway to enhance photodynamic therapy resistance in oral leukoplakia
Source: EMBO Mol Med. 2025 Jun 10;17(7):1794–824. doi: 10.1038/s44321-025-00256-w (PMC12254380; doi:10.1038/s44321-025-00256-w)
Supplement: Supplementary file 4 — Source data Fig. 2 [file 44321_2025_256_MOESM4_ESM.zip]

Archive with 37 entries (26 files):
- Figure 2-source data/
- Figure 2-source data/.DS_Store
- __MACOSX/Figure 2-source data/._.DS_Store
- Figure 2-source data/2G/
- Figure 2-source data/2I/
- Figure 2-source data/2D-/
- Figure 2-source data/2H/
- Figure 2-source data/2F/
- Figure 2-source data/2B-/
- Figure 2-source data/2J/
- Figure 2-source data/2K/
- Figure 2-source data/2A-/
- Figure 2-source data/2E/
- Figure 2-source data/2G/Figure 2G.xlsx
- __MACOSX/Figure 2-source data/2G/._Figure 2G.xlsx
- Figure 2-source data/2I/Figure 2I.xlsx
- __MACOSX/Figure 2-source data/2I/._Figure 2I.xlsx
- Figure 2-source data/2D-/Fig2Dgenescore.csv
- __MACOSX/Figure 2-source data/2D-/._Fig2Dgenescore.csv
- Figure 2-source data/2H/Figure H.xlsx
- __MACOSX/Figure 2-source data/2H/._Figure H.xlsx
- Figure 2-source data/2F/Figure 2F.xlsx
- __MACOSX/Figure 2-source data/2F/._Figure 2F.xlsx
- Figure 2-source data/2B-/.DS_Store
- __MACOSX/Figure 2-source data/2B-/._.DS_Store
- Figure 2-source data/2B-/Fig2BNRF2activity.csv
- __MACOSX/Figure 2-source data/2B-/._Fig2BNRF2activity.csv
- Figure 2-source data/2J/Figure 2J.xlsx
- __MACOSX/Figure 2-source data/2J/._Figure 2J.xlsx
- Figure 2-source data/2K/Figure 2K.xlsx
- __MACOSX/Figure 2-source data/2K/._Figure 2K.xlsx
- Figure 2-source data/2A-/Fig2ATFactivity_Heatmap.csv
- __MACOSX/Figure 2-source data/2A-/._Fig2ATFactivity_Heatmap.csv
- Figure 2-source data/2E/Figure 2E.pdf.zip
- __MACOSX/Figure 2-source data/2E/._Figure 2E.pdf.zip
- Figure 2-source data/2E/.DS_Store
- __MACOSX/Figure 2-source data/2E/._.DS_Store
