# Supplementary material for: NRF2 modulates WNT signaling pathway to enhance photodynamic therapy resistance in oral leukoplakia
Source: EMBO Mol Med. 2025 Jun 10;17(7):1794–824. doi: 10.1038/s44321-025-00256-w (PMC12254380; doi:10.1038/s44321-025-00256-w)
Supplement: Supplementary file 4 — Source data Fig. 2 [file 44321_2025_256_MOESM4_ESM.zip › Figure 2-source data/2G/Figure 2G.xlsx]

## Sheet: Sheet1
Sensitive ( n = 48)	Resistant (n = 20)
4.71368	77.028
4.75615	25.3967
11.172	56.331
14.4683	94.7264
34.7653	50.6527
50.1121	58.4195
1.89735	43.9505
21.993	44.4413
20.2132	51.7042
25.0105	76.9899
19.529	97.297
2.21162	143.837
36.8813	61.7179
7.29693	99.9794
5.29801	77.2304
59.535	43.068
53.4826	44.4084
3.71647	31.5048
11.9016	24.4927
4.46405	9.78576
8.72913
15.5699
7.39148
115.637
6.68622
99.2268
29.8894
3.76691
16.6207
10.0599
5.31496
8.44303
48.6691
0.81556
4.0994
83.995
18.2679
5.50375
29.203
71.507
17.2718
7.85676
35.9978
5.55552
89.6159
4.11276
81.7999
9.88361
