# Supplementary material for: NRF2 modulates WNT signaling pathway to enhance photodynamic therapy resistance in oral leukoplakia
Source: EMBO Mol Med. 2025 Jun 10;17(7):1794–824. doi: 10.1038/s44321-025-00256-w (PMC12254380; doi:10.1038/s44321-025-00256-w)
Supplement: Supplementary file 4 — Source data Fig. 2 [file 44321_2025_256_MOESM4_ESM.zip › Figure 2-source data/2I/Figure 2I.xlsx]

## Sheet: Sheet1
Sensitive ( n = 18)	Resistant (n = 11)
44.7806	42.2421
31.1724	110.559
87.6143	141.88
49.3738	99.6441
105.354	130.288
91.8945	137.458
59.4676	141.133
88.1353	89.5159
115.109	111.742
77.4738	101.596
39.9646	107.045
30.5884
43.3755
63.2239
90.049
24.6136
40.7998
24.2373
