# Supplementary material for: NRF2 modulates WNT signaling pathway to enhance photodynamic therapy resistance in oral leukoplakia
Source: EMBO Mol Med. 2025 Jun 10;17(7):1794–824. doi: 10.1038/s44321-025-00256-w (PMC12254380; doi:10.1038/s44321-025-00256-w)
Supplement: Supplementary file 4 — Source data Fig. 2 [file 44321_2025_256_MOESM4_ESM.zip › Figure 2-source data/2D-/Fig2Dgenescore.csv]

	RC	ARE	WNT	PDT	KRT
OLK51_AAATGGAAGGGCCTCT-1	Cycling_Sensitive	0.0565876139332358	0.012472151186694	0.365256353331367	0.124649076597358
OLK51_AAGTGAAGTGTGTCGC-1	Cycling_Sensitive	-0.0751178499629745	-0.00525943859803837	0.103299078820526	0.0781617007114837
OLK51_AAGTTCGGTTCGGACC-1	Differentiated_Sensitive	-0.0582244056989147	0.0179671249808308	0.181032052037479	0.582595844729898
OLK51_ACAAGCTTCCGTGTGG-1	Basal_Sensitive	0.0201923695705444	0.0221972336140307	0.338929684369938	0.121804305442415
OLK51_ACCACAAGTGGCTTGC-1	Differentiated_Sensitive	0.0270603986265385	-0.0252250217140679	0.346445647755795	0.240169597411076
OLK51_ACCCAAAGTTAAGGAT-1	Differentiated_Sensitive	0.0504835626844968	0.013095580449675	0.318906849708605	0.0992458697162306
OLK51_ACCGTTCTCATGACAC-1	Differentiated_Sensitive	-0.0923536856726172	0.0182071423663471	0.12199119532072	0.293560703570059
OLK51_ACGTAGTTCGCCAACG-1	Differentiated_Sensitive	0.12989845002992	0.00529852973354704	0.331347864932837	0.339789512020776
OLK51_ACTCCCAGTTCTTAGG-1	Basal_Sensitive	0.0264275673757509	0.0222426493033052	0.363387479472754	0.106870196092328
OLK51_ACTGATGCACGTCTCT-1	Cycling_Sensitive	0.0841894406494553	0.00913534937142738	0.266141511166134	0.0695710257750941
OLK51_ACTGTCCGTGACTAAA-1	Basal_Sensitive	-0.0111698929861077	0.0374350081251326	0.122916505331657	0.161909007672845
OLK51_ACTGTGAGTTCTCCCA-1	Basal_Sensitive	0.0136152601535567	0.0721388465283374	-0.196674501947032	0.0837898771887126
OLK51_AGAACCTTCCGTAGGC-1	Differentiated_Sensitive	0.0349280993506015	0.0177623766339304	0.190260432782896	0.337993442669659
OLK51_AGCGCTGTCGCCAATA-1	Differentiated_Sensitive	0.09248650809379	-0.00502852369291343	0.206369159282604	0.231555532897351
OLK51_AGCTCAATCGTCAAAC-1	Basal_Sensitive	0.0365600181760201	-0.0215930744802576	0.101830540551991	0.124343262086089
OLK51_AGGACGATCCTGGGAC-1	Basal_Sensitive	-0.00126183628067522	0.0265797586550358	0.195664273379314	0.0682776460576582
OLK51_AGGGCCTCATGTTCGA-1	Basal_Sensitive	-0.0391308610716011	-0.00820936345312265	0.0491213486859354	0.113300984673172
OLK51_AGGGTGATCTGACAGT-1	Differentiated_Sensitive	-0.0851559864405727	-0.0124047051062623	0.00336711767597248	0.231704382151354
OLK51_AGTGACTCAAGAGGTC-1	Cycling_Sensitive	-0.0684904778155996	-0.0376128793454309	0.103597889130135	0.11196601368429
OLK51_ATCACTTCACGCAGTC-1	Basal_Sensitive	0.0722225792447335	0.0379390455852859	0.350090008325984	0.0164649739450025
OLK51_ATCGTGAGTGGCCCAT-1	Differentiated_Sensitive	0.0491287080185632	0.0114698215918605	0.407311395306673	0.0580284607467237
OLK51_CAACAGTTCCCTCATG-1	Basal_Sensitive	-0.0313126316513432	-0.0286926502929394	0.146971394885786	0.149435676841088
OLK51_CAAGCTACACTTTATC-1	Cycling_Sensitive	-0.0399919141501519	0.0123787104298657	0.373492043086998	0.199325805514533
OLK51_CAGTTCCTCGTGCAGC-1	Basal_Sensitive	0.0564747391924476	0.0696030319786186	-0.086975054704411	-0.0674769584135327
OLK51_CATAAGCGTCCTACGG-1	Basal_Sensitive	0.0967846902552199	0.00565438587675712	0.375459823428793	0.233038987696881
OLK51_CATTTCACATCATCCC-1	Cycling_Sensitive	0.356006389769666	0.0115620901894185	0.154028888331279	-0.00730002801021296
OLK51_CATTTCAGTCGTAATC-1	Basal_Sensitive	-0.00888238148566206	0.0514801378106011	0.189117503048444	0.184191152536333
OLK51_CCAATTTCACGCCACA-1	Basal_Sensitive	-0.0213090308117095	0.0268525342218008	0.178387371925084	0.124908725836669
OLK51_CCACACTAGGTCGTAG-1	Basal_Sensitive	0.0130923538424326	0.0403148584965971	0.376011866831977	0.0406822742755671
OLK51_CCCTCTCAGACATACA-1	Differentiated_Sensitive	0.0370694736650751	0.0117123143834456	0.210318323892126	0.11045290352683
OLK51_CCGTTCATCTTCACGC-1	Basal_Sensitive	0.067275711315457	0.0311509258715553	0.263275576560441	0.0966218484189617
OLK51_CCTAAGAGTCCAGCAC-1	Differentiated_Sensitive	0.0391344107092352	-0.006925509553122	0.325255478879241	0.0856445259982426
OLK51_CCTCCTCTCATAGAGA-1	Basal_Sensitive	-0.147664937294652	-0.0300128620847072	0.250808672379511	0.1111200245689
OLK51_CCTCTAGAGTCACACT-1	Differentiated_Sensitive	0.0196353377881222	0.0188634774386602	0.252114050045107	0.232621236468914
OLK51_CCTTGTGCAAGACGAC-1	Cycling_Sensitive	0.0584474726511553	0.0298031070462011	0.335457853290519	0.288567809889128
OLK51_CGATGCGTCTAGCATG-1	Cycling_Sensitive	0.047661206838798	-0.00759539162051719	0.135137362468079	0.267816741678611
OLK51_CGCCAGAGTTGTTGCA-1	Cycling_Sensitive	-0.0601488655497988	0.0186740753075091	0.176832919204839	0.0478061789107627
OLK51_CGGAATTAGTGCAGGT-1	Cycling_Sensitive	-0.0827982770604585	0.00209050120006138	0.161558269328771	0.0343801231611044
OLK51_CGGCAGTGTATGAGAT-1	Cycling_Sensitive	0.0701883845198413	-0.0133902227961681	-0.0325505798215415	0.0990792719380768
OLK51_CGTAATGGTTCTGACA-1	Basal_Sensitive	-0.0529174621846172	0.0223807012922602	0.219589268744546	0.133187400461002
OLK51_CTAACCCAGATTCGCT-1	Basal_Sensitive	-0.111581451899472	0.0592776280191046	-0.0386342696957685	0.202153308375396
OLK51_CTAGGTAAGCTTCTAG-1	Differentiated_Sensitive	0.0448534783116264	-0.017481982889684	0.199111307162042	0.483038469658236
OLK51_CTCAAGATCACGAACT-1	Cycling_Sensitive	-0.0206874553053598	-0.0341668293342682	0.0317078857103367	0.135618191645229
OLK51_CTCAGAAAGGTACATA-1	Cycling_Sensitive	0.0501102211487376	-0.00324908264011858	0.0967021521263908	0.140608340624869
OLK51_CTTAGGAAGTTCCTGA-1	Basal_Sensitive	-0.0641185980748497	0.0460882136808048	0.224857911243216	0.109366947611745
OLK51_GAATCACCAGGAATCG-1	Differentiated_Sensitive	0.0683887529978432	0.0217800685488193	0.276725365181244	0.175177964463364
OLK51_GACCCTTGTAGCTAAA-1	Basal_Sensitive	-0.0496212247927814	0.0217834859413347	0.314776180891279	0.02812631698818
OLK51_GACCGTGAGCGACAGT-1	Cycling_Sensitive	-0.0809684523979055	-0.0244817299454314	0.228348560084777	0.201238990683007
OLK51_GACCGTGAGCTACTGT-1	Differentiated_Sensitive	0.00130573985481469	0.0204354992109529	0.315954848927738	0.147077813538858
OLK51_GACCGTGCATATTCGG-1	Differentiated_Sensitive	0.00114862734364585	0.00970335396869171	0.228642219902744	0.164295452826081
OLK51_GACCTTCGTAAGTAGT-1	Differentiated_Sensitive	-0.0365144076755731	0.00691221312444937	0.088470093425565	0.330966633757345
OLK51_GATAGCTTCCTCTCGA-1	Basal_Sensitive	-0.0661773657254056	0.00238103091279013	0.140380346606815	0.0287150060894028
OLK51_GATCACAGTACAGAGC-1	Cycling_Sensitive	0.0160694564854975	0.0195199832910095	0.0857226554749658	0.117532020649565
OLK51_GATGATCGTGCGGATA-1	Differentiated_Sensitive	0.0826110796339296	0.00420887101684025	0.408366631085098	0.274453995416969
OLK51_GATTTCTTCGCCGATG-1	Differentiated_Sensitive	0.0601747288598609	0.0514508539772554	0.261805653683918	0.585898765226745
OLK51_GCATGATAGGTTAGTA-1	Cycling_Sensitive	0.0300536520266806	0.00924522714088524	0.124741269659846	0.154178778821714
OLK51_GCCAACGTCTTACACT-1	Basal_Sensitive	0.0894364950698062	0.017260919922285	0.15321545951299	0.111957132559234
OLK51_GCGTGCAGTCCCTAAA-1	Basal_Sensitive	-0.150223541996727	-0.0299156252228943	0.206469341916776	-0.0127542013203114
OLK51_GCTGAATCATGAGATA-1	Differentiated_Sensitive	0.0764493456017028	0.0177532456912232	0.213538140024629	0.11524363788514
OLK51_GCTTTCGTCTTAGGAC-1	Differentiated_Sensitive	0.17848708054638	-0.0232643115592516	0.153317669784844	0.446649906119006
OLK51_GGAGCAACAATTGAGA-1	Basal_Sensitive	-0.00850183727560633	-0.0261498409006615	0.0920961975677176	0.112377952911524
OLK51_GGCGTCATCAATGCAC-1	Differentiated_Sensitive	-0.0294916523165575	-0.0025442977064882	0.051024726380086	0.323275325141467
OLK51_GGGCGTTAGACTGTTC-1	Cycling_Sensitive	-0.0325691181025257	-0.0093532385323626	0.3119677123799	0.251564632674798
OLK51_GGTAACTGTATCGATC-1	Basal_Sensitive	-0.0129864261621775	-0.0062714046498845	0.0332476664661515	0.0610521310936388
OLK51_GGTCTGGAGAAGCGCT-1	Basal_Sensitive	-0.063679601715883	-0.0204506598809549	0.363249047695883	0.274211786275948
OLK51_GGTTAACTCCATGAGT-1	Differentiated_Sensitive	0.178745207856247	0.0126259783711619	0.0382654553579954	0.336252480457573
OLK51_GGTTGTACATATGGCT-1	Basal_Sensitive	0.085160528805959	0.026705275632172	0.41428055981599	0.0765942457961842
OLK51_GTAACACAGGGAGGTG-1	Differentiated_Sensitive	0.041963130009446	0.0246408839187907	0.153718047757509	0.600220997710062
OLK51_GTAAGTCGTAGGTAGC-1	Basal_Sensitive	-0.00433377483872099	0.0161888166739951	0.0918857283563868	0.146159367853736
OLK51_GTACAACCAGCAGACA-1	Basal_Sensitive	-0.0650343673028102	0.0182965718280075	0.0436104386252912	0.142721876424598
OLK51_GTACAACGTGCGGATA-1	Cycling_Sensitive	-0.00916049231555244	0.0276868322020237	0.123236314929958	0.112131381882757
OLK51_GTCACGGAGCAGCAGT-1	Differentiated_Sensitive	-0.0200944239178568	0.013641954939717	0.11839409918039	0.634230693952259
OLK51_GTCTCACGTTGTGCCG-1	Cycling_Sensitive	-0.0930060894346874	0.0100667984031183	0.115374592009262	0.0649131465374565
OLK51_GTGAGTTTCGACCACG-1	Differentiated_Sensitive	0.0549846306296088	0.0204459770076878	0.410145529712394	0.0970646109392198
OLK51_GTGCAGCAGACCCTTA-1	Cycling_Sensitive	0.0217135706351618	-0.0123052800159332	0.368669710501502	0.00485360482196592
OLK51_GTGCTGGCAGCACAAG-1	Basal_Sensitive	-0.107662647650948	0.0189802385141633	0.0467339231865695	0.129055008693968
OLK51_GTTGCTCGTCGATTAC-1	Differentiated_Sensitive	-0.0598973129677869	0.00330763128367687	0.13075699079237	0.505819259564913
OLK51_TAACACGCAGCCTTCT-1	Basal_Sensitive	-0.00086668464520151	0.0388433594416277	0.244240513765473	0.102231506397535
OLK51_TAATTCCAGAGTACCG-1	Differentiated_Sensitive	-0.0345975339768718	0.00724559976521238	0.11554522108937	0.196224378930505
OLK51_TACATTCCAGCGACCT-1	Basal_Sensitive	0.0004372566317834	0.0147937438967091	0.330091361485591	0.160076663185221
OLK51_TACGTCCAGGCCTTCG-1	Differentiated_Sensitive	-0.0767965068194973	-0.0292967593437734	0.137702825693812	0.563482386947359
OLK51_TAGGTTGCAGCGGATA-1	Cycling_Sensitive	-0.0255754258046041	-0.00237143872777712	0.176159116254815	0.102416573172481
OLK51_TCAATCTGTGCAGATG-1	Cycling_Sensitive	-0.077001092213147	0.0268531520634814	0.272211318252367	0.1306823590653
OLK51_TCACAAGTCATCGCCT-1	Cycling_Sensitive	-0.0893294268995689	-0.0348131275232851	-0.0585738541062424	0.136718384214577
OLK51_TCACTCGTCCGCGGAT-1	Cycling_Sensitive	-0.0316203853615528	-0.026180905243879	0.214665782530111	0.125916309451169
OLK51_TCAGTCCTCCTGGGTG-1	Differentiated_Sensitive	0.104559995904815	-0.042634595159107	0.307195814985998	0.219626247870985
OLK51_TCATTCACAGGCATGA-1	Differentiated_Sensitive	0.000213530017639907	0.0273503517949133	0.311402676327826	0.353055246367842
OLK51_TCCGATCTCCTCGATC-1	Basal_Sensitive	-0.0144377601730459	-0.0104892576688544	0.0792288825352562	0.144877638207128
OLK51_TCGTGGGTCTACGCGG-1	Differentiated_Sensitive	-0.00834036474481351	0.0187858475622067	0.275194797726101	0.245252279136832
OLK51_TCTAACTCATTGTAGC-1	Differentiated_Sensitive	-0.064527683655683	0.00067508082394116	-0.0402582919043356	0.0205826627736452
OLK51_TCTATCATCTATCGTT-1	Cycling_Sensitive	-0.0289577626927427	0.0332073297427195	0.103708609894184	0.0772874255678435
OLK51_TGTCCACAGTTCTACG-1	Basal_Sensitive	0.0947366116021365	0.0186906811755023	0.0136466416238301	0.205195881980653
OLK51_TTCAATCTCCCTTGGT-1	Basal_Sensitive	0.0897942156446842	0.0188947426666885	0.260021251923336	0.0771748278017321
OLK51_TTCCTTCCATATGGCT-1	Basal_Sensitive	0.219422976722343	0.0867951196527845	-0.057186301645876	-0.0128025638787702
OLK51_TTGTTTGGTGGTCTGC-1	Basal_Sensitive	0.0600743928734782	0.0199396028473123	0.253624097441666	0.127900455913535
OLK51_TTTCACACATCCGTTC-1	Differentiated_Sensitive	0.00700741893874779	0.00884034200105815	0.378476221228049	0.153766638332612
OLK52_AAAGAACAGTCACGAG-1	Basal_Sensitive	-0.0668444657341448	-0.0154381544039927	0.175890741726421	0.0452352128717466
OLK52_AAAGGATCAAACAGGC-1	Basal_Sensitive	-0.0600154972566023	0.0203747906598652	0.193878026820557	0.0189808943837244
OLK52_AAAGGATTCGTTGTGA-1	Basal_Sensitive	-0.0664578602414249	0.057750296156396	0.228058269266417	0.0867086777883376
OLK52_AAAGGGCAGATAGCTA-1	Basal_Sensitive	-0.0267624815648991	0.0696475139324484	0.174917869584374	0.137033029084781
OLK52_AACCAACGTTAGGCTT-1	Basal_Sensitive	0.1355649585616	-0.0283893043441629	0.257669747726934	0.178402526264986
OLK52_AACCATGCAAAGGATT-1	Basal_Sensitive	-0.0918052463186118	-0.0213508126499624	-0.142449179989693	0.269212311769378
OLK52_AACGGGAAGAAGCCTG-1	Basal_Sensitive	-0.0274877990329938	0.0542047410819238	0.235903608032882	0.157073828263962
OLK52_AAGCGTTTCCTCTAGC-1	Differentiated_Sensitive	-0.0302512624309148	0.00637326244454915	0.0834358563908948	0.530924004835728
OLK52_AATAGAGGTTGGATCT-1	Differentiated_Sensitive	-0.0619211521480922	0.0361186141459283	0.32493002512908	0.0731561241669468
OLK52_ACACGCGAGCGTGAGT-1	Cycling_Sensitive	-0.0354903243961615	0.000599777895311571	0.249807299296025	0.0569507143328579
OLK52_ACGTAACAGGACAGTC-1	Basal_Sensitive	0.0259364052231122	0.03439483864656	0.4576590437962	0.0213208051489424
OLK52_ACTACGATCGATACTG-1	Differentiated_Sensitive	0.0333581187405323	-0.011074465585251	0.236953705753853	0.390615066545366
OLK52_ACTATGGGTACAGCGA-1	Basal_Sensitive	-0.102856327623378	-0.0147203223021882	-0.0495222391302787	0.153640377532773
OLK52_ACTGATGAGAAGATCT-1	Differentiated_Sensitive	0.00617248371444806	-0.00608687902094553	0.308450107478127	0.32453981356557
OLK52_ACTGATGGTTAGTCGT-1	Basal_Sensitive	-0.0822009941864339	0.0217331472906046	0.247214452628515	0.0890437078317197
OLK52_ACTGCAACAAATCAAG-1	Differentiated_Sensitive	0.028915797281453	-0.00222273342778405	0.123838821934012	0.739146342994451
OLK52_ACTGCAAGTATCCTCC-1	Basal_Sensitive	0.150289607199038	0.0318735262815324	0.324636475227143	0.100621273128275
OLK52_ACTTCCGAGCAATAAC-1	Basal_Sensitive	-0.0297421605971088	-0.00532248335788671	0.153603985413782	0.412593749762252
OLK52_ACTTTCAGTTCCCACT-1	Basal_Sensitive	-0.0724134780191886	0.0491885668837033	0.170128804033763	0.00369996558189115
OLK52_AGATGAATCCTCACCA-1	Differentiated_Sensitive	0.0375093569354116	0.0140671379218294	0.111064363743752	0.207834892103248
OLK52_AGCCAATAGTGGCGAT-1	Differentiated_Sensitive	0.0310992170504593	0.0184071871289931	0.308316363302827	0.237614304530995
OLK52_AGCGTCGCAAGCGAGT-1	Basal_Sensitive	0.195360813951897	0.00557180900288695	0.163218699812008	0.262431037589315
OLK52_AGCTACAAGATCCGAG-1	Cycling_Sensitive	0.11490926216582	-0.00510340068837423	0.324931874560288	0.0964017557960073
OLK52_AGCTCAAGTATGCTAC-1	Basal_Sensitive	-0.0496418334125041	0.00844812418717383	0.128047190496141	0.0343484704863458
OLK52_AGCTCAATCGCTATTT-1	Basal_Sensitive	-0.217762876528637	-0.010532486434828	0.304512102882709	0.0317212924174584
OLK52_AGCTTCCAGTGCGCTC-1	Differentiated_Sensitive	-0.0347065575784664	-0.0097249903316962	0.103155626392569	0.790646922994249
OLK52_AGGATAAAGGTATTGA-1	Cycling_Sensitive	0.169720944806641	0.01846883194821	0.230788081134152	0.1457785901763
OLK52_AGGGAGTAGATAACGT-1	Basal_Sensitive	0.120296119693624	0.0205264804934312	0.318878310883909	0.311904347950592
OLK52_AGGTCTAGTGGCTACC-1	Cycling_Sensitive	0.0923949694593472	0.0600372671185949	-0.0559849075613277	0.00545085203349038
OLK52_AGGTGTTGTGATAGAT-1	Basal_Sensitive	-0.02799374741185	0.00150821960090333	-0.00404900868003211	0.125922430187206
OLK52_ATACCGATCTACACTT-1	Differentiated_Sensitive	0.0144228191400541	-0.00997005920413821	0.210386389009127	0.243485829429923
OLK52_ATCCATTAGGTAAGAG-1	Basal_Sensitive	0.109251125192638	0.0202362540298313	0.218512478938367	0.21690601188846
OLK52_ATCGTCCAGCGTGTCC-1	Basal_Sensitive	0.123911840377668	0.00725961901015669	0.292314912148381	0.112834762654973
OLK52_ATGAGTCAGTAGAGTT-1	Basal_Sensitive	-0.102910516204469	0.0109444404517046	0.132011749003662	0.00337829595172046
OLK52_ATGGGTTCAGGCGAAT-1	Differentiated_Sensitive	0.00926486981171554	0.0159617175403704	0.35597156325025	0.114106164760937
OLK52_ATTTCACAGCTCCGAC-1	Basal_Sensitive	-0.0602963001868617	0.0283304456361718	0.335939904352922	0.0617942052967363
OLK52_CAACCAAAGCAGCACA-1	Cycling_Sensitive	-0.0146506528272585	0.0091730251492006	0.194339152782585	0.0814512755669461
OLK52_CACAACACAGCAGTAG-1	Basal_Sensitive	-0.069924276544357	-0.00757866947654789	0.246581503100548	0.296537030492342
OLK52_CACATGATCCCATAAG-1	Basal_Sensitive	-0.0114599169907575	0.0356994274175223	0.251749573076203	0.0515942535516072
OLK52_CACGTGGTCAGACCCG-1	Basal_Sensitive	0.0960455539135014	0.000852148524122132	0.33845436339257	0.159155622778659
OLK52_CACTGAAGTGGACCAA-1	Cycling_Sensitive	0.0925254303606876	0.0736815665249552	0.33848010760421	0.0217802886704151
OLK52_CAGCACGTCCTGGTCT-1	Cycling_Sensitive	-0.0147226734344245	-0.0175956597258976	0.0331541595333386	0.1762297548832
OLK52_CAGCCAGCAAGTGATA-1	Differentiated_Sensitive	0.0453372209017052	0.0139640357386761	0.410019909041671	0.232402646810117
OLK52_CATAAGCCACCCAATA-1	Basal_Sensitive	-0.147987817209128	0.0316130068974023	0.129934501758626	0.0328144265680584
OLK52_CATCCCAGTATCGCGC-1	Cycling_Sensitive	-0.051801341178837	0.00299617191666562	0.178519933876157	-0.0320844432422544
OLK52_CATGGATAGCACCAGA-1	Basal_Sensitive	-0.110374432713101	0.0145261621729492	0.251010277489121	0.125363680253066
OLK52_CATTGAGAGATAGTGT-1	Cycling_Sensitive	-0.00460716065802108	0.0108084081374903	0.211029722011924	0.161277772224357
OLK52_CCACGAGTCCAAGCCG-1	Basal_Sensitive	0.101029426305595	0.00993496370219618	0.278497071090976	0.152758764727527
OLK52_CCCAACTGTATTCTCT-1	Basal_Sensitive	-0.0104988541392729	0.0119776299176407	0.302630917803859	0.30387443923016
OLK52_CCCTAACGTGGATACG-1	Basal_Sensitive	-0.0288666056251023	-0.00110731162057515	0.149650313578906	0.213709767699002
OLK52_CCCTCTCAGTTGCTCA-1	Basal_Sensitive	0.0713276890130537	-0.000538102874974911	0.26593894879702	0.147442513575795
OLK52_CCCTGATTCGCGGTAC-1	Cycling_Sensitive	0.0469282830879587	-0.00089618376297973	0.333455683458045	0.168684635107071
OLK52_CCGGTGACACGCTGCA-1	Basal_Sensitive	-0.150359170143349	-0.000543470566900961	-0.0856316417490703	0.0479328348820059
OLK52_CCGTTCAAGCATGAAT-1	Cycling_Sensitive	0.1016588493462	0.0495651678903281	0.0916481528388449	-0.11384974885958
OLK52_CCTATCGCAAATCAAG-1	Differentiated_Sensitive	0.0914536035108883	0.00208118653574779	0.0741684993148454	0.454837962610521
OLK52_CCTCATGTCTTAGGAC-1	Differentiated_Sensitive	0.0560704118171214	-0.00375424356420004	0.196013487515595	0.304096103315874
OLK52_CCTTCAGTCCGACAGC-1	Cycling_Sensitive	0.0633482885524705	0.00223439482197654	0.375715673085308	0.284117542382566
OLK52_CCTTCAGTCTGCTGAA-1	Cycling_Sensitive	-0.0119996261112328	0.00628406349789823	0.271837677794525	0.0551720868646017
OLK52_CGACAGCGTGGATACG-1	Basal_Sensitive	-0.00021962747379517	0.0394974987262911	0.256433690799216	0.02394860885256
OLK52_CGCCATTGTCTGGTTA-1	Differentiated_Sensitive	0.0327903248888166	0.00901656505786014	0.114446426936464	0.451358793541
OLK52_CGCGTGAGTACGGTTT-1	Basal_Sensitive	-0.0551279046561375	-0.016572783097599	0.017228769849586	0.223893874659575
OLK52_CGGAACCCATCCTTCG-1	Basal_Sensitive	0.0406334652787755	0.0210467215853301	0.257492265768204	0.162406568653062
OLK52_CGGAATTAGTTGGAGC-1	Basal_Sensitive	-0.0262300610011145	-0.00300423231089986	0.163099909049318	0.0300725635621786
OLK52_CGGAATTTCCATCACC-1	Basal_Sensitive	-0.0743369189315712	0.0141795597780768	0.169764300072485	0.0329636929301543
OLK52_CGGAGAAGTGCATACT-1	Basal_Sensitive	-0.0943332463803514	-0.00561639112880385	0.124008663204961	-0.00432836533418682
OLK52_CGGGCATCACAGCTGC-1	Basal_Sensitive	-0.0695284297412048	0.0549704426837223	0.0927505692166283	0.0443116068920479
OLK52_CGTAGTATCTAGCAAC-1	Basal_Sensitive	0.0890978409762576	-1.81241282397604e-05	0.130065006100109	0.163641145158785
OLK52_CGTGCTTGTATTCTCT-1	Cycling_Sensitive	0.0156395855067185	-0.0121868314702972	0.211378280202981	0.127200734658807
OLK52_CTACAGAAGAGTCAGC-1	Basal_Sensitive	0.0473288076187996	-0.0188618445884686	0.198452584964081	0.248864055175624
OLK52_CTACAGATCCGATAGT-1	Basal_Sensitive	0.000935784165400022	0.0200827581497251	0.284998774385951	0.245658511473507
OLK52_CTACTATCACTCTGCT-1	Cycling_Sensitive	0.0218316149287468	0.0610688599300059	0.194319238515861	0.0761597547496044
OLK52_CTCAATTTCTCAACGA-1	Differentiated_Sensitive	0.0962637401051596	0.0191273938601007	0.370023779682331	0.191422347796534
OLK52_CTCAGTCTCAGCAATC-1	Basal_Sensitive	-0.0624110727347274	0.0024502133908802	0.291057630642301	0.0498015679285217
OLK52_CTCCACATCCTTACCG-1	Basal_Sensitive	0.13888761137624	0.0503203435702872	0.247596957166506	0.016263632357966
OLK52_CTCTGGTCATGGCGCT-1	Basal_Sensitive	0.00446889825331165	0.0284227903741684	0.455311881503028	0.072027821345851
OLK52_CTTCGGTGTCTACACA-1	Cycling_Sensitive	-0.0339832193720253	-0.0286556158670671	0.240953357517536	0.260901418434161
OLK52_CTTCGGTGTGGGTATG-1	Cycling_Sensitive	-0.102055156654465	0.0468057138200497	0.263614354439626	0.107412520233035
OLK52_CTTCTAACAGCGACCT-1	Cycling_Sensitive	-0.0845754296746098	-0.00826056130223582	0.133854342993786	0.220517608118985
OLK52_CTTTCGGAGGATCATA-1	Basal_Sensitive	0.0212961424415581	-0.00212894194666619	0.285343643319441	0.0156945598031521
OLK52_GACCAATGTTCGTAAC-1	Basal_Sensitive	-0.110458213581369	0.00873992179853098	0.337293116182561	0.0962712384660808
OLK52_GACGTTAGTAGCGATG-1	Basal_Sensitive	0.0772167954929315	0.0126410971923694	0.296373390351853	0.12115714225804
OLK52_GACGTTATCCTATTTG-1	Differentiated_Sensitive	-0.0353490994571514	-0.0172156350430634	0.0721880878380169	0.42138496702148
OLK52_GAGGGTATCGCCGTGA-1	Basal_Sensitive	0.0297648433984688	0.0270043851813332	0.348282311228285	0.126137494215579
OLK52_GATGCTAAGCAGTAAT-1	Basal_Sensitive	-0.0810326119538364	0.0323329732296835	0.242057552622088	0.0651629488409066
OLK52_GATGTTGGTCCTTGTC-1	Differentiated_Sensitive	0.0275708163737783	0.0288026434703485	0.228989279554551	0.341012401855526
OLK52_GATTCGAAGGTTCACT-1	Basal_Sensitive	0.00696201999429347	0.0244288232394026	0.258585738075254	0.0469996270024119
OLK52_GATTCGACAATGCAAA-1	Differentiated_Sensitive	0.0318854409034321	-0.00141475460288445	0.29608269416383	0.272659892177256
OLK52_GCCAACGGTATCAAGA-1	Differentiated_Sensitive	0.0283723568368338	0.022337796620317	0.324493697689887	0.043703769849273
OLK52_GCCAGGTTCTATTGTC-1	Basal_Sensitive	0.11779787047953	0.0338382841066912	0.359888476521733	0.177525828518818
OLK52_GCCATGGGTACGTGAG-1	Basal_Sensitive	-0.0790712713481161	0.0063441052274886	0.296984645600521	0.0254988454923867
OLK52_GCCCAGATCGATTCCC-1	Differentiated_Sensitive	-0.0446217726051832	0.0280352641402522	0.247557378016969	0.174094877404277
OLK52_GCGTGCACAAGAGTAT-1	Basal_Sensitive	-0.0850481513488628	-0.000531022995384128	0.0150653759004768	-0.053836587388849
OLK52_GCTACCTTCATGCAGT-1	Basal_Sensitive	0.031507657996262	0.0134036426823447	0.360320634524404	0.0496588780829756
OLK52_GGAATGGTCATCGGGC-1	Differentiated_Sensitive	0.270388725139084	0.0471614837860753	0.36005235123759	0.158652687084269
OLK52_GGAGGATTCCATCTCG-1	Basal_Sensitive	-0.0665297408565071	0.00658262674867663	0.177716658406256	0.169298012376489
OLK52_GGCGTCAAGGATACAT-1	Basal_Sensitive	0.0326093723693744	-0.0258169221655166	0.17885054192552	2.24789410708803e-05
OLK52_GGCTTTCAGTTTGCTG-1	Basal_Sensitive	-0.0587297132878189	-0.0126273440561494	0.199287220845676	0.0994943995678888
OLK52_GGCTTTCCATATTCGG-1	Basal_Sensitive	-0.105962631512316	-0.00468533657862999	0.076445398979121	0.33814996575025
OLK52_GGGACCTCAGGGAGAG-1	Basal_Sensitive	-0.0794944207675387	0.0252151051500194	0.195035093179158	0.0259104138998837
OLK52_GGGCCATAGGGCAACT-1	Basal_Sensitive	-0.173955544979218	0.0115254117564817	-0.000326728715293212	-0.074999365456043
OLK52_GGGCGTTAGCATATGA-1	Basal_Sensitive	0.063418765429864	0.00577142257222105	0.318990946353779	0.117013775004887
OLK52_GTACAGTCAAGTTGGG-1	Cycling_Sensitive	-0.105845217498842	-0.013205878094026	0.328018962757645	0.161677290891127
OLK52_GTCAAGTTCTCCTGTG-1	Cycling_Sensitive	-0.0524170399838094	0.00135830171986195	-0.000658078491982406	0.0572399229941294
OLK52_GTCACGGAGCCTAGGA-1	Basal_Sensitive	0.085385988597501	0.0189350457952152	0.432638167357788	0.190032166282845
OLK52_GTCACTCAGTATAGAC-1	Cycling_Sensitive	-0.116101927095583	0.00877349319227141	0.199609626281306	0.0122560116021386
OLK52_GTGGAAGCAGCCTACG-1	Basal_Sensitive	0.11099951202629	0.0160832828604587	0.307931834610999	0.105953032859219
OLK52_GTTACAGTCTGTGCGG-1	Basal_Sensitive	0.0154869238142837	0.00168247988809585	0.258552412502773	0.093623592443621
OLK52_GTTGTCCTCCGACAGC-1	Basal_Sensitive	0.0532301911283911	0.00418102366715416	0.253953413449565	0.143382817738909
OLK52_TAAGCGTAGTTCATGC-1	Differentiated_Sensitive	-0.0684457440672166	-0.014303016026035	0.225498017491195	0.329190419835336
OLK52_TACACCCGTTTGGGTT-1	Cycling_Sensitive	-0.0769230495839148	0.0474092369633311	-0.144550757009196	0.0107761071002734
OLK52_TACAGGTGTAGGTACG-1	Basal_Sensitive	0.0249409008637405	0.0150902637778072	0.180852293211857	0.0242961760488722
OLK52_TACCGGGAGGAACTCG-1	Basal_Sensitive	-0.0834673770268399	-0.0204487472797951	0.167007674481185	0.0123925702820607
OLK52_TACCGGGTCGAGCACC-1	Basal_Sensitive	0.104299020669418	0.0160878242732333	0.268463063018401	0.183506152702816
OLK52_TACGCTCGTTGTCCCT-1	Basal_Sensitive	-0.131423847996183	0.0366025672323933	0.247588928137383	0.00212491047194281
OLK52_TACGCTCTCAACTGGT-1	Basal_Sensitive	0.0996110126091895	-0.00174821936979011	0.238581421889752	0.130605961697367
OLK52_TACGTCCCATGTTCGA-1	Basal_Sensitive	-0.0876836513872496	-0.00463452914826516	0.230415365985383	0.311773422961466
OLK52_TACTGCCCACCCTGTT-1	Differentiated_Sensitive	0.0534624572125981	0.0254648871029125	0.345001836063937	0.21930927787838
OLK52_TATCGCCCAGTGGGTA-1	Basal_Sensitive	0.00925588126221258	0.0286962191540497	0.307246150689962	-0.00278396889571056
OLK52_TATTTCGTCTGCGAGC-1	Basal_Sensitive	-0.0401579888816169	0.039989902605533	0.202864647795925	0.113646546655565
OLK52_TCAAGACCAACCCTAA-1	Cycling_Sensitive	-0.0303430407789156	0.00695775430786344	0.251830519941975	0.104419122942475
OLK52_TCAGCCTAGCCTCACG-1	Basal_Sensitive	-0.0323989969067783	0.0524935578636451	0.242268888479894	-8.62220809600966e-05
OLK52_TCAGGGCAGCATCTTG-1	Basal_Sensitive	0.0845832879244275	0.0244439289127746	0.243855062610301	0.453262785044711
OLK52_TCAGGTAGTTAGAAGT-1	Cycling_Sensitive	-0.0965436038714452	-0.0082116018252803	0.305140826813987	0.0915928430457499
OLK52_TCCCAGTAGGTATAGT-1	Cycling_Sensitive	-0.0149917218376422	0.000798778916973442	0.201935967637802	0.129266450119896
OLK52_TCCGATCCAGGATGAC-1	Basal_Sensitive	0.00475662748210529	-0.0750100915340176	0.182587201959097	0.0358735601658946
OLK52_TCCTCTTGTCCCTGAG-1	Basal_Sensitive	0.0495072804161893	0.0268259832565726	0.364256777052618	0.257477289019302
OLK52_TCCTTTCCAAGATGGC-1	Basal_Sensitive	-0.0320117597432283	0.055338719369808	0.327689041672262	-0.000408628802377131
OLK52_TCTATACTCTTTCAGT-1	Differentiated_Sensitive	-0.0577049088146465	0.00101553915678862	0.15563199396409	0.300412853404471
OLK52_TCTCAGCCATAGCACT-1	Basal_Sensitive	0.0401594147425109	0.0784975982830309	0.38810345392118	0.0890222134298685
OLK52_TCTGTCGTCGATAACC-1	Differentiated_Sensitive	-0.000309761761666777	-0.00461557672085885	0.186552724391825	0.305028018145763
OLK52_TGAACGTTCACTACTT-1	Differentiated_Sensitive	0.0738095613926625	0.00606096401989205	0.235418514342487	0.18679751822619
OLK52_TGAATGCAGAAGGATG-1	Basal_Sensitive	0.152291104234213	0.0421930053932017	0.273181180361412	-0.0260600113607844
OLK52_TGCGACGGTGCCTTTC-1	Basal_Sensitive	-0.17674009003678	0.0681759532027857	0.20339930828199	0.0233676724411471
OLK52_TGCGATATCGCCTCTA-1	Basal_Sensitive	0.0575147435077635	0.0433375739682557	0.297983741637633	-0.0146975544086214
OLK52_TGGAGAGTCGAAGCCC-1	Basal_Sensitive	0.0984471423651433	-0.00439460206910516	0.2126696046188	0.0796187401040857
OLK52_TGTGAGTTCGTGGTAT-1	Basal_Sensitive	-0.0411618058214376	-0.0181121146385305	-0.0196981992727656	0.00396409163822206
OLK52_TGTTTGTTCGAGATGG-1	Basal_Sensitive	-0.130623662449537	0.0143822111401727	0.0710033635476886	0.148370397798006
OLK52_TGTTTGTTCGGCATAT-1	Differentiated_Sensitive	0.0299569776814091	-0.00473858845018757	0.36534687002007	0.179482445842535
OLK52_TTACAGGTCTTCTGTA-1	Basal_Sensitive	0.0664555898492582	0.000189771631294494	0.368268617168677	0.305859173678805
OLK52_TTACCGCGTATGCTTG-1	Basal_Sensitive	-0.121131577214448	0.0290296484620648	0.241677960128464	0.0816593652291583
OLK52_TTAGTCTGTAGAGTTA-1	Basal_Sensitive	-0.0298808089889157	0.00830362950629868	0.197575547148437	0.0294206949935321
OLK52_TTCGATTTCCGTATGA-1	Basal_Sensitive	-0.0642360578824241	0.0277974505537566	0.251486466636705	0.230509532189631
OLK52_TTGAGTGTCAATCCAG-1	Differentiated_Sensitive	0.0982319720713971	0.00577876054342305	0.303214692831721	0.185625808077756
OLK52_TTTACGTAGGTTCAGG-1	Basal_Sensitive	-0.0617579869750132	0.022812677336455	-0.0434109923850059	-0.078713816394344
OLK52_TTTCATGCAGGTGGAT-1	Basal_Sensitive	-0.12047777039023	0.00630403519858404	0.201128173953542	0.179555846309113
OLK55_AAACCCACAAATGGTA-1	Cycling_Sensitive	0.00964696870741649	-0.0191472995874404	0.0599301491195477	0.00925303022144963
OLK55_AAACGAAGTACCTTCC-1	Basal_Sensitive	-0.0366195512034879	0.0319457682657202	0.221078319085113	-0.00890659999815477
OLK55_AAACGAAGTCCAAAGG-1	Differentiated_Sensitive	0.0430739173629392	0.00857040972341719	0.2030387496109	0.396334464922601
OLK55_AAACGAATCATTGCGA-1	Differentiated_Sensitive	0.0527433742053743	0.0154569837311111	0.387189713768483	0.317384771714044
OLK55_AAACGAATCGACGCGT-1	Cycling_Sensitive	0.0299262999320106	0.0125405452194938	0.0351969319397154	-0.0215897450232373
OLK55_AAACGCTAGGATGGCT-1	Basal_Sensitive	0.041884754359284	0.0252649219497503	0.217837840898852	0.0444728235171215
OLK55_AAACGCTCAACAGTGG-1	Basal_Sensitive	-0.188806270592695	0.0448887304812152	-0.050557751596228	-0.00911085968672705
OLK55_AAAGAACAGAGCAGTC-1	Basal_Sensitive	-0.0925954134290482	0.0242517744023029	0.196156531279347	0.0315430500011791
OLK55_AAAGAACCACAACATC-1	Differentiated_Sensitive	-0.0355247025842201	0.00574010091691281	0.121270015273011	0.254269303281908
OLK55_AAAGAACGTCTTACTT-1	Cycling_Sensitive	-0.0369309793982077	0.01435594417909	-0.0351658808602459	0.157667775641327
OLK55_AAAGAACTCATATGGC-1	Differentiated_Sensitive	-0.0203978834026873	0.011253055776536	0.203523103667568	0.351249531733304
OLK55_AAAGGATCACCTCTAC-1	Differentiated_Sensitive	0.0565735626430475	-0.0143838698775456	0.118606662568648	0.337274554826443
OLK55_AAAGGGCCAAATAAGC-1	Basal_Sensitive	-0.0469659698452198	0.0527077037993195	0.15666561198107	0.0286272059195974
OLK55_AAAGGTAAGCATTGAA-1	Basal_Sensitive	-0.00894175099276362	0.00804018254394909	0.257056558259604	0.0463236430640671
OLK55_AAAGGTACAAGGACAC-1	Basal_Sensitive	-0.0335152533350476	-0.00684284924865616	0.206426225132651	0.0369949601633234
OLK55_AAAGGTATCGCCAGTG-1	Basal_Sensitive	-0.0731088501221233	-0.0126967156440071	0.223191191966557	0.0343979374120903
OLK55_AAAGGTATCGGACTGC-1	Differentiated_Sensitive	0.124184333104626	-0.0135873456652865	0.190035157841582	0.295033740185949
OLK55_AAAGTCCCAGCAGAAC-1	Cycling_Sensitive	-0.020419210405601	-0.0062973680433264	0.278720794996419	0.0700958143101499
OLK55_AAAGTCCCAGGTGTTT-1	Cycling_Sensitive	-0.138354754254984	0.0445533841894533	0.110582949342283	-0.00614653193255638
OLK55_AAAGTCCTCATGAGGG-1	Basal_Sensitive	-0.0484091560928292	0.00558664574802542	0.107696495988424	-0.0358200903179837
OLK55_AAAGTGAGTGAACGGT-1	Cycling_Sensitive	0.106053490077427	-0.0102356835189867	0.220952528526477	0.167972191589795
OLK55_AAATGGAAGGTCTTTG-1	Basal_Sensitive	-0.0216220019111898	0.0231430610108247	0.311102858843547	0.0442190416792206
OLK55_AAATGGAGTCTAACGT-1	Cycling_Sensitive	-0.035914881897215	0.0263111476876836	0.230663089893386	-0.000776874824265111
OLK55_AAATGGAGTTGGCCTG-1	Basal_Sensitive	-0.0847853811517201	0.00329924138450807	0.179477889764081	0.00602188753032096
OLK55_AAATGGATCTCCTGCA-1	Differentiated_Sensitive	-0.129987913942565	-0.0289220082304416	0.0647037055293455	0.0413871896162657
OLK55_AACAAAGCAGCCTACG-1	Cycling_Sensitive	0.0270262099434662	0.00469387897305693	0.204378339351432	0.0610699390219279
OLK55_AACAAAGCATCGATGT-1	Cycling_Sensitive	0.0727461055988467	-0.033743161274551	0.157580008091935	0.116609150356322
OLK55_AACAAAGGTTCCGCGA-1	Basal_Sensitive	0.00709811529900284	0.0487827230267716	0.119833300515562	-0.0151723450648521
OLK55_AACAACCGTTCTAAGC-1	Basal_Sensitive	-0.0944487323686918	0.0419268511145817	0.21138149330842	-0.035494848217291
OLK55_AACAACCTCTGAGGTT-1	Basal_Sensitive	0.0226212993945052	0.00350881681853424	0.0131171962050508	0.0884709415575905
OLK55_AACAAGAAGGGTTTCT-1	Differentiated_Sensitive	0.0728593649638654	0.0402278925448119	0.136697770415703	0.446732609533855
OLK55_AACAAGACAAATAGCA-1	Cycling_Sensitive	0.0882824147288865	-0.0272328758630613	0.240409711057901	0.0272891964660353
OLK55_AACAAGAGTGTTAAAG-1	Basal_Sensitive	-0.0445274489258947	-0.00383167628631029	0.330092530529435	0.0428394973789594
OLK55_AACACACAGAATTGCA-1	Basal_Sensitive	-0.00357006422063222	-0.00488635104195877	0.293034623038959	0.00243866508573379
OLK55_AACACACAGACTGTTC-1	Differentiated_Sensitive	0.0877730395658142	-0.00630183649897301	0.0779233567865384	0.209904879974792
OLK55_AACACACCAACATACC-1	Differentiated_Sensitive	0.0122713402999866	0.0177906790609629	0.14598228590008	0.444199533406225
OLK55_AACACACGTGCTCTCT-1	Cycling_Sensitive	-0.126132222447879	0.0165017255594068	0.25928980129352	-0.063961629273222
OLK55_AACACACGTGTTCCTC-1	Cycling_Sensitive	-0.0486701850970778	0.0179760874835754	0.106849592483344	-0.0201509820758668
OLK55_AACAGGGAGTAGGATT-1	Basal_Sensitive	0.0217867130345619	0.0173891325212663	0.181302415911216	0.0325099320457524
OLK55_AACAGGGGTGACACGA-1	Differentiated_Sensitive	0.0537771305250209	0.0122402483583158	0.370798785499129	0.269724335524365
OLK55_AACAGGGGTTAAAGTG-1	Cycling_Sensitive	-0.0833265874196623	-0.00273312189311989	0.0862754775226992	0.0343483501522154
OLK55_AACAGGGTCATGCATG-1	Basal_Sensitive	0.0257679897939342	0.000667529603454536	0.0646049866244078	0.0701702518493078
OLK55_AACCAACCATCGCCTT-1	Basal_Sensitive	-0.08246157237651	-0.0180502895546865	0.252399113258783	0.0187557396495083
OLK55_AACCAACTCCTGGGTG-1	Basal_Sensitive	-0.0558656542033779	0.037909642921511	0.121058255310571	-0.00807758969007907
OLK55_AACCACAAGTATTAGG-1	Basal_Sensitive	-0.00442875451096197	0.0119701647467573	0.361124028666116	-0.0444592496908781
OLK55_AACCACACATCTGGGC-1	Basal_Sensitive	-0.117313434649022	0.0324293346287164	0.193426822974217	-0.0179465063154282
OLK55_AACCATGCAGCATACT-1	Cycling_Sensitive	-0.0126408549337387	-0.0293376601100831	0.0883579218240859	-0.0139186559474997
OLK55_AACCATGCAGCTTTCC-1	Cycling_Sensitive	0.0488938710476725	-0.00347341025185852	0.416734525183444	0.0460747011603438
OLK55_AACCATGGTCATTGCA-1	Cycling_Sensitive	0.0118560316681975	0.0198335390428681	0.232721636514555	0.00169191865126431
OLK55_AACCCAAGTAACGTTC-1	Differentiated_Sensitive	-0.0279704353833108	-0.0100883986908225	0.308331856890692	0.421673239670848
OLK55_AACCCAAGTAGAAACT-1	Basal_Sensitive	-0.135834468302228	0.00858073446283047	0.0359392506455061	0.00498635486892388
OLK55_AACCCAATCGATTCCC-1	Basal_Sensitive	0.0335546283115563	-0.00663937447602359	0.378448956814774	0.0247012990029601
OLK55_AACCTGAAGCCTGTCG-1	Differentiated_Sensitive	-0.0318789187376085	-0.00374892358231171	0.0745649682786264	0.335136463697324
OLK55_AACCTGAAGTTGGAGC-1	Cycling_Sensitive	-0.0685134394949863	0.00429293589398266	-0.0908963412416232	-0.000700765219716071
OLK55_AACCTGAAGTTTGGCT-1	Cycling_Sensitive	-0.0771607845451656	0.0202749646594654	0.35161149639196	-0.0195065572223479
OLK55_AACCTGACAAGACCTT-1	Differentiated_Sensitive	-0.0850827130094432	0.00674733792524929	0.157008276567551	0.31084779094363
OLK55_AACCTTTAGGATTACA-1	Basal_Sensitive	-0.0215062865621437	-0.00609655883782736	0.113073502060709	-0.0127247330232413
OLK55_AACCTTTCAGTCTGGC-1	Basal_Sensitive	-0.00446990496116029	0.0400389863633966	0.149198511583308	0.0160538465948293
OLK55_AACCTTTGTACTCGCG-1	Cycling_Sensitive	-0.02023581309242	0.0286827838605565	0.256766448582244	-0.00427474895567148
OLK55_AACCTTTGTCTAGGTT-1	Basal_Sensitive	0.00847752603025409	-0.00918723756420178	0.0371318914300236	-0.0234158377046155
OLK55_AACGAAAAGTGAGTTA-1	Basal_Sensitive	0.0548137295474185	0.0315223114789207	0.301444161407118	0.0285521002173008
OLK55_AACGAAACACGTGAGA-1	Basal_Sensitive	0.0169358996689667	0.0383923624568384	0.335407980156959	0.0776032179698812
OLK55_AACGAAAGTTGCATCA-1	Cycling_Sensitive	0.0821278493497175	0.00319776784331777	0.0665672467610464	-0.020227993299058
OLK55_AACGGGAGTCGCACGT-1	Differentiated_Sensitive	-0.0420515177637382	0.00495912180975774	0.0723617324412174	0.383569331018662
OLK55_AACGGGAGTCGCTTGG-1	Basal_Sensitive	-0.0554042428507207	0.0467424073918135	0.0363454630226249	0.143544709908838
OLK55_AACGTCAGTCGTCGGT-1	Basal_Sensitive	0.0915772304287062	-0.00373165602272753	0.282137368224617	0.0828341582648557
OLK55_AACGTCATCGTCTAAG-1	Differentiated_Sensitive	-0.0658155183343698	-0.0291519870503694	0.0459824162889298	0.414927257582381
OLK55_AACTTCTAGTATGATG-1	Basal_Sensitive	-0.0478009907217641	0.0283140390392674	0.276496202422259	0.0792254586479925
OLK55_AACTTCTGTTTACTGG-1	Cycling_Sensitive	-0.0382473890310733	0.0171101642182194	0.244979464406907	0.209381929273282
OLK55_AACTTCTTCCATGCAA-1	Differentiated_Sensitive	0.112596395225738	0.001587727028073	0.17237753913175	0.1936794063355
OLK55_AAGAACAGTGCTCGTG-1	Differentiated_Sensitive	-0.0588401071527408	-0.0612142084827131	-0.00475402735260166	0.317220978004244
OLK55_AAGAACAGTTCCACGG-1	Differentiated_Sensitive	-0.0457707855030803	0.0135105481372345	0.251954601205673	0.46631692075206
OLK55_AAGAACATCCCTCTTT-1	Cycling_Sensitive	0.145595781394997	0.00391408952508016	0.110990299561138	0.0849710167462631
OLK55_AAGAACATCTCTATAC-1	Cycling_Sensitive	0.0652614359057542	-0.0119633656356253	0.100659309848055	0.182143568355376
OLK55_AAGACAACAAATGCGG-1	Differentiated_Sensitive	0.0624854246405849	0.0115980646979395	0.321333802115694	0.232147613700562
OLK55_AAGACAACACGCGCAT-1	Basal_Sensitive	-0.156371010086716	-0.000379849049663983	0.187162373262083	-0.0163003341655183
OLK55_AAGACAAGTATGCTAC-1	Basal_Sensitive	0.00340973823841395	-0.00602634003409208	0.0746723415900843	0.0745330798413368
OLK55_AAGACAATCCCAAGCG-1	Differentiated_Sensitive	0.0537998227759485	-0.012028678044488	0.169347954855175	0.276511950616033
OLK55_AAGACAATCCTGGGTG-1	Cycling_Sensitive	-0.0693687601664738	0.000576545676826301	-0.051624143957871	-0.0647647754130691
OLK55_AAGACTCTCTGGCTGG-1	Basal_Sensitive	-0.0184793627039122	-0.0195304824946002	0.288279519948111	0.0126089750889929
OLK55_AAGATAGAGATTGAGT-1	Cycling_Sensitive	-0.0753157073777069	-0.0149372790236442	-0.0411408279714139	0.0360613067841405
OLK55_AAGATAGCAGCAATTC-1	Cycling_Sensitive	-0.108527585253912	0.00424342929849436	0.277876032802223	0.0297572087390419
OLK55_AAGATAGCATATGCGT-1	Basal_Sensitive	-0.0104382810630963	-0.00405449625167817	0.0478027456434192	0.090198570119609
OLK55_AAGATAGGTCGAGCTC-1	Cycling_Sensitive	-0.0278279046461969	-0.017395581483483	0.258753457181101	0.0839356674333671
OLK55_AAGATAGGTCGGAAAC-1	Differentiated_Sensitive	-0.0392607013752769	-0.026297997402034	0.0497274189975856	0.428465825613956
OLK55_AAGCATCAGCCTATTG-1	Differentiated_Sensitive	0.152676809036437	0.0300773892746376	0.426486691604394	0.197050847342164
OLK55_AAGCATCAGGACAGTC-1	Differentiated_Sensitive	-0.0190899183521528	0.00208563479216625	0.111843537458258	0.39003871407424
OLK55_AAGCCATAGACTACGG-1	Basal_Sensitive	0.0196913220769848	0.0473062810644328	0.306084711677048	-0.0434323176239102
OLK55_AAGCCATAGCATGAAT-1	Basal_Sensitive	-0.0671352359635809	0.0294699493129856	0.277273623230077	-0.0412646594355516
OLK55_AAGCCATCAAGAAATC-1	Basal_Sensitive	-0.0217528618992779	0.0245945209419386	0.0845492041344688	0.0118843463717345
OLK55_AAGCCATCAATGCAAA-1	Cycling_Sensitive	0.0274561368598598	0.0416406840229811	0.300395058536071	-0.0372662593799587
OLK55_AAGCCATCAGTCGCAC-1	Differentiated_Sensitive	-0.0442145350714599	-0.00245687569156083	0.154559487661172	0.368127126193851
OLK55_AAGCCATCATTGCTTT-1	Cycling_Sensitive	-0.068355894281202	-0.0316956796853216	0.188501501066862	-0.00477919851605699
OLK55_AAGCGAGGTCAGTCGC-1	Differentiated_Sensitive	0.039267898511532	0.00806261833388845	0.289408193299249	0.428112662025915
OLK55_AAGCGTTAGAATAGTC-1	Basal_Sensitive	-0.0504576399861039	0.0023097700057024	-0.00506494820114439	0.0649262123284544
OLK55_AAGCGTTCAGCATACT-1	Cycling_Sensitive	0.0493737994962616	0.0151543942477181	0.294706915224372	0.0533472681192417
OLK55_AAGGAATAGCTCCATA-1	Basal_Sensitive	0.0791758820886702	-0.00183607205247346	0.03504278687743	0.166918587772176
OLK55_AAGGAATGTACTAAGA-1	Basal_Sensitive	0.0738417012947847	0.0506196602196147	0.203631119460734	0.0783082828871142
OLK55_AAGGAATTCCCTTTGG-1	Basal_Sensitive	0.0116199836154515	0.00118588687068569	0.0546177723319919	0.0416585273240661
OLK55_AAGGAATTCTCGACCT-1	Cycling_Sensitive	0.0414047911029147	0.0145753215823494	0.115040898156111	0.0231222821956003
OLK55_AAGGAATTCTCGTCGT-1	Basal_Sensitive	-0.0294133956557432	0.064850216557399	0.244612485889142	-0.00336040865387871
OLK55_AAGGTAAAGAGGCTGT-1	Cycling_Sensitive	0.0762742430757828	0.00728441465405283	0.356927509362763	0.107551835630172
OLK55_AAGGTAACAACAAGAT-1	Cycling_Sensitive	0.178510099577164	0.0228125590190087	0.407838385439041	0.0590070771955499
OLK55_AAGGTAACAAGTGGCA-1	Differentiated_Sensitive	0.00201584301829028	0.00669697886552181	0.249971107504678	0.209897159291902
OLK55_AAGGTAAGTGGGTATG-1	Basal_Sensitive	-0.13602396794105	0.00303344553422369	0.143377171049597	0.0672949091421943
OLK55_AAGGTAAGTTACGGAG-1	Cycling_Sensitive	-0.0108590515158322	-0.00197111321155	0.229434961680763	0.17288603467723
OLK55_AAGGTAATCTGTCGTC-1	Cycling_Sensitive	-0.0713331181664103	0.0121427270206783	0.0234052974494346	0.0850890606789102
OLK55_AAGTACCAGATCCCGC-1	Cycling_Sensitive	0.0273816727812862	-0.0244759435204675	0.031472814919791	0.159270037147313
OLK55_AAGTACCTCGAGCCAC-1	Basal_Sensitive	0.00862563791655013	0.059982315622514	0.191582426321878	0.0256071489507863
OLK55_AAGTCGTCACCCTCTA-1	Cycling_Sensitive	0.113768078167361	-0.0162095244503359	0.0923299904623871	0.248374783427416
OLK55_AAGTCGTGTACGGCAA-1	Cycling_Sensitive	0.0124934160836462	0.00422322220650034	0.262244665253453	0.0878561675360635
OLK55_AAGTCGTTCGATACGT-1	Cycling_Sensitive	0.0350681779838583	0.00733401832801159	-0.0125973004576242	0.0361120604676603
OLK55_AAGTGAAAGCATGCGA-1	Cycling_Sensitive	0.00766402381492037	-0.0456260048356057	0.123019735018209	0.208875511053575
OLK55_AAGTGAATCAGACAAA-1	Cycling_Sensitive	-0.197938503612324	0.00153144570422464	0.127710590860126	0.0481131391613399
OLK55_AAGTTCGAGAGCCGAT-1	Differentiated_Sensitive	0.0378842592015267	-0.00493128263177675	0.147137860732611	0.492355175924185
OLK55_AAGTTCGGTGAGTGAC-1	Basal_Sensitive	-0.0963889871976777	0.0188442962632136	0.303810239297865	0.03415390128145
OLK55_AAGTTCGTCGCCACTT-1	Differentiated_Sensitive	-0.0337576117353405	0.0396322676178636	0.197801293106707	0.372515796390247
OLK55_AAGTTCGTCTGTCCGT-1	Basal_Sensitive	-0.0920898304625749	-0.00305433444429638	0.0950744773210777	0.00684218750336889
OLK55_AAGTTCGTCTGTTGGA-1	Cycling_Sensitive	0.0506978844478402	-0.0127441469508853	0.344365335937399	0.0536353523064688
OLK55_AATAGAGAGACCATAA-1	Basal_Sensitive	-0.052682654249424	0.0141719252286418	0.166770907989333	-0.0354697011474298
OLK55_AATCACGCACAGTACT-1	Basal_Sensitive	0.000942968931882782	0.00723210666119477	0.0456957994792269	0.0867613960166908
OLK55_AATCACGGTATGCAAA-1	Differentiated_Sensitive	-0.0654396282282798	-0.0155440866022355	0.0104536667629124	0.318041103444035
OLK55_AATCACGGTCACCGCA-1	Basal_Sensitive	-0.00884486231743525	0.00530045691982872	0.0890987106003427	-0.0348646235317761
OLK55_AATCACGTCAGCAATC-1	Differentiated_Sensitive	-0.0457239769244377	-0.00303842169389332	0.117929348609311	0.507719283334503
OLK55_AATCGACAGCGTGAGT-1	Differentiated_Sensitive	0.0829548364710344	-0.0169293303294446	0.209780516870128	0.159647249764747
OLK55_AATCGACCAGCTTTCC-1	Differentiated_Sensitive	0.020328445040752	0.00658036154031544	0.0242346218057803	0.30415098156178
OLK55_AATCGACGTCACTTAG-1	Cycling_Sensitive	-0.0723055631375167	-0.0244212194285738	-0.0817132024085558	-0.0328942820366541
OLK55_AATCGACGTTCGGCCA-1	Basal_Sensitive	0.0155712390119349	-0.0197985564242472	0.0537798574308718	0.0623336938773138
OLK55_AATGAAGAGCATCAAA-1	Basal_Sensitive	0.0651032436798214	0.0417471163323234	0.335985811694213	0.0648712864059041
OLK55_AATGAAGAGTTGGAGC-1	Basal_Sensitive	-0.082968333959177	0.00974961195462543	0.283818820383476	0.00294582862850032
OLK55_AATGAAGCATCGGTTA-1	Basal_Sensitive	-0.124685980352358	0.0333707600917471	0.0600275937946792	0.00246984079673493
OLK55_AATGACCAGACCATAA-1	Differentiated_Sensitive	0.0181494587919297	0.0195021769985468	0.28832844529916	0.322015842961715
OLK55_AATGACCAGCCGTCGT-1	Basal_Sensitive	-0.0161392790505965	0.0130432504512819	0.203314442419332	-0.00861517878489354
OLK55_AATGACCAGCGAATGC-1	Cycling_Sensitive	-0.033024405762764	0.00113291854457992	-0.0359228005764702	0.0600365682694192
OLK55_AATGACCCAAGCGAGT-1	Basal_Sensitive	-0.0277748123173964	0.0283530502440138	0.256734394325521	-0.00595758268270891
OLK55_AATGACCGTGGCCACT-1	Basal_Sensitive	-0.0334594011021858	0.0216189263127897	0.259076045054082	0.0701457376777745
OLK55_AATGACCTCGTGCATA-1	Differentiated_Sensitive	0.020915184261371	-0.0301237193816677	0.134682749738763	0.305527526639363
OLK55_AATGCCAGTGTCTTGA-1	Basal_Sensitive	-0.0479138351084765	-0.025115512113741	0.0296375407416437	0.0164112726099589
OLK55_AATGCCATCCACTAGA-1	Basal_Sensitive	0.0988212951726238	-0.00882971547445763	0.145683060109401	-0.020774461483685
OLK55_AATGCCATCCTGGGTG-1	Basal_Sensitive	0.0257960498221368	0.0284560086057843	0.230573878142627	0.0854979974747709
OLK55_AATGGAACAACCTAAC-1	Differentiated_Sensitive	-0.0269712063725764	0.00291818696477993	0.144170897481292	0.286838795728434
OLK55_AATGGAAGTCTGATAC-1	Basal_Sensitive	0.0209348397663837	-0.0032042050939157	-0.0486589555289229	0.0370757264166232
OLK55_AATGGAATCAGGTGTT-1	Basal_Sensitive	0.060323513492464	0.0198845362906738	0.310403079137685	0.0919265702111612
OLK55_AATGGAATCGTAGGGA-1	Differentiated_Sensitive	0.0816756593620426	-0.00707235300853926	0.0811804308472235	0.241088241460686
OLK55_AATGGCTCAAGCTGCC-1	Basal_Sensitive	0.0274981235697367	0.0618844542328982	0.254594183283865	-0.0577278063120256
OLK55_AATGGCTCATCTAACG-1	Basal_Sensitive	0.124836004849622	0.0238676031995988	0.155677811137909	-0.0197315939394244
OLK55_AATGGCTTCTGTTCAT-1	Basal_Sensitive	0.0641612679189212	0.00848438878514288	0.00537134928479238	0.022238604711103
OLK55_AATTCCTAGGTGCCAA-1	Differentiated_Sensitive	-0.0431186183882671	-0.0179104294041135	0.0818585361272875	0.258883754549635
OLK55_AATTCCTAGTGCTAGG-1	Basal_Sensitive	-0.121989368617612	0.0363988940511011	0.156446395808493	0.0032023614779641
OLK55_AATTCCTCAATACGAA-1	Basal_Sensitive	-0.0094603906049141	0.00156318918498397	0.133618336885283	0.0156425488765371
OLK55_AATTCCTCATGAGTAA-1	Basal_Sensitive	-0.0151600889766709	0.018877192981362	-0.0613512230432037	-0.00794571120016757
OLK55_AATTCCTGTCGAAACG-1	Basal_Sensitive	-0.0865432740224518	-0.00402333395876517	-0.078727023685427	0.0859173436569614
OLK55_AATTCCTGTCGTACAT-1	Basal_Sensitive	-0.0814837103081313	0.0260816824871426	-0.013532317312573	-0.00104682356808045
OLK55_AATTTCCAGCACACAG-1	Basal_Sensitive	-0.143283543985511	0.00324796658663898	0.17164404965137	-0.0833164461388863
OLK55_AATTTCCCAGCCCACA-1	Basal_Sensitive	-0.00186317059168467	0.0264471354193971	0.0928847718203895	0.0103727545974503
OLK55_ACAAAGAAGATGGCGT-1	Cycling_Sensitive	-0.00120638572155762	-0.0175557062677417	0.161491585630571	-0.0396643174899993
OLK55_ACAAAGAAGTCACGCC-1	Basal_Sensitive	-0.0182957848553486	0.00644063182956302	0.272912005811985	0.058511547892893
OLK55_ACAAAGACAACGATTC-1	Cycling_Sensitive	-0.0268757496167454	0.0364075183278434	0.236659746696741	0.0084985566198886
OLK55_ACAAAGAGTTCGAACT-1	Basal_Sensitive	0.0172114843808063	0.0712860845731828	0.224339656989208	-0.0114266915066171
OLK55_ACAAAGAGTTGTGGCC-1	Basal_Sensitive	-0.025222046020558	-0.000661542956348127	0.0920541187734533	0.139260022429719
OLK55_ACAAAGATCCTACCAC-1	Basal_Sensitive	-0.00735179558556109	-0.00283677678852218	0.289361820366955	0.0894348916936323
OLK55_ACAACCAGTATGGAAT-1	Differentiated_Sensitive	0.0350367256335338	0.0118870456499618	0.237819024617212	0.366163873067439
OLK55_ACAACCAGTTCCGGTG-1	Basal_Sensitive	-0.0878012992998272	0.028594492692977	0.215450232839343	0.0560996166909056
OLK55_ACAACCAGTTGCGGAA-1	Differentiated_Sensitive	-0.0534525791063938	0.012675131884349	0.295596942821103	0.110953879217866
OLK55_ACAAGCTAGAAAGTCT-1	Basal_Sensitive	-0.0430756131376965	0.0216865147677934	0.102827463267997	0.00819016858025065
OLK55_ACAAGCTAGAGACAAG-1	Basal_Sensitive	-0.0715689735726251	0.0123051156464533	0.194381019295764	-0.0587853669734381
OLK55_ACAAGCTCACTGTGTA-1	Differentiated_Sensitive	0.0678961342780794	0.0600519183271729	0.351102502561553	0.361930005421171
OLK55_ACAAGCTGTCTTGCGG-1	Basal_Sensitive	-0.084660635273887	0.0424493741317771	0.161490711679322	-0.0577460314581457
OLK55_ACAAGCTTCTAACACG-1	Basal_Sensitive	0.0683035182689234	-0.00299954412815644	0.266391190303881	0.0612414614083455
OLK55_ACACAGTGTCGAGTTT-1	Cycling_Sensitive	-0.0665749131211748	-0.0134385538339747	-0.0327622874682644	0.0254204670131249
OLK55_ACACAGTGTTGCCGAC-1	Differentiated_Sensitive	0.0235403379733256	-0.010416356667082	0.0410397855225649	0.35231944333609
OLK55_ACACAGTTCTAGTCAG-1	Basal_Sensitive	-0.0781673091744783	-0.0119788677947675	0.162925729623908	0.0302693748824067
OLK55_ACACCAAAGGTTGGTG-1	Cycling_Sensitive	-0.0658290711191644	-0.021656685809166	-0.00351182072627959	0.253036461619037
OLK55_ACACCAAAGTGTACCT-1	Differentiated_Sensitive	-0.00740040772197059	0.0433262349706471	0.249036867683895	0.0975771493968901
OLK55_ACACCAACATGACGGA-1	Cycling_Sensitive	-0.0898449763363057	0.0320748356441852	0.226579797440367	-0.0596580280056723
OLK55_ACACGCGAGAATTGCA-1	Basal_Sensitive	-0.0501933918903813	0.0309107444596339	0.233900848387835	0.0497339212339718
OLK55_ACACGCGAGAGGATGA-1	Cycling_Sensitive	-0.0405750396031065	-0.0192812205925216	0.0910125315238165	-0.00143646231087119
OLK55_ACACGCGAGCCGAACA-1	Differentiated_Sensitive	0.0617087143706048	0.024331943929748	0.301906327718046	0.355815326077883
OLK55_ACACGCGAGGGAGGGT-1	Cycling_Sensitive	-0.0718741161037769	0.00195016151633642	0.247248581435289	0.0158835403437696
OLK55_ACACGCGCAAGAGTGC-1	Basal_Sensitive	0.0343173944980805	0.00503106845420015	0.173744398017872	-0.0115895808101835
OLK55_ACACGCGCAGATCCAT-1	Cycling_Sensitive	-0.00626335241620318	0.00758533646202358	0.204900155559122	0.0952298247444604
OLK55_ACACGCGTCCAACACA-1	Basal_Sensitive	0.0669392347059802	0.0336597097670666	0.217579641720022	0.0022754494665933
OLK55_ACACTGAAGGAGGCAG-1	Basal_Sensitive	-0.142577367722263	-0.0242195084325816	-0.0267420800044075	0.0745042854680739
OLK55_ACAGAAAAGCTAATCC-1	Basal_Sensitive	0.0785424852015131	0.040085924031853	0.195604904892554	0.0580489646664344
OLK55_ACAGAAACATGGCTAT-1	Basal_Sensitive	-0.0345946411246972	0.0167029926059217	0.147907220398108	0.0382746081443287
OLK55_ACAGAAACATTGAGCT-1	Differentiated_Sensitive	0.0408131095542946	0.0049261547726156	0.052753095630831	0.161795779508942
OLK55_ACAGAAAGTAAGGCTG-1	Cycling_Sensitive	-0.0169102781485814	-0.00359425159023866	0.0185902551887647	0.00676225169226535
OLK55_ACAGCCGCAGAGTTGG-1	Cycling_Sensitive	0.1172328620916	-0.00449467648699689	0.296343910534524	-0.00236431531698536
OLK55_ACAGCCGGTGATACCT-1	Cycling_Sensitive	0.0792238349064465	-0.00750757823433779	0.198891097696056	0.231599416445268
OLK55_ACAGGGAGTAGACAGC-1	Basal_Sensitive	0.0462299555714155	-0.00851010293622954	-0.0538033866460748	0.0101346288958673
OLK55_ACAGGGAGTAGCTTGT-1	Basal_Sensitive	-0.17025643796606	-0.00159475277035577	0.0742187995196987	-0.0126024328529566
OLK55_ACATCCCAGAAGAGCA-1	Differentiated_Sensitive	0.0484079693798977	0.00799389157684544	0.267034409256842	0.510050538896139
OLK55_ACATCCCGTGAGTAAT-1	Basal_Sensitive	-0.101034639578111	0.0127032986951015	0.026616673321065	0.0369256148025968
OLK55_ACATCCCTCGACTCCT-1	Cycling_Sensitive	-0.0115265098994382	0.00420060940870789	0.0501812011856613	0.188284434844499
OLK55_ACATCCCTCTGTGCTC-1	Basal_Sensitive	0.00689518737957123	0.063654947908137	0.128675529900641	0.0203602851641108
OLK55_ACATCGAAGGTCTGGA-1	Basal_Sensitive	-0.136437771616338	0.0354783271564177	0.0748111992014108	-0.0150118416346612
OLK55_ACATCGAGTTGTAGCT-1	Differentiated_Sensitive	-0.0567970622713079	-0.00816289257020793	0.100944135086351	0.428516364484354
OLK55_ACATGCAAGTGGAAAG-1	Basal_Sensitive	-0.1088332969498	-0.0136792709418874	0.124447737046788	0.0100940189392102
OLK55_ACATTTCAGGTTACCT-1	Basal_Sensitive	0.00576131597602131	0.0206263139340663	0.291336601840968	0.0718588772475127
OLK55_ACATTTCGTCTCAAGT-1	Basal_Sensitive	-0.206469861085991	0.0145283282261058	-0.099701540464647	-0.0180743951968867
OLK55_ACATTTCGTTACGTAC-1	Cycling_Sensitive	0.0925690571601036	0.0013232453502906	0.158236875929036	0.054210528666476
OLK55_ACATTTCTCCACTTCG-1	Differentiated_Sensitive	-0.101853783474212	0.0145845377879119	0.00960681778084135	0.389212598496799
OLK55_ACCAAACCAATGAAAC-1	Cycling_Sensitive	-0.214673506913288	-0.0160284138171632	0.128669172762233	0.0326042969611769
OLK55_ACCAAACTCTTGGGCG-1	Differentiated_Sensitive	-0.0127518933457973	0.0107893347682992	0.319658298547363	0.0469756213631167
OLK55_ACCAACAAGGAAGTAG-1	Differentiated_Sensitive	0.114320371510473	0.00174858003185521	0.0360228589466432	0.215073839802662
OLK55_ACCAACATCAATCCAG-1	Differentiated_Sensitive	-0.0941705299090066	0.0267222945863516	0.20125032144792	0.437462065507908
OLK55_ACCACAAAGACCCTTA-1	Basal_Sensitive	0.146877800388885	0.066884961162042	0.244300027792758	0.0649880462990705
OLK55_ACCACAAAGCCATTCA-1	Basal_Sensitive	0.161917705887893	0.0671197329857556	0.212219032114187	-0.0118027088815471
OLK55_ACCACAATCCTGATAG-1	Differentiated_Sensitive	-0.087682740384383	0.0391937411178785	0.294602280673093	0.411500383586224
OLK55_ACCCAAACATGGTGGA-1	Basal_Sensitive	-0.0658346671442746	0.000793030978926995	-0.0161817397139696	-0.0137118213856678
OLK55_ACCCAAATCAGAACCT-1	Cycling_Sensitive	0.167105048333824	0.00661294901638046	0.116122415556476	0.148127543866653
OLK55_ACCCTCAAGCTCCCTT-1	Differentiated_Sensitive	-0.0338722914093904	0.0114907659790014	0.324489992970065	0.289410985233238
OLK55_ACCCTCAGTTAGGACG-1	Differentiated_Sensitive	-0.0556548899033648	0.0300321785452177	0.360367751730696	0.080807166519956
OLK55_ACCCTTGAGCATAGGC-1	Cycling_Sensitive	-0.152483050949843	0.00851518779439625	0.232795797718643	-0.039109736636914
OLK55_ACCCTTGCACAATTCG-1	Cycling_Sensitive	-0.0779803302127322	0.00530497300640748	0.212835765065251	0.000402436484753244
OLK55_ACCCTTGGTTAAACAG-1	Cycling_Sensitive	-0.126420624357681	-0.0216411745508455	-0.0651167294085988	0.00818749598803684
OLK55_ACCGTTCTCCGGACGT-1	Cycling_Sensitive	0.0418342717098438	-0.0169042012831953	0.120078516718223	0.0999078082619601
OLK55_ACCTACCAGAGGTTTA-1	Cycling_Sensitive	-0.0166867356806175	0.0176754993928514	0.0797949285618855	0.031981253449415
OLK55_ACCTACCGTCTGCAAT-1	Cycling_Sensitive	-0.0752877341006742	-0.0350211241596919	-0.10220804015717	0.0109314496565577
OLK55_ACCTACCTCGGCTCTT-1	Basal_Sensitive	-0.109798991424707	0.0205997897721661	-0.0104588189214911	0.00927750689239412
OLK55_ACCTGAAAGGCAGGTT-1	Basal_Sensitive	-0.0875932794203446	0.0103943631919003	0.089590282886058	-0.0246234663745105
OLK55_ACCTGAAAGGCATCTT-1	Differentiated_Sensitive	0.11514014563765	-0.0272502594101289	0.102560280283359	0.261466519168825
OLK55_ACCTGAACATAAGCAA-1	Basal_Sensitive	-0.105664477173986	0.0272229247578147	0.13010728989098	-0.014412103987565
OLK55_ACCTGAAGTTGACTAC-1	Basal_Sensitive	-0.0166152561207621	-0.00202951219467545	-0.0142282245520927	0.00706831437415494
OLK55_ACCTGAATCGGAAACG-1	Differentiated_Sensitive	0.0922080572924647	-0.0510750089323001	0.103692779961613	0.43506542788969
OLK55_ACCTGAATCTGTCTCG-1	Cycling_Sensitive	-0.0594062724245518	0.00578687743031914	0.303173220391067	0.260722861244569
OLK55_ACCTGTCCAATCTCTT-1	Basal_Sensitive	-0.0162315567005054	0.00964961947942922	0.256232221387842	-0.112458456176163
OLK55_ACCTGTCGTAACCCTA-1	Differentiated_Sensitive	0.0566267673381836	-0.00399642574303033	0.220144159024222	0.247811161703354
OLK55_ACGATCAAGAGTGTGC-1	Cycling_Sensitive	0.157615569307382	-0.0167783747031172	0.298835162165405	0.00746330220040403
OLK55_ACGATCAGTAGATCGG-1	Basal_Sensitive	-0.118707228813825	0.0180144790130876	0.260485197345124	-0.0286997449960434
OLK55_ACGATCATCGCCGAAC-1	Basal_Sensitive	-0.0812553513801426	0.0208750817065423	0.22172851337048	0.0274637915558769
OLK55_ACGATGTAGAAACTCA-1	Cycling_Sensitive	-0.0138382443606385	-0.0272300911412122	0.271911421901449	-0.014711946347114
OLK55_ACGATGTAGACATGCG-1	Basal_Sensitive	-0.171000706518604	-0.0134284464431153	0.213407682283707	0.0309065093403707
OLK55_ACGATGTAGAGCTGCA-1	Cycling_Sensitive	0.13212712184041	0.0148739440531389	0.309236038091549	0.108034559602079
OLK55_ACGATGTGTCAGGAGT-1	Cycling_Sensitive	0.0507716049865949	-0.0148183012212166	0.0852638896663144	0.0230147597111459
OLK55_ACGATGTGTCCAAGAG-1	Cycling_Sensitive	-0.269194504450739	0.0127889884938084	0.0519395753318872	-0.0120224028725519
OLK55_ACGATGTTCACTCTTA-1	Basal_Sensitive	-0.0600586500497825	0.0360046978723776	0.176962791436451	0.0401016823024015
OLK55_ACGATGTTCTTTGCTA-1	Basal_Sensitive	-0.00123967378730222	0.0250199328763153	0.20431999805288	0.0168911340616025
OLK55_ACGGAAGAGAATCTAG-1	Differentiated_Sensitive	-0.0855642132086193	-0.00388615466645494	0.00487977131654643	0.333751165036568
OLK55_ACGGAAGCAGATCCTA-1	Basal_Sensitive	-0.140639548123536	0.00653093572828761	0.0374102430846111	0.0782549677710234
OLK55_ACGGAAGCATATAGCC-1	Cycling_Sensitive	-0.01181419282306	-0.0224885974560383	0.0715510024916631	-0.0116793212839788
OLK55_ACGGAAGGTAGAGGAA-1	Cycling_Sensitive	-0.0192459948801862	0.018956406944936	0.296411887406727	0.0400006594303713
OLK55_ACGGAAGTCCCGAGAC-1	Differentiated_Sensitive	-0.0320160211141898	-0.00288278617042151	0.102401760892346	0.494531211579675
OLK55_ACGGGTCAGTAGGATT-1	Cycling_Sensitive	-0.0155401622668354	0.00657694255762334	0.221019440998533	0.0531440851452861
OLK55_ACGGGTCGTTTGTTGG-1	Cycling_Sensitive	-0.105270152145465	-0.00870546891684995	0.187673676272528	0.032622493286584
OLK55_ACGGTCGAGCTGACCC-1	Basal_Sensitive	-0.123067609098881	-0.0133284534181825	0.187995686064198	-0.0192237578327571
OLK55_ACGGTCGAGTCATAGA-1	Cycling_Sensitive	0.0139618902544377	0.0182233289077353	0.25575182276595	-0.0246285102239269
OLK55_ACGGTCGCAACTGAAA-1	Basal_Sensitive	0.0967183512279238	-0.00241055105530655	0.0675702114138844	0.0222009409682387
OLK55_ACGGTCGTCATGAGTC-1	Differentiated_Sensitive	0.0322563184615093	0.0198392071556262	0.358003647377668	0.438939839919304
OLK55_ACGGTTACATGATAGA-1	Basal_Sensitive	-0.134277618744163	0.0317710634381642	-0.0127567280732496	-0.0272278034414774
OLK55_ACGGTTAGTTGGGATG-1	Basal_Sensitive	0.00520267313791012	0.0219120064428555	0.0590323483076923	-0.0712422467675405
OLK55_ACGGTTATCCATTTAC-1	Basal_Sensitive	0.0179031257375212	-0.0025903971983762	0.0948748691474504	-0.0184852983666658
OLK55_ACGTAACAGCCGATAG-1	Basal_Sensitive	-0.0920684743553815	0.0325355873504523	0.17505876396504	0.029410740041712
OLK55_ACGTAACGTCTTCTAT-1	Basal_Sensitive	-0.0166948440246192	0.0337700418602547	0.173626659634514	0.059227214697367
OLK55_ACGTAACGTGGTCTGC-1	Basal_Sensitive	-0.110364429643603	-0.00193312336636745	-0.0218645317609982	0.0591932486422766
OLK55_ACGTACAAGTCCGCCA-1	Differentiated_Sensitive	0.0526005711787839	0.000968394741186762	0.296127976997018	0.22441982803358
OLK55_ACGTACACAAGACTGG-1	Cycling_Sensitive	-0.0255975060246963	-0.00570952551048495	0.0944451417564318	0.11452259864969
OLK55_ACGTACACACATGACT-1	Cycling_Sensitive	-0.0352895832771905	-0.00501871426319384	0.0502308501784224	0.109318986728042
OLK55_ACGTACAGTTGCACGC-1	Basal_Sensitive	0.0732775078258767	0.00631329679654025	0.0172428165492078	-0.0145149975939383
OLK55_ACGTAGTAGTCAATCC-1	Cycling_Sensitive	-0.105723750410004	0.00362209341216246	0.129435920095892	0.0477275718082742
OLK55_ACGTAGTCAACATCGT-1	Cycling_Sensitive	-0.0917449591783369	-0.0159708793552485	0.0527287488821561	0.0282649906255642
OLK55_ACGTAGTTCCTAAACG-1	Basal_Sensitive	-0.0422357810102858	0.00654901964984958	-0.0659092684461502	0.0420364843379681
OLK55_ACGTCCTAGCAACTCT-1	Basal_Sensitive	0.0772146392417583	0.00799420590566172	0.107966496261271	0.0257447431496341
OLK55_ACGTCCTGTACTGGGA-1	Basal_Sensitive	-0.0405348495831074	0.0148954780167732	0.114841675439232	-0.0547951117716922
OLK55_ACGTTCCAGATGGTAT-1	Basal_Sensitive	-0.216377522672398	-0.0221772993265824	0.071759056935725	0.019097272756128
OLK55_ACGTTCCCAATCTCTT-1	Differentiated_Sensitive	0.0391230811578195	0.0468299865392469	-0.0280955377090649	0.411785746114611
OLK55_ACGTTCCTCGTGGGAA-1	Differentiated_Sensitive	-0.037338544173359	0.00633943711051607	0.304165722388608	0.328109682966465
OLK55_ACGTTCCTCTCGCTCA-1	Cycling_Sensitive	-0.0846045171711429	-0.0144687770584989	-0.0613541144209113	-0.0364259972730781
OLK55_ACTACGACAGACCAGA-1	Cycling_Sensitive	-0.0606537831212017	0.0364059881971802	0.162938263598898	-0.0343176882823768
OLK55_ACTACGAGTCTAACGT-1	Differentiated_Sensitive	-0.0330917131357631	-0.00748926583064063	0.093507646412737	0.35767709283381
OLK55_ACTACGAGTTACACTG-1	Basal_Sensitive	-0.0190738168534068	-0.021739285869412	0.127466648380628	0.0754028841975876
OLK55_ACTACGATCATGCAGT-1	Basal_Sensitive	0.0219211544939177	0.0198388334774168	0.238470863694496	0.0147619800070421
OLK55_ACTATCTAGCTCATAC-1	Basal_Sensitive	-0.143704018490389	0.00484589641531219	0.202431003924461	0.0087330822292899
OLK55_ACTATCTAGCTGAGTG-1	Cycling_Sensitive	0.0530846815214665	0.0308681900958345	0.260475231645152	0.0766246787990565
OLK55_ACTATCTAGTGAGTTA-1	Basal_Sensitive	-0.124645453509469	-0.00208254341195743	-0.0132146350854175	-0.00896099379712006
OLK55_ACTATGGCACAGTCCG-1	Basal_Sensitive	-0.00422062162813663	0.0272581227232444	0.192285019661077	-0.0190747181521928
OLK55_ACTATGGCATACATCG-1	Differentiated_Sensitive	0.102569454496891	-0.0255810286247071	0.140540270366367	0.34495907528184
OLK55_ACTATGGGTTCGTGCG-1	Cycling_Sensitive	0.044093791448449	-0.0622198690560229	0.0021812773016178	0.00172010526029802
OLK55_ACTATGGTCAAAGAAC-1	Basal_Sensitive	-0.122389285801368	0.0445098369737342	0.248123431429026	0.0358210667129855
OLK55_ACTATTCCAATAGTAG-1	Differentiated_Sensitive	-0.0572105450087156	-0.00225726127147846	0.0905273977757906	0.3338590400737
OLK55_ACTATTCGTCGAGCTC-1	Basal_Sensitive	-0.0547764247677512	0.0289393723177364	0.322537827709214	0.0895976451912048
OLK55_ACTCCCACAACAACAA-1	Differentiated_Sensitive	-0.065117835499354	0.0111869933435271	-0.037721073671661	0.342015022399817
OLK55_ACTCCCAGTCATAAAG-1	Cycling_Sensitive	-0.0154758778000358	0.0118919612845589	-0.0499759813453316	-0.00832559833401469
OLK55_ACTCCCATCTTAGCTT-1	Differentiated_Sensitive	0.0513408525569754	-0.0116154229706991	0.263667947211774	0.336886105983996
OLK55_ACTCTCGCACTACGGC-1	Cycling_Sensitive	-0.0944506459550838	0.0139150718801909	0.247306134648165	0.0215970936887271
OLK55_ACTCTCGGTCGCATTA-1	Differentiated_Sensitive	0.0983225285441683	0.0219529374338686	0.416303310562256	0.334842212829523
OLK55_ACTGATGAGGCTTTCA-1	Basal_Sensitive	0.0582625290098902	0.0396891302668823	0.00931090620551356	0.0141077012430276
OLK55_ACTGATGTCATTGCGA-1	Differentiated_Sensitive	-0.0270889739638664	-0.00494902397628358	0.146146621519565	0.227014948379456
OLK55_ACTGCAAAGATTAGTG-1	Basal_Sensitive	-0.0299140574355109	0.00220613268969275	0.174097518322465	-0.0272068823737773
OLK55_ACTGCAAAGCACACAG-1	Basal_Sensitive	-0.0761861361010943	0.0586404413581954	0.201872444804983	-0.0289092215129825
OLK55_ACTGCAACAGGACTAG-1	Differentiated_Sensitive	-0.0698350335132627	-0.0220406041020804	0.138085798956872	0.229149182326179
OLK55_ACTGCAACATTGAAAG-1	Differentiated_Sensitive	-0.0465706521710937	0.00807945757741842	0.292884243799041	0.511123988209257
OLK55_ACTGCAAGTCCTGGTG-1	Differentiated_Sensitive	0.00187420716619557	-0.00884102637075707	0.169638302580556	0.407989031811274
OLK55_ACTGCAAGTCTACATG-1	Basal_Sensitive	0.041283463802822	0.0166407704515164	0.121072427514366	0.0882050233308713
OLK55_ACTGCAAGTTAGTCGT-1	Differentiated_Sensitive	-0.0436359976334322	-0.00747510589933334	0.17521128135039	0.230049764641669
OLK55_ACTGTCCGTTGAGAGC-1	Basal_Sensitive	-0.050682400481487	-0.000325419172960834	0.230077881159005	0.0115049705334561
OLK55_ACTGTGACAAGCGGAT-1	Basal_Sensitive	-0.138413172942673	0.00166388318848271	0.141517538015387	0.11697022998505
OLK55_ACTGTGACATCGATCA-1	Basal_Sensitive	-0.130770442757118	0.0270804618443902	0.227453789338619	0.0425895672021116
OLK55_ACTGTGAGTACCCAGC-1	Basal_Sensitive	-0.0239328036972428	-0.00958076384854489	0.0312619275940638	0.000134378024057219
OLK55_ACTTAGGCATACCGTA-1	Cycling_Sensitive	-0.0595726937998103	0.0300877577498339	0.221367482678544	0.0148339077851327
OLK55_ACTTAGGCATATGCGT-1	Cycling_Sensitive	0.012735888962115	-0.0414755638221586	0.0524521558375038	0.247950175349314
OLK55_ACTTAGGGTTGTCATG-1	Basal_Sensitive	-0.0675935469955822	0.00256251803591148	0.0286099312599928	-0.024030177043547
OLK55_ACTTAGGTCATGAGTC-1	Cycling_Sensitive	-0.00166031113996029	-0.0103929150610126	0.282027677494652	0.0421227606239122
OLK55_ACTTAGGTCGGCAGTC-1	Basal_Sensitive	-0.0484945280532137	-0.0187705972521607	-0.0600012544887661	-0.0209227628988742
OLK55_ACTTATCAGGTGCGAT-1	Cycling_Sensitive	-0.0839293786645357	-0.00506528334956782	0.2728071585342	0.0246052583973509
OLK55_ACTTATCGTACCTAAC-1	Cycling_Sensitive	0.0220548343509429	0.023570371875876	0.153688939665285	0.0556885991601853
OLK55_ACTTCCGAGGTTGCCC-1	Differentiated_Sensitive	0.0887072309962068	-0.017247479834517	0.111308297372407	0.258591302922883
OLK55_ACTTCCGGTAGCCAGA-1	Differentiated_Sensitive	0.0330553996177217	0.000367164508815604	0.0474890789623318	0.255181589985972
OLK55_ACTTCCGTCTAAGAAG-1	Cycling_Sensitive	0.038268314524645	-0.0124006574564239	0.101725821902481	0.187110979853815
OLK55_ACTTCGCGTTAGGGAC-1	Basal_Sensitive	0.0291936393902152	-0.00856361239996456	-0.00659763100965904	0.0232222142199844
OLK55_ACTTCGCTCTCTATAC-1	Cycling_Sensitive	-0.0307989019525786	-0.00723505617546327	0.352488974155993	0.0610489495130669
OLK55_ACTTTCAAGCACTCAT-1	Basal_Sensitive	-0.0629946032967488	0.00586699732221319	0.136516338924733	-0.0604205459017124
OLK55_ACTTTCACAATACCCA-1	Basal_Sensitive	0.0189200934818376	0.0140874836569049	0.154798615237663	0.0159280399422069
OLK55_ACTTTCAGTCACGCTG-1	Basal_Sensitive	0.0294125603197654	0.00971338183912387	-0.0123647065466129	0.0254185486598091
OLK55_ACTTTCATCCGATCGG-1	Cycling_Sensitive	0.00406570911639265	-0.032424060908744	0.113754046255614	0.0270575039627779
OLK55_ACTTTCATCTATCACT-1	Basal_Sensitive	-0.0899178217399921	0.0128723836112896	0.178642246619605	-0.057900154119119
OLK55_ACTTTGTAGTCACGAG-1	Differentiated_Sensitive	0.00065040431220581	-0.0120646935305149	0.119547236424344	0.30975243577704
OLK55_ACTTTGTGTGCCGTAC-1	Basal_Sensitive	-0.120723203128852	0.0407575072054028	0.204483874224557	0.0973757419442025
OLK55_ACTTTGTTCACTGTCC-1	Cycling_Sensitive	0.192800776494832	0.0264435323232826	0.370953696704196	-0.0183253522748569
OLK55_ACTTTGTTCTGAGAAA-1	Cycling_Sensitive	0.166288625077296	-0.00490740060948208	0.24851868446524	0.0468654775178493
OLK55_AGAAATGCACGCCACA-1	Cycling_Sensitive	-0.0364000265847104	0.0344429806740758	-0.0437680504312167	0.0147816821350121
OLK55_AGAAATGTCTAACGGT-1	Basal_Sensitive	0.0269074531243482	0.0154737877821933	0.189814945568396	0.00922756799547825
OLK55_AGAACAAAGAATTTGG-1	Differentiated_Sensitive	-0.00589295011717855	0.00758211392413297	0.319206449259435	0.114977428634177
OLK55_AGAACAACACATATGC-1	Basal_Sensitive	-0.0251999710370711	0.00452063728715862	0.0486982146801073	-0.0498066473529709
OLK55_AGAACAACAGCTGAAG-1	Basal_Sensitive	-0.0674574958761408	0.0161611145719758	0.200229716106582	0.00815689667613423
OLK55_AGAACCTAGATGCTTC-1	Differentiated_Sensitive	-0.117894022422357	0.0251746476942524	0.26431133472864	0.276533929900631
OLK55_AGAACCTAGTCGTCTA-1	Cycling_Sensitive	-0.055690715240752	0.00315086005411808	0.340587211957388	0.0279447497010762
OLK55_AGAACCTCATGGCCCA-1	Basal_Sensitive	-0.063423140126783	-0.00571420541235493	0.142212052604782	0.0344126129502567
OLK55_AGAACCTCATGGCTAT-1	Cycling_Sensitive	0.00784938571708554	0.00198987761905794	0.340944767679065	0.0205775920058886
OLK55_AGAACCTGTGAGCCAA-1	Basal_Sensitive	-0.0217038369634843	0.0273677274438022	-0.00114440120015669	0.207933406480179
OLK55_AGAACCTGTGTTCGAT-1	Basal_Sensitive	-0.0373617206915559	0.0363691508327119	0.276060190745598	0.136902599429937
OLK55_AGAAGCGAGTTCCTGA-1	Cycling_Sensitive	0.0267714010428871	-0.00160342410036238	0.226141937104634	-0.00700352245879635
OLK55_AGAAGCGCACAGCGCT-1	Differentiated_Sensitive	-0.0617723525828527	0.0328373630858222	0.336469056440341	0.185308933227703
OLK55_AGAAGCGGTCGTCGGT-1	Differentiated_Sensitive	-0.00397315102584961	0.0130550754326462	0.298546243046731	0.109391845034661
OLK55_AGAAGCGTCACGACTA-1	Cycling_Sensitive	-0.182382863771499	0.00563286169695026	-0.0120064043843624	-0.0354032964464434
OLK55_AGAAGTAAGAAACCCG-1	Cycling_Sensitive	-0.0140549211945437	-0.0252076908947275	0.112132716138561	0.185705884357818
OLK55_AGAAGTACACTCTCGT-1	Cycling_Sensitive	-0.0588969363383113	-0.0196745031367097	0.0111400144333116	-1.08914479277078e-06
OLK55_AGAAGTAGTTCGGTCG-1	Differentiated_Sensitive	0.1064081331465	0.00150837568564707	0.291701051245003	0.214661618886726
OLK55_AGACACTCACATTGTG-1	Differentiated_Sensitive	-0.0651293157295639	-0.0116679935326201	0.12064815749581	0.329393667151349
OLK55_AGACACTCATTGCTTT-1	Basal_Sensitive	-0.119806769720527	0.01917333973758	0.188773150217419	0.0259170956297479
OLK55_AGACACTTCCGGACGT-1	Differentiated_Sensitive	0.0540509420620278	0.0151254969442591	0.102381335143176	0.254070366527976
OLK55_AGACCATAGATGTTAG-1	Basal_Sensitive	0.0360858301650785	-0.00963237090630054	0.0713302792896991	0.0836517364548438
OLK55_AGACCATGTAAGTTAG-1	Differentiated_Sensitive	0.0645813189708049	-0.00850495792718942	0.315280238225039	0.294415983151857
OLK55_AGACCCGAGATGGCGT-1	Cycling_Sensitive	-0.139501364864971	0.0171986296383448	0.0701050908087208	0.0243443090887553
OLK55_AGACTCAAGCATTGAA-1	Basal_Sensitive	-0.0116742523620454	0.01623043099043	0.0943209525766949	0.0449997386507512
OLK55_AGAGAATAGCCATATC-1	Cycling_Sensitive	-0.0138943776989851	0.0266615832069313	0.169340227829331	-0.0196594491479828
OLK55_AGAGAATAGCGAGTAC-1	Basal_Sensitive	-0.014792082785797	0.037515648272486	0.225878142913851	0.00508670941920525
OLK55_AGAGAATCACATACGT-1	Basal_Sensitive	-0.00725566786797766	0.0180967823284286	0.171565023490193	0.0639188042624519
OLK55_AGAGAATCACCTCTGT-1	Differentiated_Sensitive	-0.0382688132071595	0.0150035780165581	0.201593313697858	0.422470979437483
OLK55_AGAGAATGTATGGTAA-1	Cycling_Sensitive	0.0733929475812775	-0.000367833074039314	0.316009069096062	0.15356192107643
OLK55_AGAGAATGTCAGGTGA-1	Differentiated_Sensitive	-0.0256616419658597	-0.00642230988165352	0.314509780929637	0.124104432537089
OLK55_AGAGAATTCCGAGAAG-1	Basal_Sensitive	-0.126799711206984	0.0142697255922814	0.0729825731480676	0.000853595265637108
OLK55_AGAGAATTCTCTCGAC-1	Cycling_Sensitive	-0.0441391958407421	0.0173004225755364	-0.041753698959658	-0.0498694791824541
OLK55_AGAGAGCAGGCCCGTT-1	Basal_Sensitive	-0.0955510846802552	0.0615413784623193	0.172051245642255	0.0873929458797626
OLK55_AGAGAGCAGGCCGCTT-1	Differentiated_Sensitive	0.0389762138859474	0.0508809285797936	0.242003050212163	0.356075249989522
OLK55_AGAGAGCCAAGCTGCC-1	Basal_Sensitive	0.023479396202357	0.0104032477826209	0.0552324205685287	-0.0213400651509105
OLK55_AGAGAGCGTCAATGGG-1	Differentiated_Sensitive	0.0903022202997162	0.0105255497162021	0.357049230554667	0.359812190192861
OLK55_AGAGAGCGTCATTCCC-1	Cycling_Sensitive	-0.164318979582787	0.0180593112030842	0.0261528255470454	0.0115620391101603
OLK55_AGAGAGCGTGGCCTCA-1	Basal_Sensitive	-0.0490646226594056	-0.011294570633485	0.0209623924112495	0.01887894194307
OLK55_AGAGCAGAGACCGCCT-1	Basal_Sensitive	-0.0300841752454498	0.0131312057707912	0.296567507834872	0.183358989112841
OLK55_AGAGCAGAGCGGTAAC-1	Basal_Sensitive	-0.0662059852401222	0.0154250576480842	0.190541989047325	0.059835974260242
OLK55_AGAGCAGGTAGATCGG-1	Cycling_Sensitive	-0.01453540823056	-0.0198367649431642	-0.0234298676062977	-0.0286253469231219
OLK55_AGAGCAGGTCCAGTTA-1	Cycling_Sensitive	-0.050711093382746	-0.00730942639385151	-0.0284615129758002	-0.0059978714490406
OLK55_AGAGCCCAGCCATTTG-1	Cycling_Sensitive	-0.00125790558789968	0.00314578502893934	0.366862680936579	0.147656673425516
OLK55_AGAGCCCAGCCTGAAG-1	Basal_Sensitive	-0.112085886879008	0.0582411708520689	0.126407579882566	-0.0319585959182951
OLK55_AGAGCCCCACGTAACT-1	Cycling_Sensitive	0.00330902524407023	-0.00600959548651424	0.114276042177463	0.21601285699247
OLK55_AGAGCCCGTAGCGATG-1	Basal_Sensitive	-0.0908663331127469	0.0343568196284342	0.178256256926643	-0.0343575224064678
OLK55_AGAGCCCGTGTCCAAT-1	Basal_Sensitive	-0.0899890211335189	0.00863655126532212	0.319080039603702	0.049278541472539
OLK55_AGATAGAAGCTGACAG-1	Cycling_Sensitive	-0.151839165348002	0.0142867183384606	0.323244153231541	0.0459751063995965
OLK55_AGATAGACACTTGGGC-1	Basal_Sensitive	-0.031250074663808	0.0715864233486592	0.0668511919209783	0.0287190491949474
OLK55_AGATAGAGTCAGACTT-1	Basal_Sensitive	-0.100178510971506	-0.0201742193186124	-0.124666182691226	-0.0242710669514124
OLK55_AGATAGAGTGTCCGTG-1	Basal_Sensitive	-0.0445639415843883	0.0152065669301492	0.238446951738719	0.146976937839985
OLK55_AGATCCAAGATAGTCA-1	Basal_Sensitive	-0.0396392256012631	0.0368755199680506	0.280535011544531	0.00321563665704816
OLK55_AGATCCAGTTCAAAGA-1	Cycling_Sensitive	-0.0700246198476516	-0.0153419011533147	0.046181832170952	-0.00191924559471546
OLK55_AGATCCAGTTGGCTAT-1	Basal_Sensitive	-0.0368351092044855	-0.0123475138695972	0.317675894364818	0.0346451897541285
OLK55_AGATCCAGTTTACGAC-1	Basal_Sensitive	-0.0781780195861925	0.0377810819820203	0.0983400995510301	0.11213202888251
OLK55_AGATCGTGTTGGACCC-1	Basal_Sensitive	0.0326425288149967	-0.0153210759618712	0.057240659747995	0.00591655886085177
OLK55_AGATCGTTCGCACTCT-1	Cycling_Sensitive	0.0556406704673906	0.0549328302186217	0.25287868835324	0.0607754627250885
OLK55_AGATGAAGTACAAAGT-1	Differentiated_Sensitive	-0.0347457355668557	0.0426488628900833	0.153484264113555	0.304967778349461
OLK55_AGATGAAGTGCCTACG-1	Differentiated_Sensitive	0.0432813126845741	0.00568200576153226	0.242792546084706	0.350924457047328
OLK55_AGATGAATCCTCACGT-1	Cycling_Sensitive	-0.0983267329446793	0.0137833037443681	0.211645601459457	0.0988350243540078
OLK55_AGCATCAAGATCCCAT-1	Cycling_Sensitive	-0.00297657426224579	-0.0377439760269991	0.0669461657424207	0.175876865775504
OLK55_AGCATCAAGGGTATAT-1	Basal_Sensitive	-0.03282998850553	0.00132842138112804	0.193365757025605	0.0579298214316817
OLK55_AGCATCAGTTCCGCAG-1	Differentiated_Sensitive	-0.0828276787728421	0.0350604659835116	0.204492109308789	0.493121914790095
OLK55_AGCATCAGTTTCCAAG-1	Basal_Sensitive	-0.110438356336408	0.0481175797091716	0.00780579565359979	-0.011497952223172
OLK55_AGCATCATCCGGACGT-1	Basal_Sensitive	-0.106314647501047	0.0214289876902343	0.177581824644375	0.116411056176895
OLK55_AGCATCATCGTGGACC-1	Basal_Sensitive	-0.0398223600943065	-0.00820441331346186	0.15317278657814	0.121490855300232
OLK55_AGCATCATCTGGTCAA-1	Cycling_Sensitive	-0.0363071140343498	-0.00398743458085099	0.148213734182543	-0.026987981764842
OLK55_AGCCAATAGAACGCGT-1	Differentiated_Sensitive	0.0150885316171174	0.00476240089859131	0.286296032481256	0.0448779859790006
OLK55_AGCCAATCAATGAAAC-1	Differentiated_Sensitive	-0.0271660885333437	0.02468891038553	0.273711045032079	0.209749654492735
OLK55_AGCCACGCAAACACCT-1	Differentiated_Sensitive	0.0953953875321886	0.0133368558693465	0.279740994530872	0.260431107714392
OLK55_AGCCACGCACTCCTGT-1	Basal_Sensitive	-0.0851706002932186	0.0343534848889193	0.0332659371887923	-0.00936033713714654
OLK55_AGCCACGGTGACTCGC-1	Basal_Sensitive	-0.0495417367227809	-0.00764620694552762	0.0721140499678295	0.0957883318400861
OLK55_AGCCACGGTTGACTGT-1	Basal_Sensitive	-0.109745767177689	0.0302121233067865	0.295461545774322	-0.0860679496304153
OLK55_AGCCAGCGTAGAAACT-1	Cycling_Sensitive	0.0691687160964879	-0.00709638114061539	0.284540458922799	0.0574972299295078
OLK55_AGCGATTAGACGCCCT-1	Basal_Sensitive	-0.0540425121950996	0.0015221746707125	-0.0037464946488675	0.0216443163895365
OLK55_AGCGATTAGTTCCATG-1	Basal_Sensitive	-0.00863896612656306	-0.0156915415816186	0.0854275266639016	-0.0129883026511037
OLK55_AGCGATTCAAGACCTT-1	Differentiated_Sensitive	-0.0265143985014486	-0.00861533277482546	0.248196857480629	0.283071759684374
OLK55_AGCGATTGTACGTGAG-1	Cycling_Sensitive	-0.0658948792748857	0.00147933464175543	-0.0451573519668171	0.0570710868931618
OLK55_AGCGCCACATGGAGAC-1	Differentiated_Sensitive	-0.00548652884407758	-0.0226180994213765	0.0587699040808005	0.418816924343532
OLK55_AGCGCCAGTAAGGCCA-1	Basal_Sensitive	0.0429305721716308	0.0328112546767178	0.101726502256704	0.0632227413969067
OLK55_AGCGCCAGTCTCGGAC-1	Cycling_Sensitive	-0.0606612126684498	-0.0112423478555158	0.176225604032324	0.0367728425824287
OLK55_AGCGCCATCGAGTTGT-1	Cycling_Sensitive	0.0359699616392046	-0.0161874305789055	0.16092451622424	0.054036362534513
OLK55_AGCGCTGAGGCCTAAG-1	Basal_Sensitive	-0.101094501739813	0.0293805808697585	0.0922976311163282	0.000355159331582783
OLK55_AGCGCTGAGTACAGCG-1	Differentiated_Sensitive	0.0312088321453576	0.000368805208353751	0.304117299517035	0.184701880290263
OLK55_AGCGCTGCAAGTATAG-1	Differentiated_Sensitive	0.0627687969552851	-0.00622484056949855	0.194281996105807	0.260387010142636
OLK55_AGCGCTGTCCGATGTA-1	Differentiated_Sensitive	-0.021059230925892	-0.0246497571014378	0.0815593331161767	0.28194298160763
OLK55_AGCGTATAGCACTGGA-1	Basal_Sensitive	-0.0905167536868786	-0.00931778123370972	0.0405837561925645	0.0725010842262829
OLK55_AGCGTATTCAATCTTC-1	Cycling_Sensitive	0.10442287405988	-0.00559579331807503	0.0902827843786334	-0.019417217869725
OLK55_AGCGTATTCTGGGCCA-1	Basal_Sensitive	-0.0965990003346537	0.00407226556022916	0.135973320857824	0.015018413477708
OLK55_AGCGTCGAGTAACCGG-1	Basal_Sensitive	-0.155673075344196	-0.0468411054232861	-0.138127791056039	0.0716033100603786
OLK55_AGCGTCGCAATCAGCT-1	Basal_Sensitive	0.0301885706379141	-0.0478647709674062	0.0537012087413067	0.0455317217679189
OLK55_AGCGTCGCACTCTCGT-1	Basal_Sensitive	-0.0405935210830524	-0.0240846087615386	0.211616183969288	0.00530544617258769
OLK55_AGCGTCGCAGTCTCTC-1	Basal_Sensitive	0.0218551649482273	-0.0135576483647455	0.135211664581593	0.10636950062777
OLK55_AGCGTCGGTACCCACG-1	Cycling_Sensitive	-0.109610227083063	-0.0209568052374443	-0.023779167899488	-0.0416632755999111
OLK55_AGCGTCGGTACGTACT-1	Cycling_Sensitive	0.00862202313196142	-0.0199042190924424	0.151471760222535	-0.0411215564552186
OLK55_AGCTACACAAGCTGCC-1	Basal_Sensitive	-0.0112001177119125	0.0346225060943071	0.282579105345422	0.0318215095410864
OLK55_AGCTACAGTATTTCGG-1	Differentiated_Sensitive	0.127493502936887	0.00984563889810208	0.487796922876235	0.0886362882492359
OLK55_AGCTACAGTTCTCGCT-1	Differentiated_Sensitive	-0.0417640226789653	0.000823761004123236	0.236214596204367	0.162172458904206
OLK55_AGCTCAAAGCACGGAT-1	Basal_Sensitive	0.000143890932765178	0.0218415410234924	0.245375060465715	0.0474273261204579
OLK55_AGCTCAAAGGTGGGTT-1	Cycling_Sensitive	0.0837537326088287	0.0137061247337894	0.177557475004389	0.145852679721357
OLK55_AGCTCAACATCCGGCA-1	Differentiated_Sensitive	-0.0318570928654772	0.000620276596802388	0.00417897482490476	0.0653978571922931
OLK55_AGCTCAAGTGTTCCTC-1	Cycling_Sensitive	0.20907068022158	-0.00409156447595552	0.012321733906043	-0.0103071170938965
OLK55_AGCTCAATCTTCCCGA-1	Basal_Sensitive	0.0229503494717868	-0.00148328210765752	0.207918896669795	-0.0452073342359635
OLK55_AGCTTCCAGTCCGTCG-1	Differentiated_Sensitive	-0.105881891457866	0.00584693611124591	-0.00561926675201765	0.420386964796569
OLK55_AGCTTCCTCTTCGATT-1	Basal_Sensitive	0.0568246956913709	0.00965785976639733	0.0830588967634805	0.0072187734450691
OLK55_AGGAAATCAAGACCGA-1	Basal_Sensitive	-0.015223841915837	-0.0104079949998698	0.063725853046066	-0.0122767734573398
OLK55_AGGAAATTCAACCGAT-1	Basal_Sensitive	0.000206291679363535	0.0230251546006407	0.166773754744777	0.00519681462317284
OLK55_AGGAAATTCGGAGATG-1	Differentiated_Sensitive	0.0392502015323794	0.018049300515495	0.113121219590826	0.261714131907672
OLK55_AGGAATAGTCCACGCA-1	Cycling_Sensitive	-0.127829650658563	-0.02610894246905	-0.00674591154133036	-0.044268487110871
OLK55_AGGAATATCATGCAGT-1	Basal_Sensitive	-0.0357629492110972	0.026576972359338	0.184413314492659	0.128304311624854
OLK55_AGGAATATCCCACAGG-1	Differentiated_Sensitive	0.00525652752055261	-0.00184668275161409	0.289430053999142	0.337456132921941
OLK55_AGGAATATCTACCCAC-1	Differentiated_Sensitive	0.0665532462983734	0.00816675797567087	0.305794001691899	0.158754988944594
OLK55_AGGACGAGTTGAATCC-1	Cycling_Sensitive	-0.126324344994716	-0.00185000545856379	0.174300833919605	-0.0201286265985047
OLK55_AGGACGATCCTCTAAT-1	Differentiated_Sensitive	0.0947177583618279	-0.0233394452318984	0.204970628827722	0.179990045492189
OLK55_AGGACTTAGTCTAGCT-1	Basal_Sensitive	0.162394980929187	-0.0108491877797751	0.292234269900177	0.0545411097967949
OLK55_AGGACTTCAATACCTG-1	Basal_Sensitive	-0.035791923894473	0.0143636768583264	0.0113398673563583	-0.0046567314307279
OLK55_AGGACTTTCTAACGCA-1	Differentiated_Sensitive	-0.0604141870488231	-0.00163184133955062	0.0591330109783101	0.557515113641059
OLK55_AGGAGGTCAAACGGCA-1	Basal_Sensitive	-0.0711309771455167	-0.0158564020107361	0.0652852115388975	0.00792528693480843
OLK55_AGGAGGTGTCATCGGC-1	Basal_Sensitive	-0.0988970641583741	0.0173361057891614	0.207397565885897	-0.00795108712731722
OLK55_AGGAGGTTCATGTCAG-1	Differentiated_Sensitive	-0.0958200667892238	-0.0502716274576725	0.227757551515687	0.725691964322794
OLK55_AGGATAAAGAGGCGTT-1	Cycling_Sensitive	-0.0853027618035195	-0.0149531842793832	-0.111723873033425	-0.0332739593187449
OLK55_AGGATAAGTATTAAGG-1	Differentiated_Sensitive	-0.091519160049664	0.0214739941248261	0.231679316838574	0.398319657533102
OLK55_AGGATCTCAGGCTATT-1	Cycling_Sensitive	0.00333183456215425	0.000325101792810201	0.0976851237776208	0.0466236314425523
OLK55_AGGATCTGTCCGCAGT-1	Cycling_Sensitive	-0.0405014470754417	-0.00317483737835644	0.370451028126908	0.0537711679511095
OLK55_AGGATCTGTTAGGCTT-1	Cycling_Sensitive	-0.00515095309325436	-0.00246137885197359	0.205105627670155	0.148376929421011
OLK55_AGGATCTTCGGTAACT-1	Basal_Sensitive	0.0588276560155339	0.00877166567473212	0.358532708725432	0.0228175919506563
OLK55_AGGCATTAGTACAGCG-1	Differentiated_Sensitive	0.0146111375725591	-0.017694151400086	0.0866292300040479	0.385118258728236
OLK55_AGGCATTTCGAGTACT-1	Cycling_Sensitive	-0.0308255812907733	0.0208396485488918	0.278264373271542	0.065025584270974
OLK55_AGGCATTTCTCGTGAA-1	Cycling_Sensitive	-0.00554117345467819	0.026326132911046	0.264304210176967	0.184632448422968
OLK55_AGGCATTTCTTCCTAA-1	Cycling_Sensitive	-0.0185602641912223	-0.00699792511950581	-0.0449204431959041	-0.0772403297844124
OLK55_AGGCCACAGCTAATGA-1	Differentiated_Sensitive	-0.100736362171	0.0024959986573875	0.0492279742422299	0.505391567687604
OLK55_AGGCCACCACGACGTC-1	Basal_Sensitive	0.0440913396161766	0.00678277842873415	0.326260216470238	0.0300570358829203
OLK55_AGGCCACGTAATGTGA-1	Cycling_Sensitive	0.0860438387802289	-0.0130008408180353	0.153644016818563	0.169885755822312
OLK55_AGGCCACTCACCGCTT-1	Basal_Sensitive	-0.182464906916455	0.0340225033747627	0.0547541563606329	-0.0208946800164316
OLK55_AGGCCACTCGTGACTA-1	Differentiated_Sensitive	0.0311644047657523	-0.00591164688833462	0.130959481782214	0.349669665495512
OLK55_AGGCTGCCAACGAGGT-1	Basal_Sensitive	-0.0976178850450308	0.00570547680604583	-0.0141257692026528	0.0325546485794567
OLK55_AGGCTGCCAAGACCTT-1	Differentiated_Sensitive	0.140484150158061	0.00138771983661631	0.383693071511135	0.0430283138383958
OLK55_AGGCTGCGTGCGGCTT-1	Cycling_Sensitive	-0.0247487183123852	0.00121414316788652	0.225224354991184	0.309040657153459
OLK55_AGGCTGCTCCGCACGA-1	Cycling_Sensitive	0.0758738857519605	-0.0347874726901384	0.207226011568823	0.12364479615289
OLK55_AGGCTGCTCGCTAAAC-1	Basal_Sensitive	-0.0743517433734092	0.0128708596257563	0.209740643188641	-0.0426854712847198
OLK55_AGGCTGCTCTAGTACG-1	Basal_Sensitive	-0.0660327294676594	0.037879403179985	0.22348097150279	0.019474908532245
OLK55_AGGGAGTTCGGTCGGT-1	Basal_Sensitive	-0.114029997987353	0.0192637138419925	0.118873959626875	0.0207752656973589
OLK55_AGGGCCTAGCAGGCTA-1	Basal_Sensitive	-0.101163879888348	0.0188765344919113	0.133707180211583	-0.0314379450062223
OLK55_AGGGCCTCAGAAGCTG-1	Cycling_Sensitive	-0.011117665484327	-0.014105436517702	0.0828218893575222	0.184079903960413
OLK55_AGGGCCTGTCTGCAAT-1	Differentiated_Sensitive	-0.110141047599154	0.00270119053326745	0.217656222805693	0.482051706981878
OLK55_AGGGCCTGTGATAGTA-1	Basal_Sensitive	0.109481222028429	-0.034781666096958	0.142313580964805	0.0433583333003471
OLK55_AGGGCCTGTTCCACAA-1	Cycling_Sensitive	-0.153749990156115	-0.00200371835976276	0.0631401045107806	0.060544586902957
OLK55_AGGGCCTGTTGTGGAG-1	Cycling_Sensitive	-0.115443603444622	-0.0265891611310309	-0.179949758748382	-0.0228157546128488
OLK55_AGGGCCTTCAACGAGG-1	Differentiated_Sensitive	0.0534414969781405	-0.00129592568246213	0.25259871302955	0.145719019153656
OLK55_AGGGCCTTCCGGACGT-1	Basal_Sensitive	-0.0468784876769707	0.0198052634379353	0.0452543515544009	0.13716096186857
OLK55_AGGGCTCAGGTCACAG-1	Basal_Sensitive	-0.0884389422516959	0.0223427232226535	0.145709749179141	0.0398672048425448
OLK55_AGGGCTCCACATACTG-1	Cycling_Sensitive	0.0953911916523019	0.026738896746231	0.346025203725645	0.172792849851435
OLK55_AGGGCTCCAGTCTACA-1	Differentiated_Sensitive	0.0278933969656983	-0.00960314242365023	0.185446187712465	0.297314353952332
OLK55_AGGGCTCCATCCGTGG-1	Differentiated_Sensitive	0.150218426343976	0.00336961169488607	0.214582420562279	0.436847535026753
OLK55_AGGGCTCTCGGATTAC-1	Basal_Sensitive	-0.0655084019677501	0.0795687654498773	0.141381812542417	-0.0415862270697212
OLK55_AGGGTCCAGCTATCTG-1	Basal_Sensitive	0.0162713863240935	-0.0026151852438456	0.0601693324985915	0.0336690572727764
OLK55_AGGGTCCAGTACAGCG-1	Basal_Sensitive	0.240360854253525	0.00468220050207989	0.424214102432475	0.183626034987512
OLK55_AGGGTCCCATGGGTCC-1	Basal_Sensitive	-0.041396883384512	0.0156934463571611	0.152129200959378	-0.0228501452116684
OLK55_AGGGTCCTCACTGGGC-1	Differentiated_Sensitive	0.126135537657272	-0.0010896276310178	0.13174012321715	0.256523855700845
OLK55_AGGGTGAAGGGTATAT-1	Differentiated_Sensitive	-0.00561157331204987	-0.0041620139769605	0.17696685417882	0.245934307990306
OLK55_AGGGTGACACTAGAGG-1	Cycling_Sensitive	-0.042459670448478	0.0268296631525967	0.0718122592443254	0.0991049008811925
OLK55_AGGGTTTAGACTAAGT-1	Cycling_Sensitive	-0.133942496089192	0.000494474144436763	0.318283875943175	0.116997264820689
OLK55_AGGGTTTGTCTAGTGT-1	Cycling_Sensitive	-0.0796880208240517	-0.0132657257785682	0.0311737887898866	0.133196462899734
OLK55_AGGTAGGCACATACGT-1	Basal_Sensitive	-0.020108744767693	0.00296268650151063	0.184788644016519	0.121703958467359
OLK55_AGGTAGGCAGAGTGTG-1	Cycling_Sensitive	-0.0455913908722728	-0.00684592756381563	0.085113991154855	0.238392251585857
OLK55_AGGTAGGCAGTAACAA-1	Basal_Sensitive	-0.110292088784198	-0.0122219070362827	-0.0754850665027096	0.00628667007274045
OLK55_AGGTAGGGTGCGTCGT-1	Cycling_Sensitive	0.0225922090201002	-0.0182513517878688	0.116961204203157	0.170143804432589
OLK55_AGGTCATTCCTCTAAT-1	Differentiated_Sensitive	0.136255220882324	-0.0115093429284336	0.0564152753932585	0.299760793834277
OLK55_AGGTCTAAGTTCATGC-1	Differentiated_Sensitive	0.108604533805652	0.0158491597524559	0.153423331725961	0.389248428496226
OLK55_AGGTCTACACTTGTCC-1	Differentiated_Sensitive	0.110077266419868	0.00290047804318676	0.173075143969033	0.255214600556713
OLK55_AGGTCTACAGTGAGCA-1	Basal_Sensitive	-0.0352457712455718	0.0179133563204267	0.289917964861562	-0.0278426470163897
OLK55_AGGTCTATCATTGCCC-1	Differentiated_Sensitive	-0.113804345607985	0.0323005548464077	0.270477314538048	0.172823775203113
OLK55_AGGTCTATCTGTCGCT-1	Cycling_Sensitive	0.116906133826172	0.0196954132446874	0.303216330385121	0.0199161924227242
OLK55_AGGTGTTGTACGACTT-1	Differentiated_Sensitive	-0.0337557442856465	-0.00138266110023583	0.165786292101327	0.355614288190329
OLK55_AGGTTACGTCGAGTGA-1	Basal_Sensitive	-0.0804122203332243	-0.0148803450858172	0.0801963962324763	0.055802248016198
OLK55_AGGTTACGTTCGGGTC-1	Differentiated_Sensitive	-0.0122846614842989	-0.0105217942278387	0.0134653624028542	0.331637860114737
OLK55_AGGTTACTCCTTCAGC-1	Differentiated_Sensitive	0.0838929262046136	-0.00126190860323724	0.346143385208447	0.377567420715921
OLK55_AGGTTGTAGGTATCTC-1	Basal_Sensitive	-0.18605975412891	0.0360202528047897	0.232178883158681	0.0224173698022233
OLK55_AGGTTGTCACCCAACG-1	Cycling_Sensitive	0.00990780810628522	0.0479062456314915	0.0710825318262334	0.0360412979315978
OLK55_AGGTTGTCACTAAACC-1	Cycling_Sensitive	0.0254407532960569	0.0228614837133576	0.315823891435064	-0.0210322304063304
OLK55_AGGTTGTGTATGAGCG-1	Basal_Sensitive	0.0851381867685238	0.0341352508629869	0.259269951634428	-0.01647270780228
OLK55_AGGTTGTGTTCTCACC-1	Cycling_Sensitive	-0.0831989726011458	-0.0232664593354295	0.0552081104689863	-0.0190522878749577
OLK55_AGTAACCAGCCTGTCG-1	Cycling_Sensitive	0.0495983288466421	-0.0333842208836051	0.150855373732505	0.0855020928622876
OLK55_AGTAACCAGGAGAGGC-1	Cycling_Sensitive	0.00693425158141214	0.00360093147593385	0.186449636296976	-0.00672030061739201
OLK55_AGTACCAAGTCCGTCG-1	Basal_Sensitive	-0.0233357344708935	0.0345649478851643	0.457453240662251	0.095831489015932
OLK55_AGTACCACAAAGCTCT-1	Basal_Sensitive	-0.0313774756456767	-0.0015991177189808	0.209813073154017	0.023774765041185
OLK55_AGTACCATCGTAGCCG-1	Basal_Sensitive	0.0328249516605961	0.0101813536210773	0.325684874489689	0.0622258208205067
OLK55_AGTACCATCGTTCTCG-1	Cycling_Sensitive	-0.0307896908339879	0.0020017226570874	0.218345889355245	-0.0424943540569519
OLK55_AGTACTGCACGGTGCT-1	Basal_Sensitive	-0.00627897175254344	0.0267585172546273	0.144146122821054	0.0865570280364128
OLK55_AGTACTGCATTGACCA-1	Cycling_Sensitive	0.0653183084580866	-0.0137738108115737	0.106419424078903	0.174582248798628
OLK55_AGTACTGGTCCCACGA-1	Basal_Sensitive	-0.12218511063234	-0.00858645407049372	0.17262165951065	0.0979696455942065
OLK55_AGTACTGGTCTCGGAC-1	Cycling_Sensitive	-0.0594205542679993	-0.0319215834302021	0.0373540863015681	-0.0200977613377137
OLK55_AGTAGCTCAAATAGCA-1	Basal_Sensitive	0.125971882066573	0.00060606347328139	0.0635057227236854	0.0486763200671811
OLK55_AGTAGCTCAGCGTGAA-1	Cycling_Sensitive	-0.0113401545372102	0.0195015449916728	0.284604620524303	0.100741191202152
OLK55_AGTAGCTGTCCGGATC-1	Differentiated_Sensitive	-0.0599839367716987	0.0231497478198605	0.317172057589723	0.344054758039411
OLK55_AGTAGCTTCTACTGAG-1	Differentiated_Sensitive	0.0942510466846209	0.0038901114179454	0.144040634959054	0.422426375223965
OLK55_AGTAGCTTCTGCACCT-1	Differentiated_Sensitive	0.103194943911938	0.0151540387623412	0.174839857757015	0.383374605440221
OLK55_AGTAGTCTCGAAACAA-1	Basal_Sensitive	0.125972155057343	-0.0230653430978917	0.165979101916186	0.216354877600605
OLK55_AGTCAACCACGCGCTA-1	Differentiated_Sensitive	0.0471209553744726	-0.00061780336975012	0.21267376216124	0.385644241622762
OLK55_AGTCAACTCATCGTAG-1	Cycling_Sensitive	-0.10168575847875	0.0372050157341404	0.252940987035193	7.7534031584281e-05
OLK55_AGTCACAAGACCCGCT-1	Cycling_Sensitive	0.134786233278134	0.0397644427474511	0.380539547032961	0.029273220096782
OLK55_AGTCACACAATACCCA-1	Differentiated_Sensitive	0.00249453130605631	0.0129952385033412	0.14880517480578	0.169371191987289
OLK55_AGTCACACACCACATA-1	Differentiated_Sensitive	0.0081000913793805	0.00184365633394368	0.165056097726062	0.241666826839423
OLK55_AGTCACACAGCACAGA-1	Cycling_Sensitive	-0.120030270791748	-0.0207596049874535	0.194745154274099	-0.0212487423707933
OLK55_AGTCATGAGGACTAAT-1	Basal_Sensitive	-0.018830638273604	0.013576053594275	0.220189450639594	0.0357223397229596
OLK55_AGTCATGCATATACCG-1	Basal_Sensitive	-0.00688900949947346	0.02845523631037	0.176461327487109	0.0673069553928073
OLK55_AGTCATGGTGCATGAG-1	Differentiated_Sensitive	-0.0365118608036762	-0.0266307669676134	0.223728644691994	0.387370701957527
OLK55_AGTCATGTCGTTACCC-1	Basal_Sensitive	-0.0500192989492306	-0.00290570774738144	-0.115259580712667	0.161547701419845
OLK55_AGTCTCCAGGATTTAG-1	Basal_Sensitive	-0.13551926561313	0.00985238030851507	-0.102961132456849	0.0803967570527095
OLK55_AGTCTCCAGTAGTGCG-1	Cycling_Sensitive	-0.0684131714994576	0.0212564655953758	0.346467104320439	0.175669558422953
OLK55_AGTCTCCCAAGATGGC-1	Differentiated_Sensitive	0.0334978823016835	0.0260049199700409	0.362849438748211	0.311350149768454
OLK55_AGTGACTAGCGTGCTC-1	Differentiated_Sensitive	0.153965494862345	-0.0023563901440857	0.234026411380098	0.241182476986743
OLK55_AGTGACTAGCTTACGT-1	Differentiated_Sensitive	-0.104975414684489	-0.0631908130443837	0.0582018169026844	0.401924700894811
OLK55_AGTGACTCACTGCGTG-1	Differentiated_Sensitive	-0.0312542567200874	-0.0225258961604948	0.0876621077966976	0.319394782650881
OLK55_AGTGATCAGCTGCCAC-1	Basal_Sensitive	0.029712689028775	-0.00521226451939669	-0.0505062792862193	0.0683330410145804
OLK55_AGTGATCCACGGTGTC-1	Basal_Sensitive	-0.0674389437045216	0.0385423889258653	0.115182619834533	-0.00888965156661181
OLK55_AGTGATCGTATGAAAC-1	Basal_Sensitive	0.0386165690241486	0.0210343387810318	0.236235630103028	0.141019566133964
OLK55_AGTGATCGTGGGCTCT-1	Basal_Sensitive	0.000519298907390109	0.0153852905117959	0.292149472151139	0.0819487633902064
OLK55_AGTGCCGAGAAATGGG-1	Basal_Sensitive	0.00704195878696162	0.00125278814909294	0.113848862214863	0.0381026784310635
OLK55_AGTGCCGAGTGCACTT-1	Basal_Sensitive	-0.0715456903310677	0.010275814874449	-0.0210251059378996	-0.0156723601588351
OLK55_AGTGCCGCATGCCGGT-1	Basal_Sensitive	-0.0113736316789926	-0.0176072633814038	0.29698340179397	0.045410330786085
OLK55_AGTGCCGGTAAGGCCA-1	Basal_Sensitive	0.00846398812243104	0.0194487764900838	0.246727346245225	0.0209247798427043
OLK55_AGTGCCGTCACGGACC-1	Differentiated_Sensitive	-0.0272294992651781	-0.00224641236130142	0.120500010104156	0.280488642579475
OLK55_AGTGCCGTCTCTGGTC-1	Basal_Sensitive	-0.0535423253716268	0.0356951872496294	0.209636809017996	0.0223956620719636
OLK55_AGTGTTGAGTCACAGG-1	Cycling_Sensitive	-0.150536963485881	-0.00502161244127813	0.0135329210237951	-0.0335942417418837
OLK55_AGTTAGCAGGTGTGAC-1	Basal_Sensitive	-0.0748482693742513	-0.00248631377031347	-0.0252082016208093	0.0483051938808565
OLK55_AGTTAGCCACCCTTGT-1	Basal_Sensitive	-0.117553483253437	0.0135614073736899	-0.0394456344398747	0.00516148241486375
OLK55_AGTTAGCCAGTTGGTT-1	Basal_Sensitive	-0.0218897596626381	0.0358185252031684	0.0159740205688315	-0.0439072214966332
OLK55_AGTTAGCCATATGGCT-1	Basal_Sensitive	-0.0756613623752408	-1.55138786639697e-05	0.209344254063369	0.101592024637038
OLK55_AGTTAGCGTCCCTGTT-1	Differentiated_Sensitive	-0.0295202394096119	-0.0076009020724442	0.309057272776488	0.191007846718144
OLK55_AGTTAGCGTCCGGATC-1	Differentiated_Sensitive	0.111432717429326	-0.0319756734948785	0.351434410066397	0.454648717245979
OLK55_AGTTCCCAGTGCGTCC-1	Cycling_Sensitive	-0.140033031336974	-0.0333598722734011	0.0558010343910576	-0.00435226750992351
OLK55_AGTTCCCCATGAGGGT-1	Differentiated_Sensitive	0.163088764069451	-0.00272995769322794	0.361493327285763	0.455760701320053
OLK55_AGTTCCCTCTTGGTCC-1	Cycling_Sensitive	-0.11719778429187	0.0226234386321507	0.202372160918084	-0.0140774548995038
OLK55_AGTTCGAAGAGGACTC-1	Differentiated_Sensitive	0.0299896880205727	-0.0110706794887048	0.0748364578761609	0.319339546336308
OLK55_AGTTCGACAAGCCTGC-1	Basal_Sensitive	-0.0132050808947672	0.00825130825357001	0.153585929470784	-0.0574188888509817
OLK55_AGTTCGATCTGTAAGC-1	Basal_Sensitive	0.0621729341145248	0.0649608139755371	0.139906031478281	0.0320950247604503
OLK55_ATACCTTAGGGATCTG-1	Differentiated_Sensitive	-0.16745419573178	-0.0131836010028077	0.00111523406792971	0.499680185933721
OLK55_ATACCTTAGGTCGCCT-1	Basal_Sensitive	0.0921239090262612	0.016811616598248	-0.0663587194860787	-0.0676069376187066
OLK55_ATACCTTCATTAAGCC-1	Basal_Sensitive	-0.0369048215495198	0.0463532757000262	0.183764427050974	0.0613903274542077
OLK55_ATACCTTGTGCCCTTT-1	Basal_Sensitive	-0.128573864036139	0.0337761179897101	0.152139718047201	-0.0824573638010449
OLK55_ATACCTTTCAATCTTC-1	Basal_Sensitive	-0.0518288057610468	0.0365646694049428	0.248243013206489	0.100387738692525
OLK55_ATACCTTTCTGCACCT-1	Basal_Sensitive	-0.19940507982486	0.0150425602606905	0.118295680550225	0.0295948651012732
OLK55_ATACTTCAGACCAGAC-1	Basal_Sensitive	0.00284735390019042	-0.003586551089059	0.0513567213463854	0.0143604224669008
OLK55_ATACTTCCAAGAGAGA-1	Basal_Sensitive	-0.0206200632128966	-0.00587791640035777	0.112299240927273	0.018926895763234
OLK55_ATACTTCCATGCCGGT-1	Cycling_Sensitive	-0.0190773312318824	-0.0190767095861059	0.0657517647395619	0.290768773765431
OLK55_ATAGACCAGTCGCCAC-1	Basal_Sensitive	0.065800034104069	-0.00667496073468912	0.00120426027416737	0.0355522412262916
OLK55_ATAGAGACATGTGCCG-1	Cycling_Sensitive	-0.125323020008207	0.00719751390460099	0.293604816567978	0.0746606358931569
OLK55_ATAGAGAGTTTAGAGA-1	Basal_Sensitive	-0.00693710210009219	0.0406232028552148	0.166775534750926	0.00556104736539983
OLK55_ATAGAGATCAAAGAAC-1	Differentiated_Sensitive	-0.0726885416398045	-0.0268726018721908	-0.0256190533110287	0.297936241740875
OLK55_ATAGAGATCACAAGAA-1	Differentiated_Sensitive	0.00931749659249381	-0.00985060549132542	0.0910238011517013	0.310413790817549
OLK55_ATAGAGATCGCTATTT-1	Differentiated_Sensitive	0.0745678989662366	0.00619941510953133	0.0868794411671701	0.40329078432977
OLK55_ATAGAGATCTCCAAGA-1	Differentiated_Sensitive	-0.0365980831620392	0.0187067844874366	0.211416133993509	0.261338424982449
OLK55_ATAGGCTCATGGGCAA-1	Basal_Sensitive	-0.0681799109102281	-0.00865349630181195	0.100303268543111	0.0480161146885624
OLK55_ATATCCTCAACAACAA-1	Basal_Sensitive	-0.00444351840953724	0.0148759051673501	0.236332311367414	0.10355534663014
OLK55_ATATCCTCATGACTCA-1	Cycling_Sensitive	-0.0473858026145099	-0.0247964538567914	0.00678908849757442	0.0746122821569581
OLK55_ATATCCTGTCTTGTCC-1	Cycling_Sensitive	0.0521097283607577	0.00943777028078024	0.293176764557512	0.243241487683028
OLK55_ATCACAGTCCATCGTC-1	Basal_Sensitive	-0.00824115809468806	0.00446979121402949	0.273633809217309	0.0318794422168258
OLK55_ATCACGAAGTGCAAAT-1	Differentiated_Sensitive	-0.035909618472342	0.000611070463431923	0.246729516301142	0.389819877976036
OLK55_ATCACGACATATGCGT-1	Basal_Sensitive	-0.0781179139670117	0.0180188434646964	0.0902953089463387	-0.0295569673480248
OLK55_ATCACGATCAGTGGGA-1	Differentiated_Sensitive	-0.0584411775324268	0.00287783853947832	0.35186917834401	0.207248197827131
OLK55_ATCACTTAGTACTGTC-1	Cycling_Sensitive	-0.0361523399021862	0.00558391318602725	-0.0391398990364271	-0.0294788461915297
OLK55_ATCACTTCAGACCTGC-1	Differentiated_Sensitive	0.0935554565882621	-0.00545779117892753	0.0616050407521627	0.163791374121146
OLK55_ATCACTTTCGCTGCGA-1	Basal_Sensitive	0.00165743716110189	0.00824172699567398	0.190264193441285	-0.0167378500658348
OLK55_ATCAGGTTCTCCATAT-1	Cycling_Sensitive	0.0324217793495746	0.0159717620546201	0.0849338185498422	0.148138621866624
OLK55_ATCATTCAGCGACATG-1	Differentiated_Sensitive	0.0919514143372726	-0.0129368993094874	0.402697742459729	0.268154129753304
OLK55_ATCATTCAGTAACAGT-1	Basal_Sensitive	0.045754203637639	0.00721886728435361	0.0712238803243482	0.113274410667759
OLK55_ATCATTCTCGCCTTTG-1	Cycling_Sensitive	-0.0624928102005506	0.0304985937029834	-0.0965125112742237	0.00511442884502747
OLK55_ATCCACCAGTTGCTCA-1	Basal_Sensitive	-0.0550322926928203	0.029343749690664	0.250207097586078	0.0654531798731051
OLK55_ATCCACCCACTATCGA-1	Cycling_Sensitive	0.00960143428044213	-0.00410430783933255	-0.00803700161103865	-0.00313663378797732
OLK55_ATCCACCCAGTAGATA-1	Basal_Sensitive	0.0152698936748251	0.0679139968430202	0.00653432916640762	0.0671314657996547
OLK55_ATCCACCGTAGGCAGT-1	Differentiated_Sensitive	0.0864335663756673	-0.00499555162677033	0.211563386757837	0.362376892147934
OLK55_ATCCATTCACTTGGCG-1	Differentiated_Sensitive	-0.03028220273477	0.00512054472347227	0.0301466737755041	0.384004416645822
OLK55_ATCCATTCATCTCCCA-1	Differentiated_Sensitive	0.062081832675515	-0.000152938577267947	0.142315475460382	0.399081273536109
OLK55_ATCCATTTCCAACACA-1	Basal_Sensitive	-0.0599076699520402	0.0183132485779469	0.261643371639136	0.0815297580165441
OLK55_ATCCCTGCATCCTCAC-1	Cycling_Sensitive	0.295244776875966	0.016418069371184	0.501260948327332	0.0552452693466823
OLK55_ATCCGTCAGTCCCTAA-1	Cycling_Sensitive	-0.128879997008624	-0.00893554056063062	0.152509821054496	-0.0164590587724472
OLK55_ATCCGTCCAAGAGGTC-1	Basal_Sensitive	0.0610556583793587	0.0270394352905343	0.302324769250907	0.0825555328291906
OLK55_ATCCGTCGTGGCCTCA-1	Basal_Sensitive	-0.092537129507451	0.0242279276054424	0.219135964424978	0.0486796247522785
OLK55_ATCCTATGTAGATTGA-1	Basal_Sensitive	-0.181742785246654	0.0343356153350003	0.0743114773699677	-0.0485749323820724
OLK55_ATCCTATGTCACAATC-1	Cycling_Sensitive	0.0766495982705019	0.00706327968334108	0.172546410660346	-0.0139273114080192
OLK55_ATCCTATGTCACTTCC-1	Differentiated_Sensitive	-0.0216917137996314	-0.0269389098052032	0.121427903947623	0.460210165137597
OLK55_ATCCTATGTCGCACGT-1	Cycling_Sensitive	-0.0164150085627858	-0.0322406199673574	0.125217402683695	0.127171030989198
OLK55_ATCCTATTCCAGGACC-1	Cycling_Sensitive	-0.024048673816231	0.0180061804820909	0.0814436229635692	-0.0345715081105595
OLK55_ATCGATGCAATACAGA-1	Cycling_Sensitive	0.03980181498723	0.000389252619398373	0.196701338156761	-0.025577589165648
OLK55_ATCGATGCATAGTCGT-1	Basal_Sensitive	-0.0277044236458772	0.0259392867136	0.0362249514265351	-0.0404580880716637
OLK55_ATCGCCTAGAGTCGAC-1	Cycling_Sensitive	-0.117156355948569	-0.0191388921132806	0.24475749325189	0.0197053928595678
OLK55_ATCGCCTAGATTACCC-1	Differentiated_Sensitive	0.174469924315803	-0.00790353710298697	0.411425536536008	0.226538433492226
OLK55_ATCGCCTCACTGCGTG-1	Differentiated_Sensitive	-0.00531668872302754	0.00794755165492764	0.232387792848965	0.288647850210422
OLK55_ATCGCCTCAGTAGTGG-1	Cycling_Sensitive	-0.0569043471246188	-0.00946456530784609	0.0497283404069165	0.264450852410216
OLK55_ATCGCCTGTGGAAGTC-1	Differentiated_Sensitive	-0.0713711599225148	0.000490080123144582	0.167517839481615	0.485151115619334
OLK55_ATCGCCTTCTCGACCT-1	Cycling_Sensitive	0.105311859774683	0.0202554463107973	0.061487091997538	0.0164132523823511
OLK55_ATCGGCGAGAGCAGTC-1	Cycling_Sensitive	0.0493275518697671	-0.0277368428090717	0.355993141734752	0.240805099021136
OLK55_ATCGGCGAGTGGTTAA-1	Basal_Sensitive	-0.0636906772426313	-0.00253269881221407	0.20207127016422	0.0142929496713142
OLK55_ATCGGCGCAGTGTATC-1	Basal_Sensitive	0.00771779939874079	0.030098481609992	0.257942784912223	0.0154794824645619
OLK55_ATCGGCGGTCCTCATC-1	Cycling_Sensitive	0.1682718989713	-0.0107507420465311	0.487665409815388	0.0500905706516528
OLK55_ATCGGCGTCTAGCCAA-1	Cycling_Sensitive	-0.0418375041482862	0.00917379080211719	0.293796048017707	0.0268374094945247
OLK55_ATCGTAGCAAGCGATG-1	Cycling_Sensitive	-0.122037910458626	-0.028353427641507	-0.0436036478508604	-0.0202764743987323
OLK55_ATCGTAGCACTAACCA-1	Basal_Sensitive	0.0742104827190264	0.00443406289039278	-0.0160940811515833	0.0191649160049393
OLK55_ATCGTCCAGAGTTGCG-1	Cycling_Sensitive	-0.0510351680588975	-0.0234932132994092	0.12678574987953	0.166799326694519
OLK55_ATCGTCCGTATGCGTT-1	Cycling_Sensitive	-0.00897651653933251	-0.02469175908289	-0.0394017668853245	0.0256955128542335
OLK55_ATCGTCCGTGGCCACT-1	Differentiated_Sensitive	0.0115934731100972	0.00967637086897917	0.150249289966433	0.395155873338244
OLK55_ATCGTGACACGCCAGT-1	Cycling_Sensitive	-0.0915740570810691	-0.0253692842212224	-0.0380463068174293	0.214957599851667
OLK55_ATCGTGATCTACTCAT-1	Basal_Sensitive	-0.0405829032756554	-0.0162134796428196	-0.013783607355228	0.00805241754055763
OLK55_ATCTCTAAGATTGAGT-1	Basal_Sensitive	-0.0469774000950815	0.00774303256645306	0.290903230591518	0.0320539252145453
OLK55_ATCTTCAAGCTCCATA-1	Basal_Sensitive	0.0421909859727655	-0.00186196063153926	0.114994641638708	0.110306803760877
OLK55_ATCTTCACATTGCCGG-1	Cycling_Sensitive	0.0301514784657112	-0.00999261388463496	0.078533452106714	0.0772287595897243
OLK55_ATGAAAGAGACGCCAA-1	Cycling_Sensitive	-0.0160126338184938	0.00310345807326509	0.384572292120937	0.0200890248937054
OLK55_ATGAAAGAGTCTGGTT-1	Basal_Sensitive	-0.0481372230407248	-0.0114067063183388	0.0138032216431634	0.0148461755431091
OLK55_ATGAAAGAGTTCCTGA-1	Basal_Sensitive	-0.0389834766650095	-0.00720644759955583	-0.117961672857302	0.0126408618139661
OLK55_ATGAAAGTCCATAGAC-1	Cycling_Sensitive	-0.0638249698923756	0.0256006725684355	0.355488778892997	0.120799908213262
OLK55_ATGAAAGTCGTCTACC-1	Differentiated_Sensitive	0.0905841962607978	0.0344262962926576	0.350583670352411	0.30485197073702
OLK55_ATGAAAGTCTGAGGTT-1	Differentiated_Sensitive	0.102962013051009	-0.0394254685086819	0.107272613183102	0.264150462627859
OLK55_ATGAGGGAGAATTGTG-1	Basal_Sensitive	-0.0784115044945416	0.0265986999214919	0.159050168830655	0.0646828553599873
OLK55_ATGAGGGCACAGAAGC-1	Cycling_Sensitive	-0.081954229591553	-0.0118086117918118	-0.0275215164898222	0.161781717158286
OLK55_ATGAGGGGTCATGCAT-1	Cycling_Sensitive	-0.0372025533330019	0.00465227663069367	0.27843196050156	0.20035272255402
OLK55_ATGAGTCAGTGCTACT-1	Differentiated_Sensitive	-0.0236970095289425	0.0144915171074837	0.0613995737276775	0.613912463904553
OLK55_ATGAGTCCATCAACCA-1	Cycling_Sensitive	0.0721237953692329	-0.0101261561274369	0.135160988410042	0.194445693285159
OLK55_ATGAGTCCATGGCCAC-1	Cycling_Sensitive	0.0227566015269193	-0.0130176346436012	-0.030494652068941	0.0212037130001369
OLK55_ATGAGTCTCGCCAATA-1	Cycling_Sensitive	-0.0351851035612595	0.0192367959538254	0.090120515810153	-0.0447329907725298
OLK55_ATGATCGCACAGCTTA-1	Basal_Sensitive	-0.221912223256474	0.0277271762537711	0.141223740277548	-0.0345662091875669
OLK55_ATGATCGGTTTCGTTT-1	Basal_Sensitive	0.0179737118143923	0.00412183784380429	0.327629564713065	-0.0137380272847653
OLK55_ATGCATGGTATGAAGT-1	Basal_Sensitive	-0.200620567966968	0.00349348183334713	0.0547903153936224	-0.0228813465088464
OLK55_ATGCATGGTTGCATTG-1	Cycling_Sensitive	0.0887110661412814	0.0135895931326905	0.110114511345939	0.0154843695530287
OLK55_ATGCATGTCAGAGTGG-1	Basal_Sensitive	-0.0976927773204158	-0.0108201053305638	0.203165002621224	-0.0387948659751971
OLK55_ATGCCTCAGCCTCCAG-1	Basal_Sensitive	-0.108048751147672	0.0133941456271042	-0.038684623487403	0.0261526047761749
OLK55_ATGCCTCCACAAGCCC-1	Differentiated_Sensitive	0.0552420531774912	0.0166983042375333	0.327706213750271	0.21579326730654
OLK55_ATGCCTCCATACAGAA-1	Differentiated_Sensitive	0.0752332739791813	0.0664269438426195	0.340807532430367	0.128027822825454
OLK55_ATGCCTCGTCACCACG-1	Basal_Sensitive	-0.071296788681558	0.042633990885184	0.169683924900626	0.135375584106012
OLK55_ATGCCTCTCCACTAGA-1	Cycling_Sensitive	0.00840874719832641	-0.0170382951801162	0.0800366798684666	-0.0040221357797397
OLK55_ATGCCTCTCGAGTTGT-1	Cycling_Sensitive	0.0663868802243952	0.012881986319988	0.0705475952360176	0.068932400927856
OLK55_ATGCGATAGATACGAT-1	Cycling_Sensitive	0.0393936107366853	0.00402025661542718	0.325575555702657	0.141531428579989
OLK55_ATGCGATGTAGACTGG-1	Basal_Sensitive	0.0797187281280777	-0.00418448375416397	0.130262414387223	0.0152597520230131
OLK55_ATGCGATGTTGACTGT-1	Cycling_Sensitive	-0.0697526077006728	0.00737635004591922	0.026995495557343	-0.022269431165614
OLK55_ATGGAGGAGCTGACAG-1	Cycling_Sensitive	0.0642147801117386	-0.00488432442298353	0.159982302281435	0.196736536983605
OLK55_ATGGAGGAGTTCCTGA-1	Cycling_Sensitive	-0.00801423100571025	0.0370497735422504	0.102451773657448	0.185018975615094
OLK55_ATGGAGGGTATCGCAT-1	Cycling_Sensitive	0.00193096078633909	-0.0410754598307692	0.0696961324211647	0.032279742463556
OLK55_ATGGGAGAGTATTCCG-1	Cycling_Sensitive	-0.0755742845499038	0.0403269737819296	0.257122295631525	-0.0523681862732618
OLK55_ATGGGAGCAATAAGGT-1	Basal_Sensitive	-0.0560379540056463	-0.000358848434707001	0.300993253130048	-0.013849604405495
OLK55_ATGGGAGCACATTCGA-1	Cycling_Sensitive	0.0373380983146293	-0.00875759409791077	0.303951242334822	0.0540001944364917
OLK55_ATGGGAGTCATGGAGG-1	Basal_Sensitive	-0.154946304406886	0.0251496846298544	0.0675448868105737	0.0339433581180793
OLK55_ATGGGTTCAAATGAGT-1	Basal_Sensitive	-0.0572440690338998	0.00685536083802571	0.133353340404842	-0.0444251452881475
OLK55_ATGGGTTGTTCGGGTC-1	Cycling_Sensitive	-0.0164930260895025	-0.017552192239038	0.161189626933055	0.0306740925178829
OLK55_ATGGTTGAGCTTACGT-1	Basal_Sensitive	-0.190044270233409	0.0239168639874696	0.0639293198715006	0.0352246689820222
OLK55_ATGGTTGCAATCTGCA-1	Cycling_Sensitive	-0.0184155482574262	0.0158439199064873	0.368073682657288	0.0150134294492562
OLK55_ATGGTTGCAGCAGTTT-1	Basal_Sensitive	-0.0978749019412732	0.0258228516593788	0.0914965127375252	-0.0498018105913462
OLK55_ATGGTTGGTCACTAGT-1	Differentiated_Sensitive	0.0322525552008414	0.00010333220235792	0.253018608855492	0.29167013071827
OLK55_ATGGTTGTCATATGGC-1	Cycling_Sensitive	-0.0698193836142076	-0.00332362713113143	0.254702107956886	0.0636377980586787
OLK55_ATGTCCCGTAATGTGA-1	Basal_Sensitive	-0.0768437178886785	-0.0142977502784871	-0.0184237563665899	0.00376305005299535
OLK55_ATGTCCCGTTCGAAGG-1	Basal_Sensitive	0.0166713448029436	-0.00661328635990044	0.220206533640235	0.0544015781542244
OLK55_ATGTCCCTCAAACCCA-1	Differentiated_Sensitive	-0.134521582203346	-0.020112526081661	-0.124042593292582	0.510929074549117
OLK55_ATGTCCCTCGTGTCAA-1	Basal_Sensitive	-0.0646694251741928	0.00661028502313038	0.01041529240423	0.0657585822149221
OLK55_ATGTCCCTCTCCACTG-1	Basal_Sensitive	0.0908607443448086	0.0150218523384578	0.21094480037535	-0.00556744096018447
OLK55_ATGTCTTCATATTCGG-1	Basal_Sensitive	-0.0397574487481265	0.0176112946805076	0.213243399187498	0.00652991321489324
OLK55_ATGTCTTGTAGAGTTA-1	Cycling_Sensitive	-0.145598653963795	0.0381600372939004	0.209738711486324	-0.0611328008327516
OLK55_ATGTCTTTCCGAGATT-1	Basal_Sensitive	-0.167478519606477	0.0288682860734124	0.0583855846390567	-0.0158606098660408
OLK55_ATTACCTGTTAAAGTG-1	Cycling_Sensitive	-0.0329541626516472	0.00722263596125772	0.139040846952914	0.235353615400238
OLK55_ATTACCTTCAGCGCGT-1	Cycling_Sensitive	0.0432104106081496	-0.0276549705530747	0.0454945341647814	0.225936142029656
OLK55_ATTACTCAGAGGCTGT-1	Basal_Sensitive	-0.0114140233858948	-0.0087186923431031	0.289267904477345	0.0798356014640215
OLK55_ATTACTCCAGGACAGT-1	Basal_Sensitive	0.0857478418441933	0.0429531811351151	0.127428782877219	-0.0018651118246012
OLK55_ATTATCCAGAACAAGG-1	Cycling_Sensitive	-0.020126584036157	-0.000525038781842263	0.171902437459976	0.03734527502271
OLK55_ATTATCCAGGGCCCTT-1	Basal_Sensitive	-0.0185234807437865	0.0205204324191257	0.195655180804275	0.023738486946622
OLK55_ATTATCCGTAGATGTA-1	Cycling_Sensitive	-0.0808251264563632	-0.00762831847414996	-0.037836145598218	0.040912950598278
OLK55_ATTATCCGTATCTCTT-1	Basal_Sensitive	-0.0296080865610844	0.0447115687252566	0.253749672330603	0.0790963850646496
OLK55_ATTCACTAGCCAAGCA-1	Differentiated_Sensitive	-0.00346693485159771	-0.00815558472497302	0.28376185877393	0.195082867748882
OLK55_ATTCACTAGCTTAGTC-1	Cycling_Sensitive	-0.0914578843045112	0.0108253137762504	0.259873195379532	0.0536308210196365
OLK55_ATTCACTAGGCACTCC-1	Basal_Sensitive	-0.10326968965918	-0.0358685081814728	-0.00353094047951544	0.0348363513267707
OLK55_ATTCACTGTAGGCAGT-1	Cycling_Sensitive	0.00853998407902296	0.00720884805619751	0.127225199304651	-0.0337860644859715
OLK55_ATTCACTTCCGATAAC-1	Differentiated_Sensitive	0.0466925665838898	-0.0280374251521258	0.14578079394103	0.374984808479951
OLK55_ATTCAGGAGCACGTCC-1	Basal_Sensitive	-0.0409646061062255	0.0262121955778262	0.22331815772807	-0.0294449140856975
OLK55_ATTCAGGAGGGTTAGC-1	Basal_Sensitive	-0.0590120126114286	0.010566835848123	0.233517115939407	0.0824565688082255
OLK55_ATTCAGGCAGCGGTTC-1	Cycling_Sensitive	0.00353373120513994	0.0532810370041177	0.363972388592254	-0.0217496914870449
OLK55_ATTCAGGCATCCCACT-1	Cycling_Sensitive	-0.0301661137633649	0.0218310290210513	0.0205957837597676	0.0319631584782892
OLK55_ATTCATCGTAGTGCGA-1	Basal_Sensitive	-0.132872834657273	0.0314560054676931	0.0853896361618323	-0.00642676252074847
OLK55_ATTCCATAGGCCCACT-1	Basal_Sensitive	-0.0377065744246184	0.0339852699168365	0.0497449707730976	0.0607705496585011
OLK55_ATTCCATCACTTCTCG-1	Cycling_Sensitive	-0.0488277033948794	-0.0121803270977504	-0.0170443831560188	0.0135333277749725
OLK55_ATTCCATTCACGATCA-1	Cycling_Sensitive	0.047627063659837	-0.0106714526961431	0.178843661927339	0.242609126696217
OLK55_ATTCCCGCAAGTGCTT-1	Cycling_Sensitive	-0.0112488841568868	-0.0024975581555701	0.0588007592512501	0.00493365816675459
OLK55_ATTCCCGGTGACTGAG-1	Basal_Sensitive	0.0345868366327756	0.0569796396000245	0.416763429077541	0.130801859483593
OLK55_ATTCCCGGTGTCATGT-1	Cycling_Sensitive	-0.0513161998531916	0.0214567225934988	0.249272059782646	-0.00813339850847547
OLK55_ATTCCTAAGATGGCAC-1	Basal_Sensitive	0.023008248326529	0.0349962346564553	0.263157008425935	0.0866654895996845
OLK55_ATTCCTAAGCCAAGGT-1	Cycling_Sensitive	-0.0953025104570598	-0.0074006214774249	0.139018392276079	0.124408434907258
OLK55_ATTCCTAAGTTTGAGA-1	Basal_Sensitive	-0.00590030481112569	-0.0183806467114227	0.0281956190041266	0.176433912972509
OLK55_ATTCCTAGTGCCTACG-1	Differentiated_Sensitive	-0.03283700373885	0.00875853984698834	0.245671364958091	0.354031404592325
OLK55_ATTCGTTCACCGTACG-1	Cycling_Sensitive	-0.0410608933567905	0.0418039891871338	0.050185634256557	0.0131439570537492
OLK55_ATTCGTTCAGAAATCA-1	Cycling_Sensitive	0.0613516921468754	-0.0010459660712292	0.163386819375535	0.0502683716837804
OLK55_ATTCGTTCATAGGCGA-1	Differentiated_Sensitive	0.11034037195716	0.0213647638705284	0.29110402209427	0.292145779178582
OLK55_ATTCGTTTCGTAACAC-1	Cycling_Sensitive	-0.0221379423992086	-0.00536126678438248	0.0224829097273536	0.149101111873231
OLK55_ATTCTACAGGGAGAAT-1	Differentiated_Sensitive	0.000306725942063435	0.00532727013541075	0.0888722346392285	0.410186184665916
OLK55_ATTCTACCAATAACCC-1	Differentiated_Sensitive	0.08160453463842	0.00551058068790503	0.299906515739467	0.289241309542701
OLK55_ATTCTACCACACCTGG-1	Cycling_Sensitive	-0.059029917902265	0.000247136520835883	0.134948260490393	0.0543576214817564
OLK55_ATTCTACTCTCCGCAT-1	Cycling_Sensitive	0.0732085077613875	-0.000277718689815271	0.196691459830924	0.00050980296271913
OLK55_ATTCTTGAGAGTCTTC-1	Cycling_Sensitive	0.0404360790268554	-0.0118068825985601	0.106234960890916	0.152763286497522
OLK55_ATTCTTGAGCACCGAA-1	Differentiated_Sensitive	-0.156926500589768	0.00237754281777752	0.125245830153641	0.0640950085836169
OLK55_ATTCTTGCAATGGCCC-1	Basal_Sensitive	-0.088159263211885	-0.00592514466752928	0.195528569978594	-0.0335525785591072
OLK55_ATTCTTGGTCGTTCAA-1	Basal_Sensitive	-0.125680576679864	0.0147382694753748	0.221307793601909	0.0830565738839269
OLK55_ATTGGGTTCAGGAAGC-1	Basal_Sensitive	-0.0340478236700631	0.00638062177995341	0.174252601776494	-0.00212359418720764
OLK55_ATTGGGTTCCGTGGTG-1	Basal_Sensitive	0.0653436772931361	0.0104975984019186	0.258975946821663	0.0391977661542834
OLK55_ATTGTTCCACGACCTG-1	Basal_Sensitive	-0.115183645602014	-0.0524822063503899	0.0561513044045508	0.0354074691473902
OLK55_ATTGTTCGTAGCGATG-1	Differentiated_Sensitive	0.0861394377995466	0.0102354317197174	0.301152795465757	-0.0172132090514751
OLK55_ATTGTTCTCGCCTCTA-1	Cycling_Sensitive	0.0634330370071929	0.0217536167076489	0.213613174135822	0.222534247033492
OLK55_ATTGTTCTCGGCTTGG-1	Basal_Sensitive	-0.0769441414245096	0.00823104799304708	0.299512829768262	0.0879227420442403
OLK55_ATTTACCAGGGAGGAC-1	Basal_Sensitive	-0.0426269811638375	-0.0139380433702741	0.0744836950944847	-0.0271665786247321
OLK55_ATTTACCCAAAGTATG-1	Cycling_Sensitive	-0.0285143608123914	0.052818058836805	0.27517655044323	-0.0130526069293004
OLK55_ATTTACCCAGGAGACT-1	Differentiated_Sensitive	0.0725136969023455	0.0455902908129789	0.0179366158200034	0.291654893774731
OLK55_ATTTACCCAGGGAATC-1	Differentiated_Sensitive	-0.0524698529173495	0.00707739588012632	0.316214768565014	0.319732391817341
OLK55_ATTTCACCAAACAGGC-1	Differentiated_Sensitive	0.0803800844705812	0.0212725222617225	0.364226594230761	0.562564162785832
OLK55_ATTTCACCAAAGAACT-1	Differentiated_Sensitive	-0.082659597350667	0.0180247837600229	0.0904458277926251	0.299141075506154
OLK55_ATTTCACCACTAGAGG-1	Differentiated_Sensitive	0.0284035892112607	0.0164197121593323	-0.0218219230833138	0.429283673214077
OLK55_ATTTCACCAGGTCCCA-1	Differentiated_Sensitive	0.058780724521833	-0.00276788272797823	0.207064812127517	0.271488305288058
OLK55_ATTTCACTCGCCTATC-1	Cycling_Sensitive	-0.00255450382013556	0.00185498092170058	0.279296057329956	0.148931930854773
OLK55_ATTTCTGAGCGGGTTA-1	Differentiated_Sensitive	-0.00222736034959448	0.0025890695934882	0.308312831185178	0.334548771589536
OLK55_ATTTCTGCATCTAACG-1	Differentiated_Sensitive	-0.0161017404658256	0.0149231830119722	0.11757397591133	0.53907908891708
OLK55_ATTTCTGTCATGGTAC-1	Cycling_Sensitive	-0.0721741042000262	0.013476635933599	0.105550376863677	0.0479777897627588
OLK55_ATTTCTGTCCACCTCA-1	Cycling_Sensitive	-0.00745170117430793	0.0149315755282998	0.232317851537804	0.0316590435098621
OLK55_ATTTCTGTCTACGGTA-1	Cycling_Sensitive	-0.00838702283966614	-0.0036912581177623	0.00270520108550787	-0.0128051679233524
OLK55_CAAAGAATCACCATCC-1	Basal_Sensitive	0.0857264393684291	0.00982142156915139	0.136580818907192	0.118896315004118
OLK55_CAAAGAATCCCATACC-1	Basal_Sensitive	0.0661767241376917	0.0190114678832976	0.282132257338777	0.0780438372894748
OLK55_CAAAGAATCCGACAGC-1	Differentiated_Sensitive	-0.0570698805078936	0.0133280123893726	0.205646668744982	0.50036015333544
OLK55_CAAAGAATCGACACCG-1	Cycling_Sensitive	-0.040762125294155	-0.0128217999656975	-0.0301121960120334	-0.0259141471999859
OLK55_CAAAGAATCTTAAGGC-1	Basal_Sensitive	-0.00851466151546643	0.0195564379003212	0.044224894493943	0.0368744550445915
OLK55_CAACAACAGCTGAGCA-1	Cycling_Sensitive	0.0220685215244056	-0.0181670629767092	0.158886122866885	0.100713523944905
OLK55_CAACAACAGGACTTCT-1	Cycling_Sensitive	0.00539099267993698	-0.00619378968197401	0.281817425571622	-0.0339014591902345
OLK55_CAACAACCAAACACCT-1	Basal_Sensitive	-0.113975073585088	0.0142150983839926	0.0975177051358957	0.0124703515923992
OLK55_CAACAACCAAATGCTC-1	Basal_Sensitive	0.0611368294606009	0.0218762658375101	0.406452015791326	0.126457162352148
OLK55_CAACAACCAGTATTCG-1	Cycling_Sensitive	0.0609958440850913	-0.0261554923158791	0.0974919616446558	0.0560960072245619
OLK55_CAACAACTCGTTCTCG-1	Cycling_Sensitive	0.0612631911591964	-0.013694653653931	0.20991927097985	0.0146698515140744
OLK55_CAACAGTTCGGTCACG-1	Basal_Sensitive	-0.115969738762064	0.000429149662707934	-0.0752269116615221	0.0400514801324067
OLK55_CAACAGTTCTGTGTGA-1	Cycling_Sensitive	0.145569365064511	0.00136996627443897	0.130380106858878	0.234843204742612
OLK55_CAACCAAAGTAGGCCA-1	Basal_Sensitive	-0.147497215748781	0.0231253963709403	0.00551263954650483	0.0949612790306805
OLK55_CAACCTCAGCCGGATA-1	Differentiated_Sensitive	0.113117124043037	0.0120390464963166	0.0981412210501516	0.268014484271152
OLK55_CAACCTCCACGGTCTG-1	Differentiated_Sensitive	-0.0514463768119154	-0.00381755795844932	-0.0141798789633641	0.426558938897309
OLK55_CAACCTCGTGGAGAAA-1	Cycling_Sensitive	0.123127728525788	-0.0114607459062062	0.0880715408229363	0.184028866541341
OLK55_CAACCTCTCAGCGCGT-1	Cycling_Sensitive	0.000414378100193846	0.00044754002158795	0.00751446623896124	0.120475149813148
OLK55_CAACCTCTCGACGACC-1	Cycling_Sensitive	-0.0676570586900284	0.0287626916842154	0.322736393263974	0.0302122500784253
OLK55_CAACCTCTCGGCTGGT-1	Cycling_Sensitive	0.0520557038253097	-0.0460620795945689	0.0388090749856829	-0.0364482051418029
OLK55_CAACGATCAGGTCCCA-1	Cycling_Sensitive	-0.0100058980656094	0.004156342627403	-0.0426600537780146	-0.0030420224519388
OLK55_CAACGATGTGATGGCA-1	Differentiated_Sensitive	-0.0161891384695553	0.00281643355119637	0.318798618134782	0.116867130556058
OLK55_CAACGATGTGTTAGCT-1	Cycling_Sensitive	0.125160539322763	-0.0138305901512483	0.336871915486666	0.0521035540877011
OLK55_CAACGATGTTTACCAG-1	Basal_Sensitive	-0.153535950297436	0.00282711105745453	0.197774716689879	0.0632904835891654
OLK55_CAACGGCAGAGCCATG-1	Differentiated_Sensitive	0.0359622518256729	-0.00882448993065466	0.0648143184323873	0.437237970132632
OLK55_CAAGACTCAATAGTGA-1	Cycling_Sensitive	0.0453375971129188	-0.00158753656492322	-0.00976824149962008	-0.0146379012546062
OLK55_CAAGACTCAGGAATAT-1	Cycling_Sensitive	0.0146726305637954	0.0192116578673432	0.0495344143806818	0.0225272352565523
OLK55_CAAGAGGCAACACAAA-1	Basal_Sensitive	-0.0175486940664963	-0.00137695742783756	0.117409412523553	0.0407783093191715
OLK55_CAAGAGGGTGGGCTTC-1	Basal_Sensitive	-0.0282175732874992	0.0233613494348329	0.232604016408676	-0.0357124491173936
OLK55_CAAGAGGGTGTGTGGA-1	Basal_Sensitive	-0.16776969085143	-0.00579999196341567	0.178454918784953	-0.0316412456742742
OLK55_CAAGAGGTCATTTGCT-1	Cycling_Sensitive	-0.00370179030174039	-0.000599079794797369	0.127212231390733	-0.000375072222305067
OLK55_CAAGAGGTCATTTGGG-1	Differentiated_Sensitive	0.0100115053623251	-0.00264153782521866	0.175739619782503	0.415898650309147
OLK55_CAAGCTAAGTTAGTAG-1	Differentiated_Sensitive	-0.034157745270991	-0.0135164644150621	0.0833450564693662	0.37992916948249
OLK55_CAAGCTAGTACTTGTG-1	Basal_Sensitive	-0.111470111870097	-0.0403361815277936	0.0285332012105327	0.0373763215867957
OLK55_CAAGCTAGTCACTAGT-1	Cycling_Sensitive	0.110909011592472	0.00933746498322849	0.044870251886173	-0.0340115002219029
OLK55_CAAGCTAGTCACTTCC-1	Cycling_Sensitive	0.120113824302545	0.018631764789824	0.280881496158095	0.0643334239877739
OLK55_CAAGCTAGTCGCAGTC-1	Differentiated_Sensitive	0.0246414016066319	-0.0113812841798843	0.137930820145719	0.263589901887248
OLK55_CAAGGGAAGTCATACC-1	Cycling_Sensitive	0.0370756490152048	-0.0153854867971779	-0.0356889000475239	0.247193859230391
OLK55_CAAGGGACAAGCGCTC-1	Basal_Sensitive	-0.0602785376959906	0.0321262268932076	0.19418659499804	0.042535091222201
OLK55_CAAGGGACAGCTTTCC-1	Basal_Sensitive	-0.0102302890117091	0.0259098249486202	0.318098145988864	0.0437701116013051
OLK55_CAAGGGAGTCGGTAAG-1	Differentiated_Sensitive	0.00587389239080849	-0.0339033133794039	0.101649924039695	0.243758333811735
OLK55_CAATCGAAGCCAAGGT-1	Basal_Sensitive	0.0277972857036806	0.0119878564392362	0.269894270378462	0.037347827087863
OLK55_CAATCGAAGTGCACAG-1	Basal_Sensitive	0.0240606062509945	-0.000741006227912677	0.19761818965591	-0.045352214185168
OLK55_CAATCGAGTGTAGGAC-1	Differentiated_Sensitive	-0.0100375110695488	-0.0200475767093863	0.367051973026051	0.276862001887438
OLK55_CAATGACGTGGCCTCA-1	Cycling_Sensitive	-0.0198848645945987	0.0420342210722666	0.0733645687512349	0.087276008427657
OLK55_CAATTTCGTCAGCGTC-1	Basal_Sensitive	-0.198229932699575	0.00165083002872804	0.178444110266639	-0.00928771629904657
OLK55_CAATTTCGTCCCTAAA-1	Differentiated_Sensitive	0.11594402996567	-0.00867741833944347	0.226425188770743	0.181723143399145
OLK55_CAATTTCGTGGGTATG-1	Differentiated_Sensitive	-0.00363862676399568	0.0109724899392215	0.0439997939443497	0.254707984685175
OLK55_CAATTTCGTTGCGGAA-1	Basal_Sensitive	-0.00616779004847201	0.0112521720039558	0.110122393754278	-0.0349726318824678
OLK55_CAATTTCGTTGTCCCT-1	Differentiated_Sensitive	0.0712413079703851	0.0224905859673926	0.366987601551053	0.33391650150292
OLK55_CACAACACAGAAGCGT-1	Basal_Sensitive	-0.168357050212446	0.064475288237979	0.307957549075992	-0.0303994180948511
OLK55_CACAACACAGCAGTGA-1	Differentiated_Sensitive	-0.00853212912514101	0.00271349442058377	0.135013407291405	0.51597659134512
OLK55_CACAACACAGGAGGTT-1	Basal_Sensitive	-0.0596687504442788	0.0293973744914206	0.202661225188036	0.0324744286295565
OLK55_CACAACAGTTGGTGTT-1	Cycling_Sensitive	-0.092177636358221	-0.00999834612945277	0.293849861529989	0.0393903226124901
OLK55_CACACAAAGCTTAAGA-1	Basal_Sensitive	0.0400272318546201	-0.0349842733876078	0.0520756330114847	0.084564576615919
OLK55_CACACAAGTTGCATTG-1	Differentiated_Sensitive	0.140013821283285	-0.01139073362254	0.311795458888242	0.324642608693541
OLK55_CACAGATAGAAGTCAT-1	Basal_Sensitive	-0.178807933809136	-0.0203825448609383	0.0433350636171397	0.0486462197301144
OLK55_CACAGATTCACAGTGT-1	Differentiated_Sensitive	0.00374634639729421	0.00992155732316274	0.255172750277946	0.314536389835487
OLK55_CACAGATTCAGGACGA-1	Cycling_Sensitive	0.0357592293490858	0.000369455844919653	0.28363571705207	0.149387389291744
OLK55_CACAGGCAGCGGCTCT-1	Differentiated_Sensitive	0.0359543590928793	-0.0117538393337835	0.259723405711177	0.512017743894161
OLK55_CACAGGCCACTGTCCT-1	Cycling_Sensitive	-0.0133680765197975	0.0143049803629751	-0.0528051211918363	-0.0253789692507322
OLK55_CACAGGCGTAGTCTTG-1	Differentiated_Sensitive	-0.122930518786002	0.0042464745222015	0.0297243922447054	0.448596016139233
OLK55_CACATGAAGAGATCGC-1	Differentiated_Sensitive	-0.0396596924885778	0.0117510286934203	-0.0344151260303489	0.432044884615514
OLK55_CACATGAAGTCATCCA-1	Cycling_Sensitive	0.0746707412827439	-0.0228306297563295	0.0828238478884547	0.187235662384828
OLK55_CACATGAGTAACGTTC-1	Cycling_Sensitive	0.011258642846018	0.0195955043932891	0.0300663673965482	-0.00125489894008335
OLK55_CACATGATCCACGAAT-1	Cycling_Sensitive	-0.0474209233969838	-0.00587541235448624	0.109937846950348	0.0556815972866826
OLK55_CACCAAAAGAAACTGT-1	Basal_Sensitive	-0.170648881635499	0.0105345108576373	0.159518345382322	-0.016278575077428
OLK55_CACCAAAAGCGTGCTC-1	Cycling_Sensitive	-0.0146683746608336	-0.0254066854093987	0.0725474697048871	0.263921845752837
OLK55_CACCGTTAGGTTCCAT-1	Basal_Sensitive	-0.0217793972845819	0.0108262109595122	-0.087200798243674	0.0242717579354894
OLK55_CACCGTTTCGATAACC-1	Cycling_Sensitive	-0.0700910404701834	-0.0252478647489935	-0.104985700404472	-0.00640693077486232
OLK55_CACGAATTCCGAGATT-1	Basal_Sensitive	0.0599127978508259	0.0334861505700174	0.181882623431641	0.00715794616785309
OLK55_CACGAATTCGTCTCAC-1	Basal_Sensitive	0.0500350539269693	0.0509569708260682	0.0486068610998729	0.0615935234209
OLK55_CACGGGTAGAAGCTGC-1	Basal_Sensitive	-0.1105502097286	0.0111941155827855	0.072449076130294	-0.037069715282653
OLK55_CACGGGTCATCATCCC-1	Basal_Sensitive	0.0440732075903256	0.0322053036871133	0.376541198375362	-0.0551949180512979
OLK55_CACGGGTGTCCATCTC-1	Differentiated_Sensitive	0.0230957209092673	-0.000234214018593457	0.125029713348067	0.31031367026466
OLK55_CACGGGTTCGACGATT-1	Differentiated_Sensitive	0.105944189939186	-0.00915437752441339	0.13928941938993	0.213353676911483
OLK55_CACGTGGCAACCCGCA-1	Basal_Sensitive	-0.0574656720580764	-0.0147063379123171	-0.0800950773313906	-0.0430350852901874
OLK55_CACGTGGTCATTATCC-1	Basal_Sensitive	0.0153700716001361	0.0398866483166704	0.268377589503612	0.110508287299552
OLK55_CACGTGGTCGAAATCC-1	Cycling_Sensitive	0.00824756682582634	0.0358490386553245	0.0828330179722854	0.0620303926203737
OLK55_CACGTTCGTGCATCTA-1	Basal_Sensitive	-0.00656330401091776	0.0408541927652164	0.247117017776182	0.0220173965843121
OLK55_CACGTTCGTTGGGCCT-1	Cycling_Sensitive	-0.0750276760734429	-0.00790100416115594	-0.0204224127619588	0.00805387673459984
OLK55_CACTAAGAGCTCTATG-1	Differentiated_Sensitive	0.0324680913935884	0.0135420747511542	0.348511088521605	0.411296654451607
OLK55_CACTAAGTCGTCGGGT-1	Basal_Sensitive	-0.228447480375466	0.0423724872386486	0.0713626069330605	0.0377001029486473
OLK55_CACTGAAAGTGGCGAT-1	Basal_Sensitive	-0.07260198437674	0.0239215284384805	0.226049387843317	-0.0050836132273101
OLK55_CACTGAAGTGATACCT-1	Cycling_Sensitive	0.0626006531825179	-6.31330960443321e-05	0.0815068398390694	-0.0339594573163769
OLK55_CACTGGGCACACGGTC-1	Basal_Sensitive	0.0432424937888916	-0.00227955758832057	0.185667621987122	0.0258564112110533
OLK55_CACTGGGCACAGCTTA-1	Basal_Sensitive	-0.00749494005282647	0.00498071756884194	0.185066446276189	0.0253745751435314
OLK55_CACTGGGGTCATCCCT-1	Cycling_Sensitive	-0.00307709822406094	0.0204387240860897	0.356716314688016	0.107238112035294
OLK55_CACTGTCAGCGCCGTT-1	Basal_Sensitive	-0.135481152548512	0.0099974324752127	0.10026794952592	0.00403536895584825
OLK55_CACTGTCCATATCTCT-1	Basal_Sensitive	-0.00454185148222025	0.0227014195888816	0.191054192444878	0.0822824231459916
OLK55_CACTTCGCAATCTAGC-1	Basal_Sensitive	0.0479862968689913	0.0270061568690911	0.161426457662544	-0.0192299943107861
OLK55_CACTTCGCATGCCGAC-1	Differentiated_Sensitive	-0.0470084501309205	0.0241310373327916	0.0250961416295696	0.346222152633381
OLK55_CACTTCGGTCCGGTCA-1	Basal_Sensitive	-0.0255187983030378	0.0208502727824629	0.0139471012243604	0.0544430902494558
OLK55_CACTTCGTCCAGTGTA-1	Differentiated_Sensitive	-0.0335215797300469	0.00156547646018097	0.238996286121459	0.390517875169836
OLK55_CACTTCGTCGGCATAT-1	Basal_Sensitive	0.152046267869929	0.0137236312969827	0.252168745458099	0.173098375469063
OLK55_CACTTCGTCTCGGTAA-1	Cycling_Sensitive	-0.0320641683085358	-0.02571286126727	0.012555694298429	0.083816171017581
OLK55_CAGAGCCAGGACACTG-1	Cycling_Sensitive	-0.00530358009804566	-0.00529572389974575	-0.0730614788576984	0.00593401372071792
OLK55_CAGAGCCCAAGTGCTT-1	Basal_Sensitive	-0.168664096627682	0.0365519345168533	0.0886338903285421	0.0813782937799098
OLK55_CAGAGCCCAATCGAAA-1	Cycling_Sensitive	0.122137643729017	-0.00287422913230115	0.142636286091476	0.139312596795952
OLK55_CAGAGCCCACGCAGTC-1	Basal_Sensitive	0.195213933619672	0.0336179308186455	0.0559959134833284	0.0316273632592765
OLK55_CAGAGCCTCATTTCCA-1	Cycling_Sensitive	-0.0578480967285455	-0.0148147835289169	0.0105198387477408	0.186051510780796
OLK55_CAGATACGTCATAGTC-1	Cycling_Sensitive	-0.00413803054223205	-0.0166650914421557	0.0161193276124577	-0.00850464752073934
OLK55_CAGATACTCAAGTAAG-1	Basal_Sensitive	-0.181883844532749	0.0103566008563771	0.212157313436995	0.124081798653488
OLK55_CAGATCAAGTTGTCGT-1	Basal_Sensitive	0.00444755832340737	0.00697504336433769	0.274355935455214	0.0630317533663388
OLK55_CAGATCACACCCATAA-1	Cycling_Sensitive	-0.036189779130718	-0.0117526679544397	0.20695509617926	0.143661328005397
OLK55_CAGATCATCTGCGGGT-1	Basal_Sensitive	-0.0468856984969999	-0.00313888159980241	0.0871783933084885	0.0303027496443494
OLK55_CAGATTGAGATGCTGG-1	Cycling_Sensitive	-0.0174033152626238	-0.00636201394729713	0.114218677152746	0.0344806775319796
OLK55_CAGATTGCAGGACAGT-1	Basal_Sensitive	-0.0168373140497531	0.0288360746038362	0.205161423143073	0.0809969237373829
OLK55_CAGATTGTCGCAGATT-1	Basal_Sensitive	-0.0341404629184679	-0.0148888461016062	0.0713220101614591	0.0317239654724715
OLK55_CAGATTGTCGCTACAA-1	Differentiated_Sensitive	-0.063287511408742	0.00930999272087482	0.240228280372489	0.384260069101068
OLK55_CAGCAATTCGGCATTA-1	Cycling_Sensitive	-0.00849359319262766	-0.00108161320931358	0.128800856304038	0.0714161749235718
OLK55_CAGCACGGTCTGCCTT-1	Basal_Sensitive	-0.0297581226773659	0.0494953553293152	0.31737345058042	-0.0301935630637577
OLK55_CAGCAGCAGAGATGCC-1	Basal_Sensitive	-0.11375818161315	0.00634853797279961	-0.00365275354917055	0.0332776173626659
OLK55_CAGCAGCAGAGGGTAA-1	Basal_Sensitive	-0.0583450215781771	-0.0160726839192154	-0.0677423449014816	0.0123963643151823
OLK55_CAGCCAGAGCTAAACA-1	Basal_Sensitive	-0.121791063812787	0.030096882338366	0.275887196955327	0.0413339501100707
OLK55_CAGCCAGTCTCTGCCA-1	Basal_Sensitive	-0.119605954595842	0.0287821448627635	-0.036762285408818	-0.0181494607726574
OLK55_CAGCGTGAGAGCAGAA-1	Cycling_Sensitive	-0.0734180921236584	0.00977614404310581	0.142410881366538	0.0636308283088134
OLK55_CAGCGTGTCCTATTTG-1	Basal_Sensitive	0.154872529982761	0.0219259635608404	0.0126866115571535	0.0986714285176889
OLK55_CAGGGCTAGTCACTAC-1	Cycling_Sensitive	0.0537192142127265	0.021942527230519	0.339288607938599	0.310398994353128
OLK55_CAGGGCTCAGGCGAAT-1	Differentiated_Sensitive	-0.0132780387456936	0.00854315579893775	0.232293988521318	0.22317805201293
OLK55_CAGGTATAGTCGAATA-1	Basal_Sensitive	-0.0952168979945165	-0.00692448920837649	0.0105457253846349	0.0151188344864362
OLK55_CAGGTATCAATTTCCT-1	Differentiated_Sensitive	-0.0111058084816589	-0.0136564786001048	0.149731342251697	0.223920591882697
OLK55_CAGGTATCAGATGCGA-1	Cycling_Sensitive	-0.0326934641181448	-0.00250170015903053	0.229043715630018	0.118968350519465
OLK55_CAGGTATCAGCAATTC-1	Basal_Sensitive	0.0640275240669723	0.0236860930504629	0.209468655795421	0.104380144666359
OLK55_CAGGTATGTTAGCGGA-1	Differentiated_Sensitive	-0.035479857039043	0.0168569819818514	0.307997684636313	0.485460827973222
OLK55_CAGTGCGAGGTCTACT-1	Cycling_Sensitive	-0.0952121904501341	0.00117823878523482	0.119463000566448	0.0488095116712678
OLK55_CAGTGCGCATGCAGCC-1	Cycling_Sensitive	0.108565814156818	0.026588125371294	0.0821375624183907	-0.056305119196878
OLK55_CAGTGCGTCATCACAG-1	Differentiated_Sensitive	-0.108019509370961	0.00116306480940906	0.0490629277484919	0.49537729740562
OLK55_CAGTGCGTCCATGATG-1	Basal_Sensitive	-0.157352229963062	0.00203865785700946	0.099245257559987	-0.00109176332757491
OLK55_CAGTTAGAGTAACGTA-1	Differentiated_Sensitive	-0.00923274091982113	-0.0194275109315039	0.0786794822365144	0.451846466341342
OLK55_CAGTTAGCAGCACACC-1	Differentiated_Sensitive	-0.0811707391449271	0.0067907180909056	0.0167640683262549	0.594480874509336
OLK55_CAGTTAGGTGTCCTAA-1	Differentiated_Sensitive	-0.231046742361441	-0.0470928092011116	-0.0391703742572033	0.197921844766239
OLK55_CAGTTCCAGATCCGAG-1	Cycling_Sensitive	-0.0366473618437213	0.00456695369243318	0.232789071389844	0.06616003118275
OLK55_CAGTTCCCAAGGTACG-1	Cycling_Sensitive	-0.0196657792192617	0.00514483696723533	0.307274552474786	0.158587028475245
OLK55_CAGTTCCCAGAACTAA-1	Basal_Sensitive	-0.136890364834102	-0.00545155087697025	0.057952548433896	-0.0395634988487277
OLK55_CAGTTCCGTGACACAG-1	Differentiated_Sensitive	0.0491441166471213	-0.0310679469432619	0.19273003615028	0.0639063358003801
OLK55_CAGTTCCTCGCTGTCT-1	Basal_Sensitive	0.0327017171803154	0.060506754663085	0.249998202438885	0.0289456974180842
OLK55_CATAAGCCACCTTCGT-1	Basal_Sensitive	-0.0646137812302093	0.000721318825704143	-0.0113717622666631	-0.0095488640146521
OLK55_CATAAGCTCGCATTAG-1	Basal_Sensitive	-0.0963956318547572	0.0230593915355512	0.111120835415714	0.0333685828343216
OLK55_CATACAGAGGACAGCT-1	Differentiated_Sensitive	-0.0388744668846075	0.01196098146162	0.222232377985451	0.391497557401631
OLK55_CATACAGCACGTACAT-1	Cycling_Sensitive	0.0647108305825123	0.017723958421539	-0.00915242197173416	-0.0118793568589835
OLK55_CATACAGCATTCTTCA-1	Basal_Sensitive	-0.0935308320151831	0.0284047663336507	0.211522956793365	-0.0370719126958361
OLK55_CATACAGGTCGATTTG-1	Basal_Sensitive	-0.0342771706828683	0.0478151900521198	0.122604830952101	-0.0158260953686254
OLK55_CATACCCCAAACACGG-1	Differentiated_Sensitive	-0.121829429112872	0.0263239481484715	0.164513007302256	0.315354120049567
OLK55_CATACCCCAGCGATTT-1	Cycling_Sensitive	0.0784297991068089	0.00879775954463843	0.0588447962106912	0.0328835458341937
OLK55_CATACCCGTAGGAGGG-1	Differentiated_Sensitive	0.0530250510478188	-0.0215163919012007	0.144045747466213	0.247122312902863
OLK55_CATACTTAGGCATTTC-1	Basal_Sensitive	-0.0968284133285207	0.0063076519312783	0.176614564488029	-0.0245887234264727
OLK55_CATACTTGTCACAGAG-1	Differentiated_Sensitive	-0.0164367272828803	-0.0408968526807143	0.0442921456135341	0.343288780740056
OLK55_CATACTTTCCTAACAG-1	Basal_Sensitive	0.040558373921024	0.0224764311859964	0.175104675401991	-0.00273984008985564
OLK55_CATAGACAGCTACGTT-1	Basal_Sensitive	-0.0574623912225657	-0.0199065592352269	0.186254291508088	0.0200991065259038
OLK55_CATAGACAGGAAGAAC-1	Differentiated_Sensitive	-0.0191236454753292	-0.000110351670952968	0.255265882417605	0.149917472108391
OLK55_CATAGACTCATTCATC-1	Basal_Sensitive	-0.0919567721591011	0.0388584835425018	0.162349101248638	0.0319648059403243
OLK55_CATCAAGAGATCGACG-1	Differentiated_Sensitive	0.0303370199219705	0.0132383944371039	0.285379171168604	0.102044284860522
OLK55_CATCAAGCAAACCATC-1	Cycling_Sensitive	-0.0264794981993022	-0.0052159745513578	-0.0384635979996615	-0.066887776009377
OLK55_CATCAAGTCAGACCCG-1	Differentiated_Sensitive	0.228747833058946	-0.0152073662374349	0.0114921007837621	0.464205480079095
OLK55_CATCAAGTCTCCGTGT-1	Cycling_Sensitive	0.0703472869582144	-0.000596030149601245	0.216292686136574	0.0337076742856311
OLK55_CATCCACGTAGAATGT-1	Differentiated_Sensitive	-0.0361644622531447	0.000805552607670554	0.177704721046329	0.280240832725573
OLK55_CATCCACTCAGAATAG-1	Cycling_Sensitive	-0.0587496129863975	0.0194604702635559	-0.0962758144384318	-0.10729009108551
OLK55_CATCCACTCTCAGAAC-1	Basal_Sensitive	-0.0597233278287735	0.00903368330052791	0.119360182150088	0.0405749942843998
OLK55_CATCCCAAGCTAGTTC-1	Basal_Sensitive	0.00365813107603946	0.0519649755630755	0.0794177322823191	-0.00438633897044639
OLK55_CATCCCAAGTGTAGTA-1	Differentiated_Sensitive	0.0498609492429027	0.0073438851701241	0.073949476182597	0.359579159134578
OLK55_CATCCGTAGGCCTAAG-1	Cycling_Sensitive	-0.0427686641768431	0.0136634417372342	0.131131622923056	0.0105170953733146
OLK55_CATCCGTAGTACTGTC-1	Differentiated_Sensitive	0.115919685815787	0.00340726746215923	0.156239125105839	0.415216211637999
OLK55_CATCGCTAGGGTGAAA-1	Differentiated_Sensitive	0.0414911062573888	-0.00373636708032959	0.343327042528591	0.315203763996222
OLK55_CATCGCTCATAAGATG-1	Basal_Sensitive	0.149786737683333	0.0542899858616133	0.118076388501798	-0.0451232921353436
OLK55_CATCGGGAGATAACGT-1	Basal_Sensitive	0.0043791750782442	0.0516653055955159	0.274420739683759	0.127292162941994
OLK55_CATCGGGAGCATGCGA-1	Cycling_Sensitive	-0.0426293136173058	-0.00369466075171102	0.139797302657439	0.167406925338311
OLK55_CATCGGGGTCACTACA-1	Basal_Sensitive	0.0222363535887831	0.00571690473140937	0.213560164804762	-0.00417711724329156
OLK55_CATCGGGTCTCATTAC-1	Differentiated_Sensitive	0.0177419768132564	0.00191811213603116	0.0344762967791405	0.326332656175717
OLK55_CATCGGGTCTCTTAAC-1	Cycling_Sensitive	-0.108247194876857	0.00484039815341128	0.128198184931439	0.152448014209042
OLK55_CATCGTCAGATCCGAG-1	Cycling_Sensitive	-0.165154077639862	0.000340932543343025	0.104900720310491	-0.038610500725438
OLK55_CATCGTCAGGGATCTG-1	Basal_Sensitive	-0.00343451608607492	0.0306684250679447	0.0456055081230844	-0.00397385639994971
OLK55_CATCGTCAGTAGCATA-1	Cycling_Sensitive	0.128356038236201	0.0219397962896574	0.232103160578198	0.184198542670653
OLK55_CATCGTCCAAGACAAT-1	Basal_Sensitive	-0.0569743202895967	0.0459299441160002	0.118849037940191	-0.0443452758195674
OLK55_CATCGTCCAATCACGT-1	Cycling_Sensitive	0.0687018809796419	0.00567164885369512	0.0397545881906177	-0.0204455191994456
OLK55_CATCGTCCATGGGCAA-1	Cycling_Sensitive	-0.00234048127764663	0.0226035757334763	0.00104490790108136	0.0106208041273697
OLK55_CATCGTCGTCGAGCAA-1	Basal_Sensitive	-0.129972283490313	0.0106246979479455	0.151563281701464	0.0556022451925915
OLK55_CATGAGTCACGGGTAA-1	Basal_Sensitive	0.0103084882001079	-0.0158055154899527	0.281040966012962	0.0382054969740118
OLK55_CATGAGTCATGCGTGC-1	Cycling_Sensitive	-0.0928433556681396	0.03147366671339	0.0327477754727188	-0.0677965861903062
OLK55_CATGAGTGTAGGTTTC-1	Cycling_Sensitive	0.0413673324849879	-0.0240636798054308	0.0631509763356321	0.225624234056534
OLK55_CATGCAAAGGGCCCTT-1	Basal_Sensitive	-0.00574237926006455	0.0122497371982944	0.145821550327949	-0.0392495517760035
OLK55_CATGCAACAAGTGTCT-1	Cycling_Sensitive	-0.147308923211248	-5.0612939915845e-05	0.259589760761927	-0.00105191899001306
OLK55_CATGCCTCAAAGTATG-1	Differentiated_Sensitive	-0.0814027723229309	-0.0118598379306074	0.255039249951975	0.235553247034669
OLK55_CATGCCTCAAATCGGG-1	Basal_Sensitive	0.0498774351054971	0.0239067563559733	0.415465456802103	0.0633839248063122
OLK55_CATGCCTCAACGCATT-1	Differentiated_Sensitive	-0.0208897814623538	0.0206328114338264	0.173810724790642	0.420671839032434
OLK55_CATGCGGAGCTACTGT-1	Cycling_Sensitive	0.0476296830120205	-0.00963795144752275	0.25069180393128	0.0724368064015364
OLK55_CATGCGGAGTATGTAG-1	Basal_Sensitive	-0.0607214151471549	0.0216592122177262	0.186331470473478	0.104728535018158
OLK55_CATGCGGCAAGAAACT-1	Basal_Sensitive	0.00173257930768533	0.0824780446191973	0.123180209921072	0.0365481545516871
OLK55_CATGCGGGTATCAAGA-1	Cycling_Sensitive	-0.0473699369402211	-0.0364412618475589	0.0231374345182659	-0.0337714420421536
OLK55_CATGCGGTCAACGCTA-1	Basal_Sensitive	-0.0335462001420439	-0.00475452724377898	0.0330292403300678	-0.0338995271367183
OLK55_CATGCTCTCTATCACT-1	Differentiated_Sensitive	-0.0652953109649154	0.0397576858151948	0.172810493021398	0.146515262707185
OLK55_CATGGATAGAGTCAAT-1	Basal_Sensitive	-0.0604624146945358	0.00925759219103653	0.105472375833515	-0.0110269100231838
OLK55_CATGGATAGTCTCTGA-1	Cycling_Sensitive	0.0336538044481279	0.0108146579572128	0.309393088384506	0.171535298522267
OLK55_CATGGATGTCGCTCGA-1	Basal_Sensitive	-0.139917397369197	0.00700245951878455	-0.165273184057342	-0.00714066287130764
OLK55_CATGGATGTGTCATCA-1	Basal_Sensitive	-0.0581399128962205	0.0152576722320312	0.186758545168027	0.0467305042533155
OLK55_CATGGATTCCATAGAC-1	Basal_Sensitive	-0.029207371232657	0.0079675891168666	0.075285912216021	-0.0227847724395796
OLK55_CATGGTACAATTGCCA-1	Differentiated_Sensitive	0.218955578013668	0.0156712382768562	0.107345573328043	0.308247416708849
OLK55_CATTCATTCTGCTCTG-1	Cycling_Sensitive	0.0343765718829167	-0.00209957765326552	0.209053542344753	0.0966565296624093
OLK55_CATTCCGAGCTAATGA-1	Differentiated_Sensitive	0.00175427699541397	0.00579190740594934	0.372567414033608	0.507248860877686
OLK55_CATTCCGAGTCACTGT-1	Differentiated_Sensitive	-0.00704062377176268	0.00846152031524977	0.30956845487381	0.377048632249334
OLK55_CATTCCGAGTGGACGT-1	Cycling_Sensitive	-0.0527271059493247	-0.021519748620755	0.179135229909897	0.0315521076795014
OLK55_CATTCCGCAGAGACTG-1	Basal_Sensitive	-0.0493488165660815	0.0222923461928651	-0.0733397139970473	0.00531515634542112
OLK55_CATTCCGCATTAAAGG-1	Basal_Sensitive	-0.0026130564309062	-0.00604543660078488	-0.108441224244538	0.0188286812118996
OLK55_CATTCCGGTCGCGTCA-1	Cycling_Sensitive	-0.0662994029212757	-0.00159311890986502	0.195864902181288	0.043217975209351
OLK55_CATTCCGTCTCTATAC-1	Basal_Sensitive	0.0298219025600024	0.0478989829468373	0.202184723408452	-0.0144283063378393
OLK55_CATTCTAAGCAAATCA-1	Basal_Sensitive	-0.104674789571219	-0.00242712635456585	-0.0693087692165207	0.0117490977399819
OLK55_CATTCTACACATTCTT-1	Differentiated_Sensitive	0.0163384377680155	0.0164786693339831	0.3572065559843	0.424621047916173
OLK55_CATTCTACAGATCCAT-1	Cycling_Sensitive	0.11809649156502	0.0125853717230257	0.0337979026840238	0.110189000501369
OLK55_CATTCTAGTTATCCAG-1	Basal_Sensitive	0.0645214231128581	-0.00663481793745727	0.200200098015923	0.0343291147176706
OLK55_CATTCTAGTTGTTGCA-1	Basal_Sensitive	0.140613576571675	0.0315250529915396	0.261721197074363	0.0501836998666976
OLK55_CATTCTATCCACAGGC-1	Basal_Sensitive	-0.0609799094375337	0.00444254430510441	0.0115387318906248	-0.0269674179125829
OLK55_CATTGAGAGCTGAAGC-1	Basal_Sensitive	-0.0629063801752564	0.041638575933043	0.189054376925647	0.002245509559968
OLK55_CATTGAGAGTCAGGGT-1	Differentiated_Sensitive	0.0606989233780106	0.030158070422264	0.331605801721827	0.322335333159666
OLK55_CATTGAGCACGGGCTT-1	Basal_Sensitive	-0.149111013622401	0.0233606724942863	0.159449927226746	-0.0319401306469707
OLK55_CATTGAGGTCAAAGCG-1	Cycling_Sensitive	-0.0813674479841762	-0.0265884840236555	-0.0278665963625827	0.108913080613789
OLK55_CATTGAGGTTTACCTT-1	Differentiated_Sensitive	0.0188607496348142	-0.0237806559484729	0.181451874831783	0.267673916236913
OLK55_CATTGAGTCGACGCTG-1	Differentiated_Sensitive	-0.0176517518606741	0.0360574476639469	0.076710329628017	0.438569687622162
OLK55_CATTGCCAGTCGGTCT-1	Differentiated_Sensitive	-0.100616629872291	0.0598242774729381	0.00998639584543165	0.327085747895712
OLK55_CATTGCCCACAATGTC-1	Cycling_Sensitive	-0.025766040151296	0.00677303936677215	0.241840276611072	0.0356671950507004
OLK55_CATTGCCCAGTCGGTC-1	Differentiated_Sensitive	-0.0246633038035602	0.0253642791645734	0.264177932488737	0.307991584667985
OLK55_CATTGTTCAACTGATC-1	Differentiated_Sensitive	0.110990433197249	0.0109685364175879	0.400672341363459	0.260511334916771
OLK55_CATTGTTCAGTAACGG-1	Differentiated_Sensitive	-0.102032763459866	0.012747406389314	0.210142614877708	0.0663909994630369
OLK55_CATTGTTCATCCCACT-1	Differentiated_Sensitive	0.0526210092581113	0.0106244456168207	0.156390519698545	0.696155724097542
OLK55_CATTGTTGTCCCGTGA-1	Basal_Sensitive	-0.0252287482074655	0.00444959986769897	-0.0932558392621384	-0.0152471169217407
OLK55_CATTGTTTCCGCTGTT-1	Basal_Sensitive	-0.0171717670658756	0.0329715920556682	0.19185644491938	-0.0512298273177062
OLK55_CATTTCATCGTCGGGT-1	Basal_Sensitive	-0.0149555117405042	0.00737583191344729	0.0940175307523335	-0.0101556290879559
OLK55_CCAATGAAGCGGGTAT-1	Basal_Sensitive	0.030099181170639	0.0153351215833533	0.229874713604864	0.0427365733299718
OLK55_CCAATGACAGTAGATA-1	Basal_Sensitive	-0.0727095853612814	-0.0109793683445656	0.0866542656120911	0.0392674476973262
OLK55_CCAATGAGTTAGCTAC-1	Cycling_Sensitive	0.0320569860622163	-0.00754802147076042	0.0980016655202531	-0.00605005126150412
OLK55_CCAATTTAGGTCACAG-1	Differentiated_Sensitive	0.00595716664325163	-0.00371670749303599	0.200635153690229	0.246494797096763
OLK55_CCAATTTCACCTAAAC-1	Basal_Sensitive	0.00227861041407323	0.0409217736810999	0.159418368909917	0.156481770257567
OLK55_CCACAAACAAGGGTCA-1	Cycling_Sensitive	-0.164176050114874	-0.0304638608770322	0.137968397957115	-0.00958723455893357
OLK55_CCACAAATCGATCCAA-1	Differentiated_Sensitive	0.0988160721865208	0.0178225023771429	0.256336240835999	0.224104730385521
OLK55_CCACAAATCGTCACCT-1	Basal_Sensitive	-0.104573887533336	0.00244016546291648	-0.0542770935410846	-0.00858827319675787
OLK55_CCACACTAGGAAAGTG-1	Cycling_Sensitive	-0.176713712908921	0.0200545870446511	0.180805114745882	0.0245271581934388
OLK55_CCACACTTCATCACCC-1	Basal_Sensitive	-0.111387607503828	-0.032332760609224	-0.0667939401548197	0.0861558797801995
OLK55_CCACGAGCAAGCACAG-1	Basal_Sensitive	-0.0386424916392594	0.0154944739263195	0.219401527578183	0.0568212377423163
OLK55_CCACGAGCAGACGGAT-1	Differentiated_Sensitive	0.0561705043867061	-0.0159342416712507	0.176017172095019	0.237395471505594
OLK55_CCACGAGCAGATCCAT-1	Basal_Sensitive	-0.107378825598511	0.0108750538500796	0.0562685065832724	-0.0357201105327053
OLK55_CCACGAGTCGGCCAAC-1	Basal_Sensitive	-0.0310808646059098	0.00211546900266071	-0.0746253486879556	-0.00100794590935602
OLK55_CCACGTTCATCTCAAG-1	Basal_Sensitive	0.0238877847681895	0.0680677443332998	0.166268061760347	-0.0450564265626197
OLK55_CCACGTTGTACTGAGG-1	Differentiated_Sensitive	-0.0503476430421804	-0.00128326349507846	0.0919602454656991	0.320410431746358
OLK55_CCACTTGGTCACAATC-1	Cycling_Sensitive	0.105421246639345	-0.00433600483816332	0.229133122326777	0.165627585982956
OLK55_CCACTTGGTCGAGCAA-1	Basal_Sensitive	-0.105896008974979	-0.0239541073063875	0.132098380135214	0.125644125950897
OLK55_CCATAAGAGCAAATCA-1	Differentiated_Sensitive	-0.00857580064246988	0.00917898220808935	0.327268678321612	0.0227697948104566
OLK55_CCATAAGAGCATCCCG-1	Basal_Sensitive	-0.00469323283588768	-0.0120339849467424	0.0783818895811514	-0.00103090772243924
OLK55_CCATAAGCAATCGCCG-1	Basal_Sensitive	-0.0778689276815222	0.0049347777856793	-0.111352833455014	0.00614956518654744
OLK55_CCATAAGGTCCATAGT-1	Basal_Sensitive	0.173610702556605	0.0341220414437542	0.344366842066929	0.0149066686422386
OLK55_CCATCACAGTAGTCAA-1	Basal_Sensitive	-0.0122381753960839	0.00491297391965387	-0.03584021193993	-0.00156016809955434
OLK55_CCATCACCATCATCCC-1	Differentiated_Sensitive	0.0875856145398789	0.0175450996583798	0.0854252204873914	0.318528832834154
OLK55_CCCAACTAGTATGGCG-1	Basal_Sensitive	-0.0125088053471737	0.0158634427110088	0.187793910447374	0.0509686782642635
OLK55_CCCAACTCAGAAACCG-1	Differentiated_Sensitive	-0.0644983093679387	0.00955945957185803	0.353214397861818	0.395953215213536
OLK55_CCCAACTGTGAATAAC-1	Cycling_Sensitive	-0.0264400001449674	-0.00445194206086319	0.170052693259308	0.00559734309905024
OLK55_CCCATTGCACCCTCTA-1	Basal_Sensitive	-0.0265167153378281	-0.0036145840535744	0.0839399605278243	-0.0209575259865647
OLK55_CCCATTGCAGTCGAGA-1	Differentiated_Sensitive	0.0393144763635331	-0.0305976920284558	0.107424290311049	0.355726936204345
OLK55_CCCATTGGTAAGTTGA-1	Cycling_Sensitive	-0.0387472483573202	-0.0370013484097192	0.194151529117086	0.10837141626481
OLK55_CCCGAAGGTCTACTGA-1	Basal_Sensitive	0.17337270071923	-0.0145169225735503	-0.00990381338271976	0.122797495262997
OLK55_CCCGAAGTCCCTTGTG-1	Basal_Sensitive	-0.081754367674729	0.00109043774320572	0.0578006981409836	0.0154046463983365
OLK55_CCCGGAAGTCTCCTGT-1	Basal_Sensitive	0.054462325517086	0.00915116185327708	0.155394756726462	0.0154826068285681
OLK55_CCCTAACAGGCCTAAG-1	Basal_Sensitive	-0.0850951451747247	-0.0110258005973053	0.231865263262199	-0.00770687819916373
OLK55_CCCTAACAGTAAACTG-1	Differentiated_Sensitive	0.0915869851076401	0.0291531347894586	0.0400892378418163	0.42470904909056
OLK55_CCCTAACAGTTACGAA-1	Cycling_Sensitive	0.0427622736311551	0.0327906059247699	-0.0364532025440804	-0.00669293938386409
OLK55_CCCTAACAGTTGCCCG-1	Differentiated_Sensitive	0.0474762326573484	0.0151365066216185	0.313679737239271	0.358073061657069
OLK55_CCCTAACCACGCCAGT-1	Basal_Sensitive	-0.028464417596538	0.0371626870663973	0.32437113803388	0.0687330488609491
OLK55_CCCTAACCAGGCCTGT-1	Cycling_Sensitive	-0.00641881311223608	-0.00252530922104385	0.17289414466667	0.00685338473460331
OLK55_CCCTAACGTCTAATCG-1	Basal_Sensitive	-0.0397879720519851	0.0218032709832655	0.254977859999547	0.00956644823841485
OLK55_CCCTAACTCTCCGTGT-1	Cycling_Sensitive	0.0767942509189221	0.0128146520191592	0.281068007239222	0.0435723625457203
OLK55_CCCTAACTCTGTTCAT-1	Differentiated_Sensitive	0.0322432969283311	0.0137560189405092	0.0996288304201728	0.346459523367039
OLK55_CCCTCAAAGCAACTTC-1	Cycling_Sensitive	0.0950598021740159	0.0150372526613825	0.274592897149688	-0.0360852223409182
OLK55_CCCTCAACAAGCTACT-1	Basal_Sensitive	-0.0777477862496441	0.0336351398368321	0.176628418514078	-0.0144887116316023
OLK55_CCCTCAATCCACTTCG-1	Cycling_Sensitive	-0.0306507137447884	0.00571649126039375	0.0486486353865418	0.283613978930468
OLK55_CCCTCAATCCTTGACC-1	Basal_Sensitive	-0.00472241944466967	0.00570444345479829	0.19949583841721	-0.0098171774291676
OLK55_CCCTCAATCGTCTAAG-1	Cycling_Sensitive	-0.0864316383244531	-0.0272641935303236	0.133037860804668	0.01091291282768
OLK55_CCCTCAATCTTAGGAC-1	Cycling_Sensitive	0.0670349604674	0.0148075437775461	0.264134284204541	0.184964983537999
OLK55_CCCTCTCGTCTTCAAG-1	Cycling_Sensitive	0.0886625827836924	0.000926794330497999	0.309000746548451	0.0230875175663058
OLK55_CCCTCTCGTGACTGTT-1	Cycling_Sensitive	-0.104328827741504	0.0273188082510654	0.143951628972207	-0.00392666063548094
OLK55_CCCTCTCGTGCTCCGA-1	Basal_Sensitive	-0.05423048551919	0.0120266634877907	0.231636011380066	0.0801224199941373
OLK55_CCCTTAGCAAACAGGC-1	Basal_Sensitive	-0.124865590850638	0.00976936548862456	0.0382095627458517	0.0363855230080036
OLK55_CCCTTAGCAAACCACT-1	Cycling_Sensitive	-0.10536907575475	0.0346354335515972	0.0222718052981614	-0.0113693847197405
OLK55_CCGAACGAGGAGGGTG-1	Basal_Sensitive	-0.183828159539106	0.0462421953620356	0.289443340247844	0.000688963814179322
OLK55_CCGAACGCATCGCCTT-1	Cycling_Sensitive	-0.034976353483687	0.00901576769933229	0.211936133476732	0.0294496121418123
OLK55_CCGAACGGTACTAGCT-1	Basal_Sensitive	-0.0119550975868065	0.000659976713675708	0.263420023646282	0.0241462072236296
OLK55_CCGAACGGTAGCCAGA-1	Cycling_Sensitive	-0.0419896430766515	-0.0181572484380909	0.0420332643576773	0.230360977878823
OLK55_CCGAACGGTCTGATCA-1	Cycling_Sensitive	0.118624973703702	0.000648659732668866	0.198759718851323	0.0900712021711648
OLK55_CCGAACGGTGATAGTA-1	Differentiated_Sensitive	-0.025632757224365	-0.0112355786951241	0.18487641814766	0.249008012774371
OLK55_CCGAACGGTGGTAACG-1	Cycling_Sensitive	0.0190328757863126	-0.00591310411737343	0.0353363070417858	0.0926215768475996
OLK55_CCGATCTGTACGGATG-1	Cycling_Sensitive	-0.0163876517594181	-0.0199686323920352	0.230651648466296	0.147393565098319
OLK55_CCGCAAGAGATCGACG-1	Differentiated_Sensitive	-0.00591098419821973	-0.015147037358677	0.118101656902236	0.38154719127833
OLK55_CCGCAAGTCGCGAAGA-1	Differentiated_Sensitive	-0.0372363562176757	-0.00357950429122308	0.130898193116181	0.113179058416074
OLK55_CCGGACAAGAAACTGT-1	Basal_Sensitive	-0.153468452605813	-0.041917752781203	-0.0572299279788955	0.0199434692949942
OLK55_CCGGACAAGATGCCGA-1	Basal_Sensitive	-0.0150861293345578	0.020049842004344	0.171947048417105	0.051251478394732
OLK55_CCGGACACATGAGATA-1	Differentiated_Sensitive	0.0219677450111852	0.0180363030439984	0.226546582748456	0.515858427669188
OLK55_CCGGACATCAGCCCAG-1	Differentiated_Sensitive	0.0584927456993904	-0.0270696772938257	0.33777418389953	0.331058867580157
OLK55_CCGGACATCCGCACGA-1	Basal_Sensitive	-0.0979938889837801	0.0229608370511184	0.140962330518701	0.0215074906996142
OLK55_CCGGGTAAGTTGGCGA-1	Basal_Sensitive	-0.0254472154229033	-0.00866323180622766	0.170536725467172	0.0604399643658119
OLK55_CCGGGTAGTACGTGAG-1	Basal_Sensitive	-0.0841745915619967	-0.020573790255333	-0.00636628688019519	0.00561998036018097
OLK55_CCGGGTATCCTCACGT-1	Basal_Sensitive	0.116451848797289	0.00919542475774229	-0.0120944567368267	0.0476960808924329
OLK55_CCGGTAGAGAGAAGGT-1	Basal_Sensitive	-0.0592109162757536	0.0107891713468038	0.0916261611682175	0.0262996530154561
OLK55_CCGGTAGTCTATTGTC-1	Differentiated_Sensitive	0.102531843101767	0.0179674831065017	0.346460703322233	0.338758491690708
OLK55_CCGGTGACAAGTATCC-1	Basal_Sensitive	-0.0566890307257105	0.0312199396239699	0.193777837150306	0.014267329102591
OLK55_CCGGTGACATTGAGCT-1	Cycling_Sensitive	-0.083052364335269	-0.0136901714219625	-0.028889826801291	-0.0328922599222653
OLK55_CCGTAGGAGAACGCGT-1	Basal_Sensitive	0.0537134572997511	0.0201487006517409	0.265671027430819	0.0897210668144992
OLK55_CCGTAGGAGAGATGCC-1	Cycling_Sensitive	-0.019879282364874	-0.00182538734070842	0.100740363598493	0.0434448934817936
OLK55_CCGTAGGAGGCTTCCG-1	Differentiated_Sensitive	0.00140891084818634	-0.00135918131217605	0.279033958923341	0.261671385365818
OLK55_CCGTAGGGTACGCGTC-1	Basal_Sensitive	-0.120898544504062	0.0185644752165931	0.0126907112315897	-0.0214748284566116
OLK55_CCGTAGGGTCACGACC-1	Basal_Sensitive	-0.000249566577893545	0.0112359781667578	0.219453704685042	-0.0300603621949917
OLK55_CCGTAGGGTCGAGCAA-1	Differentiated_Sensitive	0.0262042577697469	0.027625788725994	0.171675559554573	0.172237724419909
OLK55_CCGTAGGTCAGCGTCG-1	Cycling_Sensitive	0.0226856174046582	-0.0117401144080077	0.211437223550598	0.217782960014545
OLK55_CCGTGAGAGCCTCAAT-1	Basal_Sensitive	-0.00152014130434558	-0.0214320791870238	0.0444059290857398	0.0254259362016777
OLK55_CCGTGAGTCACCTGTC-1	Differentiated_Sensitive	0.0473046502291037	0.0195521374214873	0.227921109140527	0.517786387465908
OLK55_CCGTTCAAGGATTCAA-1	Basal_Sensitive	0.0086926952068675	-0.0191169333232379	0.031134760009251	0.0358480089140824
OLK55_CCGTTCAAGTTGAAAC-1	Basal_Sensitive	-0.0150405080758308	-0.0171641329988465	0.079242778879664	0.0258158185835042
OLK55_CCGTTCAGTAGACGTG-1	Basal_Sensitive	-0.0394435598023306	0.0288702527737136	0.085492380771533	0.0591242354669983
OLK55_CCGTTCAGTCCAGAAG-1	Basal_Sensitive	0.0304248154821833	0.036160663398389	0.145751435262385	-0.0108781652087262
OLK55_CCGTTCAGTTCTAAGC-1	Basal_Sensitive	0.00225176343744965	0.00433671826583071	0.0737522274789703	0.00385900921488128
OLK55_CCTAACCAGAGCATCG-1	Basal_Sensitive	0.0278087226632546	0.0326071472265702	0.0205536577322605	0.1129913006606
OLK55_CCTAACCCAAGCGATG-1	Differentiated_Sensitive	0.0292281552441323	0.045993891560911	0.176100238283904	0.384367860785395
OLK55_CCTAACCTCCGTTTCG-1	Basal_Sensitive	-0.168486848006022	0.0276818532405912	0.10813227919273	0.0460371049042304
OLK55_CCTACGTCAAGTCATC-1	Basal_Sensitive	0.0452634464513434	0.0148426260602966	0.248352899672909	0.0607510826040426
OLK55_CCTACGTCACTACTTT-1	Cycling_Sensitive	-0.0582960455268222	0.0200145046017085	0.25391139610402	-0.0064321740320093
OLK55_CCTACGTCATTGACAC-1	Basal_Sensitive	-0.0791751786401577	0.0151222311547121	0.268688481403333	0.00839022963036501
OLK55_CCTACGTTCGTAACAC-1	Cycling_Sensitive	-0.012917525963309	0.0163291807346801	0.0362061213919874	-0.0139590597616711
OLK55_CCTATCGAGGTTCCGC-1	Basal_Sensitive	-0.0880499809803381	-0.00104334705201006	0.0375728756756281	0.0410872328640269
OLK55_CCTATCGAGTACTGGG-1	Differentiated_Sensitive	0.0398023940919892	-0.0163311280520737	0.0213266915825284	0.340263220883252
OLK55_CCTATCGAGTCATACC-1	Cycling_Sensitive	-0.0643081906456816	-0.0118435229220342	-0.0371700700555302	-0.0140102386227715
OLK55_CCTATCGGTACGAGTG-1	Differentiated_Sensitive	0.0203350581731603	-0.0107570335900875	0.0576898366840404	0.303738054380815
OLK55_CCTATCGGTTGAGTCT-1	Basal_Sensitive	0.0251992539483256	0.0366813212380771	0.256088224663732	0.107431041230714
OLK55_CCTCAACGTCTCCTGT-1	Cycling_Sensitive	-0.115775620321069	-0.0116412595994902	-0.00455299321204566	-0.00801449813421437
OLK55_CCTCACAAGACCATAA-1	Differentiated_Sensitive	-0.115876361950541	0.00665230651700346	0.236203605731926	0.372865639589421
OLK55_CCTCACAAGCAATTAG-1	Basal_Sensitive	0.103681976580018	0.0369561514099276	0.258587268416048	0.0402564786171644
OLK55_CCTCACAGTCACATTG-1	Basal_Sensitive	-0.0575166917739353	0.00147223604627042	0.0409217005080699	0.0720502621610447
OLK55_CCTCACATCCGTGACG-1	Differentiated_Sensitive	0.0606214931097647	-0.0117277356291483	0.040450991709751	0.208223206377148
OLK55_CCTCAGTAGGTCCCTG-1	Differentiated_Sensitive	-0.0192955247764827	-0.0049939655999976	0.129565881664359	0.207905608071837
OLK55_CCTCATGGTGTCTTAG-1	Differentiated_Sensitive	-0.175133085360386	-0.00537479533362861	0.237450995256387	0.375099773561767
OLK55_CCTCCAAAGACTCCGC-1	Basal_Sensitive	-0.0987927350347883	0.00982553003111886	0.0473410824601188	-0.00141664021667817
OLK55_CCTCCAACAAGTGGGT-1	Differentiated_Sensitive	-0.150400539081576	-0.0119309246654705	0.198754908862333	0.243552694400039
OLK55_CCTCCAACATACCGTA-1	Basal_Sensitive	0.0544419304697613	0.0352285096781723	0.0488222211025441	-0.00795445028431357
OLK55_CCTCCAATCGAGGCAA-1	Basal_Sensitive	0.0753178727165706	0.0103460476655996	0.107020924412167	0.072740283330657
OLK55_CCTCCTCCAGCACACC-1	Differentiated_Sensitive	0.110072600797541	0.0186906368147497	0.331767327128433	-0.00866156914460692
OLK55_CCTCCTCGTGACAACG-1	Differentiated_Sensitive	-0.0266149970168292	0.0139291110130985	0.271962165248979	0.506105564421846
OLK55_CCTCCTCGTGCATACT-1	Cycling_Sensitive	-0.0997795071236159	0.0229318261304068	0.217307553724336	0.0035886944181546
OLK55_CCTCCTCTCGCTCTAC-1	Basal_Sensitive	-0.00853231518934983	0.00270484775376484	0.00754902475919966	-0.0203507447724066
OLK55_CCTCCTCTCTAGAGCT-1	Basal_Sensitive	-0.147362290314506	0.0273071726749123	0.272631668048352	0.0877639082692705
OLK55_CCTCTAGAGTACCCTA-1	Basal_Sensitive	0.0300191133882879	-0.0056892268653399	0.108489294908528	0.0576921996685526
OLK55_CCTCTAGAGTATGCAA-1	Cycling_Sensitive	-0.0759751479428095	0.00796362429481987	0.243583705978891	0.0363608047028823
OLK55_CCTCTAGGTATCGATC-1	Cycling_Sensitive	-0.0972611138125789	-0.0219277383416486	0.200057134774099	0.00786887587916876
OLK55_CCTCTAGTCCGTCAAA-1	Cycling_Sensitive	-0.020010603800271	-0.00953681029456205	0.301961531303432	0.016123285966946
OLK55_CCTCTCCAGCGGGTAT-1	Cycling_Sensitive	-0.015999878203496	0.0080864403220948	-0.0120688629524187	0.0264275680829544
OLK55_CCTCTCCCAAGTTCCA-1	Cycling_Sensitive	-0.0144684924904943	-0.0110230602413228	0.193525977732293	0.096725409851617
OLK55_CCTCTCCTCGGTAACT-1	Cycling_Sensitive	0.0588838592275099	0.0237134818606051	0.374206082246263	0.111604356124512
OLK55_CCTGCATAGGTTACAA-1	Basal_Sensitive	-0.0728715909816359	-0.015651062866123	0.304515146075617	0.0653647624425947
OLK55_CCTGCATAGTTGCCCG-1	Differentiated_Sensitive	0.0849718603690375	0.0161539925593978	0.329215092224355	0.395392509955747
OLK55_CCTGCATCAATGGCAG-1	Basal_Sensitive	-0.044458989683167	0.0183795305467151	0.0143013348527156	-0.039097858714165
OLK55_CCTGCATCATTCAGGT-1	Differentiated_Sensitive	0.0655814071336594	0.000989925984237722	0.102029767514076	0.382274556948726
OLK55_CCTGCATGTTTCGTGA-1	Cycling_Sensitive	0.0916905740471264	0.0225134255309359	-0.0103832580000509	0.0801446878511872
OLK55_CCTGCATTCCAAGAGG-1	Basal_Sensitive	-0.00471191683436378	0.0133329624805619	0.0777959946448276	-0.00878058868923742
OLK55_CCTGTTGAGTGCACTT-1	Basal_Sensitive	0.0430908798668995	0.00671887454329173	0.280000226630815	0.0166136468551338
OLK55_CCTTCAGAGTTTCGAC-1	Cycling_Sensitive	-0.149227025003252	0.0356919709223799	0.152208477679014	0.0339503158668357
OLK55_CCTTCAGCACACAGAG-1	Differentiated_Sensitive	-0.00925885035541696	0.0216904609816327	0.239723772833629	0.283035072719887
OLK55_CCTTCAGCAGATCACT-1	Differentiated_Sensitive	-0.00787838814152508	-0.00409429843096083	0.114395636118	0.353508403066815
OLK55_CCTTCAGCAGCGTAGA-1	Cycling_Sensitive	0.102610046205102	-0.00346369080243319	0.0660928674055333	0.0600464445521547
OLK55_CCTTCAGGTACGCTTA-1	Basal_Sensitive	0.0244887644923755	0.0057383125813108	0.232899641005275	0.0460915069503752
OLK55_CCTTCAGGTAGCTCGC-1	Basal_Sensitive	-0.133823945089877	0.00697352490284198	0.0987108433854972	-0.000436042043641727
OLK55_CCTTGTGAGCGCTGAA-1	Cycling_Sensitive	-0.119623642223891	0.0107219410863325	0.156910974809476	0.0602115773999326
OLK55_CCTTGTGCAACAGCTT-1	Basal_Sensitive	0.0614189144576849	-0.0128509343808435	0.0575510988433509	0.0989133723734563
OLK55_CCTTGTGTCCCGAGTG-1	Basal_Sensitive	-0.0706880667014866	0.0276853502645221	0.0977994636263882	0.01240895922279
OLK55_CCTTTGGAGTGATAGT-1	Cycling_Sensitive	-0.0186403469688927	0.0140514303477056	0.298023359469735	0.178263430742068
OLK55_CCTTTGGCACACCGCA-1	Cycling_Sensitive	0.0170429751493633	0.0351748402783253	0.238476856737123	0.118791404332076
OLK55_CCTTTGGGTTGGGTAG-1	Cycling_Sensitive	-0.110771471386104	0.0259723882106972	0.0985349162332332	-0.0590131648213201
OLK55_CCTTTGGTCTTTCGAT-1	Basal_Sensitive	-0.00691135724121067	0.0286406555861302	-0.0873914341579797	-0.0291985923935243
OLK55_CGAAGGAAGTACTGTC-1	Differentiated_Sensitive	-0.0848998923555319	-0.0257736191294406	0.164205768324176	0.468272248641109
OLK55_CGAAGGAGTTATCCAG-1	Cycling_Sensitive	0.0146699563568948	0.00748981191475123	0.0789336505897233	0.222235331221691
OLK55_CGAAGTTCAAGAAATC-1	Cycling_Sensitive	-0.0121653763319211	0.0234403424348645	0.100318814080943	-0.029387509679911
OLK55_CGAAGTTCACTGTGTA-1	Cycling_Sensitive	-0.0877347744165318	-0.0302474543694498	0.0233495253112717	0.258399917960338
OLK55_CGAAGTTCAGGAGGAG-1	Basal_Sensitive	-0.010276380763854	0.00107977214708313	0.164955068495978	-0.0308788159721954
OLK55_CGAAGTTGTATGGTAA-1	Basal_Sensitive	-0.0674269707665951	-0.00344919006568031	0.138973533392193	0.0442240042635939
OLK55_CGAATTGAGCATAGGC-1	Basal_Sensitive	0.0998575290274495	0.0159020680556956	0.344264044558247	0.104987633804956
OLK55_CGAATTGAGTAGAATC-1	Differentiated_Sensitive	-0.161387606805685	-0.0290211470087524	-0.0410405552777648	0.533119918240852
OLK55_CGAATTGGTATCTTCT-1	Differentiated_Sensitive	-0.0112574471410626	-0.0103420640473845	0.0655207306794652	0.379910912954555
OLK55_CGACAGCGTATAGGGC-1	Basal_Sensitive	0.00975554385715977	0.00169890997054634	0.115165482722423	0.0109298907560361
OLK55_CGACAGCGTGAGTTTC-1	Cycling_Sensitive	-0.0905432010607944	0.0163686807460749	0.0286317428785666	-0.0558790187013002
OLK55_CGACAGCGTGTAGCAG-1	Basal_Sensitive	0.0837241531093633	-0.00481145133627903	0.213640266488573	0.114772280119929
OLK55_CGACAGCTCGCTGCGA-1	Basal_Sensitive	0.0392257862611292	0.000261642747680479	0.0803439112219202	0.110244215215503
OLK55_CGACAGCTCGGTCACG-1	Cycling_Sensitive	0.0795425149271684	-0.00694174472003711	0.146070366902218	0.0853552818427045
OLK55_CGACAGCTCTTCTGTA-1	Differentiated_Sensitive	0.0131715206618923	0.0221046296368322	0.397911210867126	0.378051063037682
OLK55_CGAGAAGGTAAGGCCA-1	Basal_Sensitive	0.197083628674298	0.0278683749770295	0.145538399342936	0.0565493324268378
OLK55_CGAGGCTAGAGCAGAA-1	Basal_Sensitive	-0.0501390357816325	0.0175706147946993	0.158496165358933	0.0952774706495473
OLK55_CGAGTTAAGCTAGCCC-1	Cycling_Sensitive	0.182254932382071	0.00102822415264411	0.0807096587015784	0.00582198383546695
OLK55_CGAGTTAAGGCATGGT-1	Differentiated_Sensitive	-0.0364495998299521	0.0113573258126992	0.0160568135781885	0.505052593309049
OLK55_CGAGTTAGTAGTCTTG-1	Basal_Sensitive	-0.0853302319248303	0.0192142859408074	-0.0502868247561278	0.00746273969635325
OLK55_CGAGTTATCCAAGCAT-1	Cycling_Sensitive	0.0138794078015603	0.022375311203128	0.310704501645987	0.0221416415612153
OLK55_CGATCGGAGCATTTGC-1	Differentiated_Sensitive	0.0712513996814443	0.0511964149917049	0.29059198932369	0.318066835983772
OLK55_CGATCGGAGTCGCGAA-1	Basal_Sensitive	-0.0872592008847118	-0.0264604236031475	0.161049971708634	0.0310311688863408
OLK55_CGATCGGTCCTGGGAC-1	Cycling_Sensitive	0.100417701505008	0.0116860095766093	0.302121989675183	-0.0142142580194846
OLK55_CGATCGGTCGAGTACT-1	Differentiated_Sensitive	0.0701851755951934	0.0091483905531333	0.401074075395407	0.391962789073002
OLK55_CGATGCGTCATACAGC-1	Basal_Sensitive	0.0361811650470783	-0.0470872719547995	-0.0471165809255244	-0.007223028569179
OLK55_CGATGCGTCCTTGAAG-1	Basal_Sensitive	-0.0470255405646496	0.0265817089158613	0.220865369712434	0.0725919160725743
OLK55_CGATGGCAGAACTCCT-1	Basal_Sensitive	0.0184206470837915	0.0184498935781887	0.259821325444653	-0.0281057641728701
OLK55_CGATGGCAGCTGGTGA-1	Basal_Sensitive	-0.0542223200488369	-0.00977260658611345	0.046346176988697	0.186535800234975
OLK55_CGATGGCCAATGCAAA-1	Basal_Sensitive	-0.0247123553505953	-0.0163417130629489	-0.00795713947417404	-0.00548725392490321
OLK55_CGATGGCCATACCATG-1	Basal_Sensitive	-0.107400471759889	0.00285060600798226	0.219247069700362	-0.0124418888501913
OLK55_CGATGGCGTCATTGCA-1	Cycling_Sensitive	0.010876327725412	0.0156927977097465	0.0273650854964899	0.0277807589964882
OLK55_CGATGGCTCCGATCGG-1	Basal_Sensitive	-0.0165198870283355	-0.0314012849157318	0.100005774976096	0.0342372768869063
OLK55_CGATGGCTCGAGTGAG-1	Basal_Sensitive	-0.0670317535065854	0.0131337342852247	0.198383098826299	0.0882669961016718
OLK55_CGATGGCTCGCTGTTC-1	Cycling_Sensitive	-0.103647871382278	0.0277559731718414	0.141609530899598	-0.0227974488075746
OLK55_CGCAGGTAGTTACGTC-1	Basal_Sensitive	-0.0700666359183759	-0.00504419565749409	0.206034317746077	0.0394151385717638
OLK55_CGCAGGTGTCACTCGG-1	Cycling_Sensitive	0.0460116623973598	-0.0188151268219079	-0.134226806948998	-0.0750822542153614
OLK55_CGCATAAAGTACGAGC-1	Cycling_Sensitive	0.107311258068463	-0.0215896360273449	0.120158320781492	0.250010004882665
OLK55_CGCATGGCAATTCTCT-1	Basal_Sensitive	-0.0812017454592908	0.0276217572036411	0.149700468791142	0.0261406044164368
OLK55_CGCATGGTCCCATACC-1	Basal_Sensitive	-0.142298793899015	-0.0408559703664066	-0.17330513020252	-0.0317270399661553
OLK55_CGCATGGTCGAAATCC-1	Differentiated_Sensitive	-0.141644647822899	-0.0108169901627202	0.127458259574134	0.462548860686335
OLK55_CGCCAGATCTTACTGT-1	Cycling_Sensitive	-0.0242643115477146	0.0220544967057328	0.294706827391125	0.0178828476155082
OLK55_CGCCATTAGCAACCAG-1	Differentiated_Sensitive	0.117208216354594	0.0209339591336119	0.26539410264354	0.221690929667786
OLK55_CGCCATTAGCATCCCG-1	Basal_Sensitive	-0.0822813734353218	0.0235294651329567	0.12237693710483	0.0286217554347417
OLK55_CGCCATTAGCGTTAGG-1	Basal_Sensitive	-0.0263867264998461	-0.000555427677684781	0.105061538116363	0.0266571760300902
OLK55_CGCCATTTCGGATTAC-1	Basal_Sensitive	-0.0271463364743575	-0.0151785541019822	0.0103259658811291	-0.0522784300417347
OLK55_CGCGTGAGTAGAGTTA-1	Basal_Sensitive	-0.0169560547002553	-0.00113473181763349	0.154133244165345	-0.0114612143409752
OLK55_CGCGTGATCGGTCAGC-1	Cycling_Sensitive	-0.0221565508647162	-0.00585925608057197	0.0151160825257421	0.00350883171271457
OLK55_CGGAACCCACCCTTAC-1	Cycling_Sensitive	-0.086927287907356	0.0310736068389586	0.133615856066634	-0.0522460979421032
OLK55_CGGAATTAGCACTAAA-1	Basal_Sensitive	-0.105056161209578	0.0138627134164097	0.163605835293758	-0.039503525366129
OLK55_CGGAATTAGTCATCCA-1	Basal_Sensitive	0.0162992808070741	0.0183105776213341	0.277003512464035	-0.0606088467206078
OLK55_CGGAATTCAGTGAGCA-1	Cycling_Sensitive	0.0395476157346946	0.00779886729723128	0.274309853782525	0.0127067958506362
OLK55_CGGAATTTCACAGTGT-1	Differentiated_Sensitive	-0.012404599835006	-0.0126068230190634	0.106796239745453	0.346413659125966
OLK55_CGGACACCAATTTCCT-1	Differentiated_Sensitive	-0.0370579574270549	-0.00347407059472782	0.294511890926328	0.359976265709306
OLK55_CGGACACCAGCTCTGG-1	Basal_Sensitive	0.0272893402583369	0.029737539840685	0.289647835340023	0.0360629807327037
OLK55_CGGACACCATCTTTCA-1	Basal_Sensitive	-0.0729411840575475	-0.0117433592115539	-0.0846412199653536	0.0354828951338239
OLK55_CGGACACGTACTCGAT-1	Differentiated_Sensitive	0.0677110177420279	-0.0357936270932311	0.0486349579867391	0.22825489291535
OLK55_CGGAGAAAGGTTGACG-1	Differentiated_Sensitive	-0.0513723506650711	-0.0292343415804467	0.102578691955529	0.363182301889802
OLK55_CGGAGAATCTAGGAAA-1	Basal_Sensitive	-0.0349508207188921	0.0627685606820534	0.433330453042506	-0.0197351667454665
OLK55_CGGCAGTGTGACATCT-1	Cycling_Sensitive	-0.0598114237110621	-0.0126254282549935	-0.0285445500096901	0.0186432584080677
OLK55_CGGGACTAGAATCTAG-1	Cycling_Sensitive	-0.0326611336992403	-0.0263598452430857	-0.134447839417505	0.278034581200626
OLK55_CGGGACTCAAGTGATA-1	Basal_Sensitive	-0.0987278202228496	0.0211379226814716	0.208819060713068	0.104840689208115
OLK55_CGGGACTCAGAAGTTA-1	Differentiated_Sensitive	0.0421517311038132	-0.00738624407924707	0.0602791753334159	0.193945382577132
OLK55_CGGGACTGTCACTGAT-1	Differentiated_Sensitive	-0.0379189437345683	-0.0103379557983254	0.0283116668132355	0.316393487270127
OLK55_CGGGACTGTCCTGGTG-1	Basal_Sensitive	-0.0259716916723226	-0.00887444187147129	-0.0483290924453614	-0.0228229690792005
OLK55_CGGGACTTCCTCTCTT-1	Cycling_Sensitive	-0.0182816824957068	0.0139517197061694	0.18310710766157	0.025870313563489
OLK55_CGGGCATAGACCGTTT-1	Basal_Sensitive	0.00399670979425171	0.0104960587255097	0.143846917084423	0.00601055573635409
OLK55_CGGGCATCACCAGCTG-1	Cycling_Sensitive	0.0246722972418706	-0.00575338483164575	0.236358534690884	0.0555230264821814
OLK55_CGGGCATCAGCTGCCA-1	Basal_Sensitive	0.0234775430838991	0.0162115117062195	0.273124609844492	-0.0323453298548167
OLK55_CGGGCATTCAAGAGTA-1	Basal_Sensitive	0.083551985408889	0.0149724585563149	-0.0874072619406051	0.0344285615691698
OLK55_CGGGTCAGTACTTCCC-1	Basal_Sensitive	-0.128443618817152	-0.00623327648913891	0.250903128575383	-0.00500475406332684
OLK55_CGGGTCAGTAGCTGCC-1	Basal_Sensitive	0.0163119299242462	0.0178074395153542	0.143728594871061	0.0683972058913685
OLK55_CGGGTCAGTATGTCCA-1	Differentiated_Sensitive	-0.104156976771366	-0.00280743598231487	0.221317387758135	0.231858750412826
OLK55_CGGGTGTAGCGGTAGT-1	Differentiated_Sensitive	-0.023367286276891	0.000702648565240854	0.0758570000229551	0.244102504269502
OLK55_CGGGTGTCAACCGCTG-1	Differentiated_Sensitive	-0.0105520179141571	-0.00334441597313478	0.32253334977145	0.146106030929521
OLK55_CGGGTGTCATGTGTCA-1	Differentiated_Sensitive	-0.0113530891995446	-0.0281785971086866	0.0289199636985413	0.306186811209786
OLK55_CGGGTGTTCAACGAGG-1	Basal_Sensitive	0.0260233333687765	0.0178073787476536	0.209949881951561	0.0704803311319123
OLK55_CGGTCAGAGCACGTCC-1	Cycling_Sensitive	0.0806211203296923	-0.0039195126819013	0.0657255053645799	0.0465776962656863
OLK55_CGGTCAGGTGTAACGG-1	Cycling_Sensitive	0.049625830731404	-0.0196990540956505	0.112176070276337	0.195335566333679
OLK55_CGTAAGTCAACACAAA-1	Basal_Sensitive	0.00588811346926421	-0.00441072127748438	0.184758730373924	0.0281455706753217
OLK55_CGTAAGTGTCAAGCGA-1	Basal_Sensitive	-0.0684946586228105	-0.00208942269695638	-0.0162230606378723	-0.0516554023692054
OLK55_CGTAAGTGTCATCACA-1	Basal_Sensitive	-0.0425879489751994	0.0226777992120088	0.169053538358814	0.0600519836674112
OLK55_CGTAAGTGTGGGTTGA-1	Cycling_Sensitive	-0.0949718776487391	-0.00738235723559866	0.246045284535472	0.111845122756718
OLK55_CGTAAGTTCCGTAATG-1	Basal_Sensitive	-0.103586420988967	0.0193931171625443	0.168167170800893	0.0100460053676145
OLK55_CGTAATGCACCGTGGT-1	Basal_Sensitive	-0.0801675661741337	0.00675350084788476	0.193769989597498	0.0112355269601625
OLK55_CGTAATGCAGTTTCGA-1	Cycling_Sensitive	0.114750511953972	0.0289872281762843	-0.00184929173761333	0.0271747101881547
OLK55_CGTAATGCATGAAAGT-1	Cycling_Sensitive	0.0187145535102309	0.0106187500523822	0.0877081197933279	-0.00816421200276626
OLK55_CGTAGTACAAGTCCCG-1	Cycling_Sensitive	0.0100260818164986	-0.00355905979801283	0.219213723866463	0.0221514096268459
OLK55_CGTAGTAGTACTCCCT-1	Cycling_Sensitive	0.0652820998853458	-0.0103303335220263	0.154215470333821	0.0379734496775793
OLK55_CGTAGTAGTCTGTAAC-1	Cycling_Sensitive	-0.0692288273755866	0.0108222316400835	0.188343792147642	0.119232407437814
OLK55_CGTAGTAGTTCTTAGG-1	Differentiated_Sensitive	-0.0269141458534382	0.0232952892198681	0.321624666462961	0.214805615174684
OLK55_CGTAGTATCCAAACCA-1	Cycling_Sensitive	0.0180925648558621	-0.0158686977435909	0.334293107267869	-0.000883973634029867
OLK55_CGTCAAACATGACACT-1	Basal_Sensitive	-0.0254388540312043	-0.00527010225962908	0.410609320954362	-0.0341297445494419
OLK55_CGTCAAATCAACCTTT-1	Differentiated_Sensitive	-0.0186585763270538	0.0320520034229593	0.273736579360294	0.338779196204531
OLK55_CGTCAAATCTCCGAGG-1	Differentiated_Sensitive	-0.0606216596658319	-0.0222607625819899	0.110334172059472	0.212544981463927
OLK55_CGTCCATAGGATCATA-1	Differentiated_Sensitive	-0.134352652652756	-0.0430559170361375	0.0679554076978838	0.513477375410545
OLK55_CGTCCATAGGTGAGAA-1	Differentiated_Sensitive	-0.0784754236691723	-0.0484278831788249	-0.0078708665771324	0.392530750811721
OLK55_CGTCCATAGGTGCAGT-1	Basal_Sensitive	0.0422285057066902	0.0151942622800376	0.154091740893185	0.00322382180071804
OLK55_CGTCCATCAAGGTCGA-1	Cycling_Sensitive	0.0219307154981399	0.0166798996135072	0.174399946093652	0.16342750297926
OLK55_CGTCCATCACCTGAAT-1	Basal_Sensitive	-0.142467988658826	0.00954223958915007	-0.0750655037833771	0.0159587175770869
OLK55_CGTCCATCACTTGGCG-1	Differentiated_Sensitive	0.0354818541618162	-0.0347241126841476	0.0228904544150779	0.326193415303511
OLK55_CGTCCATCATAGATGA-1	Cycling_Sensitive	-0.0401860243203257	-0.010107863593147	0.0904160074884119	0.0158944654291077
OLK55_CGTGAATCACAGAGCA-1	Basal_Sensitive	-0.041659472731039	0.00649392013557923	0.257659305794033	0.0441415722578835
OLK55_CGTGAATGTCTCACGG-1	Cycling_Sensitive	-0.0960274505906661	-0.0186882391012835	0.0312089660551202	0.00117967532782645
OLK55_CGTGAATGTTCCCAAA-1	Cycling_Sensitive	-0.0855438007320157	0.0105928741061011	0.22377749395725	0.0308690596345823
OLK55_CGTGAATGTTCGGCGT-1	Differentiated_Sensitive	0.0530205388064578	0.0169473274454356	0.257598959379209	0.307530074141019
OLK55_CGTGATAAGCCGGATA-1	Basal_Sensitive	-0.00670759710846852	-0.00956451607571562	0.0995241420100789	0.0126855923343843
OLK55_CGTGATAAGTAACCTC-1	Basal_Sensitive	-0.0115358017912531	-0.0440737861813969	0.165358830793964	0.0154819378131655
OLK55_CGTGATACACCGTGCA-1	Cycling_Sensitive	0.0326197988400634	0.0255218093776089	0.227627465841267	0.20037379822662
OLK55_CGTGATATCAAAGCCT-1	Cycling_Sensitive	-0.00939604883074119	-0.00847031114236049	0.156955231575681	0.0639369198711328
OLK55_CGTGCTTGTGTCCCTT-1	Cycling_Sensitive	-0.00759239706090015	-0.0145499333964586	-0.0822794210375615	-0.0632211526021121
OLK55_CGTGCTTTCTGTAACG-1	Basal_Sensitive	-0.0641374079652644	0.0564822568772206	0.306264955984554	0.0702329365266154
OLK55_CGTGTCTAGCCATTTG-1	Differentiated_Sensitive	-0.147779236940976	-0.000641491018187654	0.00610638756489171	0.554756498203916
OLK55_CGTGTCTGTGACTATC-1	Cycling_Sensitive	0.0722889301144779	0.0178362143694646	0.251973329680981	0.0316803036621316
OLK55_CGTGTCTGTGTTCAGT-1	Cycling_Sensitive	0.0655721294612738	-0.0285893082901412	0.155282461714606	0.105857007464095
OLK55_CGTGTCTTCGTCTCAC-1	Differentiated_Sensitive	-0.0439235103639032	0.00282932984324566	0.129190985371917	0.214412751622765
OLK55_CGTGTCTTCGTTCCTG-1	Basal_Sensitive	-0.0296694305537608	-0.00163368303190575	0.110591441144475	-0.00408089711444068
OLK55_CGTTAGAAGCGTGAAC-1	Basal_Sensitive	-0.131984088108676	0.0428371075879048	0.207488022428501	-0.00696980884975738
OLK55_CGTTAGAAGGACTATA-1	Basal_Sensitive	-0.0503487044044214	0.0393842857193684	-0.0691480048140567	0.000983043205782158
OLK55_CGTTAGAAGTGATGGC-1	Basal_Sensitive	-0.0909894414446881	0.0166862974965295	0.0100636858394235	-0.0464503427643143
OLK55_CGTTAGAGTCGTATGT-1	Basal_Sensitive	-0.152235308752292	0.00205513527225912	0.123800593899678	0.0237312319463233
OLK55_CGTTCTGAGGTTCAGG-1	Cycling_Sensitive	0.0901114725090746	0.0200026994841896	0.322048619851436	0.142341121457426
OLK55_CGTTCTGTCTTAAGGC-1	Differentiated_Sensitive	-0.00135807612442818	0.0149151154280513	0.428386515001125	0.0763461847400594
OLK55_CGTTGGGAGCTAATCC-1	Cycling_Sensitive	-0.133805345434953	0.0254283490684926	0.275103337048492	0.0132009141823758
OLK55_CGTTGGGCAAATTGGA-1	Cycling_Sensitive	-0.0925712731589081	0.0360228194925037	0.265285071912187	-0.016308031370803
OLK55_CGTTGGGCATCCTCAC-1	Basal_Sensitive	-0.032718727896223	-0.000214605248992653	-0.0359381596942285	-0.0314753792404094
OLK55_CTAACCCAGCAACTTC-1	Basal_Sensitive	-0.0254698254513036	0.0333491782817157	0.0747393998235081	-0.0109325591038488
OLK55_CTAACCCAGGTCTTTG-1	Basal_Sensitive	0.00526463335080357	0.017087155440988	0.136378849757971	0.0465181516698165
OLK55_CTAACCCCACAATGTC-1	Basal_Sensitive	-0.0248482725610409	0.0185093758180813	0.176584142609687	0.0486876709379694
OLK55_CTAACCCCACCTTCGT-1	Basal_Sensitive	-0.121706921348206	0.00241488089268313	0.0486774823580944	0.143952035661487
OLK55_CTAACCCGTATGGTTC-1	Cycling_Sensitive	-0.0779738755636872	0.00944153966096278	0.217870437003442	0.0549618478355162
OLK55_CTAACCCTCCCTCTAG-1	Differentiated_Sensitive	0.187693973598322	-0.013521546611929	0.241388373058555	0.182459332771622
OLK55_CTAACCCTCGCCCAGA-1	Basal_Sensitive	0.0439243598316735	-0.00572952190531803	0.108836308356848	0.0234453923516135
OLK55_CTAACTTCACTCCCTA-1	Basal_Sensitive	-0.0161590240968072	0.026806687295721	0.0480360032414998	0.0717473790917399
OLK55_CTAACTTGTAGGAAAG-1	Differentiated_Sensitive	-0.0549383702725477	-0.010648553948493	0.106010622897994	0.387849959407615
OLK55_CTAAGTGAGGAATCGC-1	Basal_Sensitive	-0.0415722991752791	-0.0106680941358205	-0.0125014277911374	-0.0298891027740242
OLK55_CTAAGTGTCCACATAG-1	Cycling_Sensitive	0.0492307036486243	-0.00907673531319048	0.14086156490347	0.0802750540112262
OLK55_CTACAGAAGGTGGGTT-1	Cycling_Sensitive	0.0804342298134653	0.00559453795458451	0.110455233650259	0.355723265950559
OLK55_CTACAGATCACCTCAC-1	Cycling_Sensitive	-0.167254730767763	0.0425562428373548	0.18240857437819	0.0761849298013074
OLK55_CTACAGATCGCATTGA-1	Differentiated_Sensitive	0.0977448027736165	0.00925555265075376	0.216455219110499	0.220399065326107
OLK55_CTACATTGTCAAGCGA-1	Cycling_Sensitive	0.0152119041184501	-0.0277129892446986	0.0916032352714671	-0.00246805324385521
OLK55_CTACATTGTCTGCAAT-1	Differentiated_Sensitive	-0.0653932895584344	0.00142621411413915	0.267614526246262	0.295488332942854
OLK55_CTACATTTCCAAGGGA-1	Basal_Sensitive	-0.0790312671248092	0.0478234998226745	0.111521345720444	-0.0476511556938457
OLK55_CTACATTTCTACCCAC-1	Differentiated_Sensitive	-0.00369343309419887	-0.0100715158750002	0.0263830546838737	0.45995893228678
OLK55_CTACCCAGTGCGGCTT-1	Basal_Sensitive	-0.0649340620468529	0.0217796407940775	0.306650709621747	0.0523444008946788
OLK55_CTACCCATCCCTCAAC-1	Differentiated_Sensitive	-0.0361795746686258	0.0184291287343062	0.00150689038252078	0.471429765447025
OLK55_CTACCCATCCTTATGT-1	Differentiated_Sensitive	0.0313119647725499	-0.00348256371100039	0.411701003539243	0.237071179150439
OLK55_CTACCCATCTTCGCTG-1	Cycling_Sensitive	0.0442257086783789	0.0284801794677342	0.165767712918583	0.053664638473068
OLK55_CTACCTGCATGTTCGA-1	Differentiated_Sensitive	-0.0355491645123583	-0.00282493869302326	0.0480070336123852	0.527174129825511
OLK55_CTACCTGTCGCTGCGA-1	Basal_Sensitive	-0.0737932549458778	-0.0159226461767166	0.138727720701208	0.0512706433032403
OLK55_CTACCTGTCTACCAGA-1	Cycling_Sensitive	-0.0135360985108842	0.0142016919986339	0.257051719653558	-0.024377808213047
OLK55_CTACTATAGGTGCAGT-1	Cycling_Sensitive	-0.0114813447387493	0.00784430113044976	0.333373572550373	0.000299792330776955
OLK55_CTACTATAGTCTCTGA-1	Cycling_Sensitive	-0.0676778875764667	-0.012160241501496	0.117457906586119	0.0162059875127557
OLK55_CTACTATGTGGAGGTT-1	Basal_Sensitive	-0.0924969344024563	0.0285915140719191	0.205052886535849	0.0249393573470294
OLK55_CTACTATGTTGCTGAT-1	Differentiated_Sensitive	-0.0044269389147254	0.00054978619770843	0.138459869183036	0.0976759196541878
OLK55_CTACTATTCGAATCCA-1	Cycling_Sensitive	0.02235900448848	0.0128864889879221	0.32488959241789	0.0237321109224132
OLK55_CTAGACAAGCTAAATG-1	Cycling_Sensitive	-0.162503758617356	0.0270159044768454	0.138105492424201	-0.0637833333203405
OLK55_CTAGACACAGCCTTCT-1	Basal_Sensitive	-0.17815315330254	0.0192685634309176	-0.0432105460621055	0.0435282284909542
OLK55_CTAGACACATGCCGCA-1	Basal_Sensitive	0.0481918375855471	0.0147924995162931	0.148034407832057	-0.0595830578277507
OLK55_CTAGACAGTCACTTAG-1	Cycling_Sensitive	-0.0239363232270355	0.0249271839667315	0.0776893250973834	-0.0126788469928824
OLK55_CTAGACAGTGCCTAAT-1	Cycling_Sensitive	0.0497163488318598	-0.0106892599573204	0.173356929817517	0.166579857940559
OLK55_CTAGACAGTGGTCTGC-1	Basal_Sensitive	-0.101696334085593	-0.0106756852265091	0.223570470921596	-0.00563016157483126
OLK55_CTAGGTAAGGGCATGT-1	Differentiated_Sensitive	-0.00928146174132072	0.000488922360536465	0.0995819345948539	0.218184937818547
OLK55_CTAGGTACACCGTACG-1	Basal_Sensitive	0.000127570715803493	0.013450487565376	-0.0350868830687762	-0.0703965469328539
OLK55_CTAGGTACACTCGATA-1	Cycling_Sensitive	-0.00493281352846625	0.0148950859845039	0.28986462473322	-0.000705195980740425
OLK55_CTAGGTACACTGAGTT-1	Differentiated_Sensitive	-0.0484911382295237	-0.00322921249377017	0.174215910733303	0.198470316468893
OLK55_CTAGGTAGTCACTCGG-1	Basal_Sensitive	0.0699330650529045	-0.0100107121635308	0.135327657355059	0.034648531922831
OLK55_CTATAGGGTCTTGAGT-1	Cycling_Sensitive	-0.0382606367780938	-0.0228485081703199	-0.0411079917970418	0.0127685993377611
OLK55_CTATAGGGTGCTCCGA-1	Cycling_Sensitive	0.0121550521669241	-0.0153777099902741	0.102351255585617	-0.0291677159903468
OLK55_CTATAGGGTGGTCCGT-1	Basal_Sensitive	-0.103049026977402	0.00524671779738609	0.263462373419532	0.070632971482966
OLK55_CTATCCGAGTCTTCGA-1	Basal_Sensitive	-0.143721101437826	0.0191619139730223	-0.0747021370065684	-0.0160267700331256
OLK55_CTATCCGGTATTAAGG-1	Differentiated_Sensitive	-0.136395518437198	-0.00756767477085506	-0.00729325084082857	0.352199235499248
OLK55_CTATCTAAGTTCACTG-1	Basal_Sensitive	0.00102311186050286	-0.0192360601444063	0.0645311658696281	-0.0427748263775562
OLK55_CTATCTACAATGTCTG-1	Basal_Sensitive	0.0773895316397553	0.0231115003652841	0.277316548008892	-0.0089835124671967
OLK55_CTATCTACACGCCACA-1	Basal_Sensitive	-0.128692303740824	0.023741036821495	-0.108593693901258	-0.0748302089648414
OLK55_CTATCTACAGCCCACA-1	Cycling_Sensitive	-0.0264706030661302	-0.0173648689419145	0.0302304910979348	0.0913850718794451
OLK55_CTATCTAGTCAAAGCG-1	Basal_Sensitive	-0.116636664632947	0.0327491298307602	0.272643340961966	0.127294580631839
OLK55_CTATCTAGTGCCCACA-1	Differentiated_Sensitive	0.0631847813637589	0.00573882106789889	0.166189886394625	0.135290839422177
OLK55_CTATCTATCTATGCCC-1	Basal_Sensitive	-0.00784656863375582	-0.00117126128171097	-0.0173285831402831	0.0879300600872536
OLK55_CTCAACCAGTCATAGA-1	Cycling_Sensitive	-0.0019500360591061	-0.034506906403098	0.0572700751691698	0.090069897534917
OLK55_CTCAACCCAACGGCTC-1	Differentiated_Sensitive	0.143412492421783	0.00425999567389326	0.342718837275715	0.282677146512893
OLK55_CTCAACCGTGGATTTC-1	Cycling_Sensitive	-0.0408169846896885	-0.012768306765138	0.0203941982746247	0.00680170072675046
OLK55_CTCAACCTCGGTGTAT-1	Differentiated_Sensitive	0.0731997780832916	0.00211572030346979	0.221436784278407	0.0695974239637934
OLK55_CTCAAGAAGCCAAGGT-1	Cycling_Sensitive	-0.00341885539371695	-0.000401968266644875	0.192810498123383	0.122906935983611
OLK55_CTCAAGACATGTGACT-1	Differentiated_Sensitive	0.059349561023455	0.00232640114139934	0.238539976833607	0.417489838763736
OLK55_CTCAATTCAAAGTGTA-1	Differentiated_Sensitive	0.129904923938155	-0.0022980379364182	0.115934700161933	0.170879880131938
OLK55_CTCAATTTCATGGATC-1	Cycling_Sensitive	0.0907094543117619	-0.0206112494859161	0.0966255518877966	0.0365109577643632
OLK55_CTCAGGGAGGATAATC-1	Basal_Sensitive	-0.0757777834172079	0.0369792770710784	0.265651680800945	0.053548403866439
OLK55_CTCAGGGGTTACCCTC-1	Cycling_Sensitive	0.0239209849491178	0.0517090663348723	-0.0436604807575091	0.0142561674317023
OLK55_CTCAGTCAGTAAGCAT-1	Differentiated_Sensitive	-0.0300669521486042	0.0332508216849751	0.174493585966996	0.217690867338209
OLK55_CTCAGTCGTCACGCTG-1	Basal_Sensitive	-0.0489264627015455	0.0124913712617332	0.18083764730453	0.0766135104628611
OLK55_CTCAGTCTCCTCTCGA-1	Cycling_Sensitive	0.28829400998967	0.00275715583725794	0.129435670036629	0.0650916403281485
OLK55_CTCATCGCAACCGATT-1	Differentiated_Sensitive	0.0259876766717561	-0.0185900187914853	0.381133261909974	0.258533258582322
OLK55_CTCATCGGTAGGATAT-1	Cycling_Sensitive	-0.0029655417501776	-0.0218156598887052	0.191611256032345	0.0466473258066314
OLK55_CTCATCGGTCATCACA-1	Cycling_Sensitive	0.17272052990037	0.024954722770817	0.0589763837624029	0.236660034276931
OLK55_CTCATCGGTGAGGATC-1	Differentiated_Sensitive	-0.0290891395026339	-0.0190065367463425	0.0117842949829792	0.479854978150844
OLK55_CTCATGCAGGGTCAAC-1	Cycling_Sensitive	-0.0229638591411104	0.00179242535790572	0.203796021118155	0.000779308900168474
OLK55_CTCATGCAGTGCAGGT-1	Cycling_Sensitive	0.290925735983736	0.00718221000141658	0.196015517739083	0.0989028305791823
OLK55_CTCATGCCACGGCTAC-1	Basal_Sensitive	-0.0319034464359836	-0.0292379648937744	-0.0352937720249145	0.00119702049519904
OLK55_CTCATGCCAGTGTGGA-1	Cycling_Sensitive	0.0720357416464463	-0.0191617140219033	0.216504981491904	0.00926222715788827
OLK55_CTCATGCGTATCGTGT-1	Basal_Sensitive	0.0104269851392177	0.0408777774422931	0.207929987672291	0.0246901691223698
OLK55_CTCATGCGTCCGGTGT-1	Basal_Sensitive	0.0527845625284047	0.0303405782038567	0.206218743566702	0.0138956415657145
OLK55_CTCATGCTCCCGGTAG-1	Cycling_Sensitive	-0.0792222066043154	-0.00866016910272166	0.165241184576651	0.0158402006694993
OLK55_CTCCAACAGATCGCTT-1	Cycling_Sensitive	0.111061819908715	0.0175185470431341	-0.0128918714496912	-0.0290068558155429
OLK55_CTCCAACAGGCTGGAT-1	Differentiated_Sensitive	0.0635145814073707	0.0267257324226253	0.109826298859962	0.214292979853806
OLK55_CTCCAACCAGGCGATA-1	Differentiated_Sensitive	-0.0106780943039644	-0.0248325237192541	0.0428151127428171	0.324555261570831
OLK55_CTCCACAAGAGCTGCA-1	Basal_Sensitive	-0.0890153894107718	-0.0254748227475555	-0.0249165405624408	0.0413736807919181
OLK55_CTCCACACAAGTCCCG-1	Basal_Sensitive	-0.0838138916570856	-0.0107150635160046	0.0746468418609533	0.0181999209266739
OLK55_CTCCACACACGAAAGC-1	Basal_Sensitive	0.00911562474332067	-0.00244064447660164	0.145078522431128	0.0247916305315546
OLK55_CTCCACACATGAAGCG-1	Cycling_Sensitive	-0.0922370991044761	0.00247494881057342	0.187897945891824	0.0172353713408006
OLK55_CTCCACATCAAATAGG-1	Cycling_Sensitive	-0.0655213398778417	0.0239123710789459	0.0630562433138291	0.0785455565043967
OLK55_CTCCACATCGGTAGGA-1	Differentiated_Sensitive	0.0191681879366556	-0.0121777072939662	0.0794723681006512	0.196790662336462
OLK55_CTCCACATCTAACACG-1	Cycling_Sensitive	-0.00815592489737643	-0.0300300177115613	0.205606884836739	0.231850851974786
OLK55_CTCCATGCAGAGATTA-1	Cycling_Sensitive	0.0627158237394399	-0.0322714330767961	0.0955886547376696	0.128280459588321
OLK55_CTCCATGCAGATGCGA-1	Cycling_Sensitive	0.0108782387511835	-0.00119621042255064	0.275170360577107	0.0568812100548541
OLK55_CTCCATGCATCCTTCG-1	Differentiated_Sensitive	-0.0537824816488344	0.00539330120454898	0.152562599362188	0.308222774223333
OLK55_CTCCATGGTTAAACCC-1	Cycling_Sensitive	-0.0366358137117571	-0.0196839289491025	0.375128540564038	0.10105031926314
OLK55_CTCCATGTCCATCCGT-1	Cycling_Sensitive	-0.143952694586373	0.00428342889740346	0.138566727364962	-0.0373041448047
OLK55_CTCCCAAAGACGTCCC-1	Differentiated_Sensitive	0.0280996087875964	-0.0122911499487387	0.0481647196782869	0.225442151761855
OLK55_CTCCCAAAGTCGAATA-1	Differentiated_Sensitive	0.0202954358679934	0.0106611365069308	0.364488312720368	0.226074704600977
OLK55_CTCCCAAGTAACCCGC-1	Differentiated_Sensitive	0.0153200671847934	0.0167177114507344	0.345367368879707	0.29738594743391
OLK55_CTCCCAATCAAGAGGC-1	Cycling_Sensitive	0.0354012613272989	-0.00410868585513621	0.310874622441499	0.038939241449664
OLK55_CTCCCAATCCACACAA-1	Basal_Sensitive	-0.104876551964453	0.0415909894952603	0.0638895138685039	-0.0624496277821059
OLK55_CTCCCTCAGTAATCCC-1	Basal_Sensitive	-0.131762844765237	-0.00996700027434388	0.0762002699168449	0.0416027674518202
OLK55_CTCCCTCGTACGTTCA-1	Basal_Sensitive	0.00905595574504048	0.00893780267148661	-0.00580789540289678	-0.0224501512073013
OLK55_CTCCGATGTAAGGAGA-1	Basal_Sensitive	-0.164887652076868	0.00792786441478077	0.135698917459093	-0.0339609279419104
OLK55_CTCCGATGTCCAGTTA-1	Cycling_Sensitive	-0.0578605446912592	0.00756614248136442	0.140575980620424	0.0158432384443731
OLK55_CTCCGATGTCGTCGGT-1	Basal_Sensitive	0.0329341868232237	0.0230995050486628	0.285585438368197	-0.0178029133893566
OLK55_CTCCGATGTTCTTAGG-1	Basal_Sensitive	-0.0407503143789826	0.0144308559117399	0.287865678048997	-0.0165423723566288
OLK55_CTCCGATTCTGGCCAG-1	Basal_Sensitive	0.247419012866857	0.0246372068128906	0.193906627567322	0.169522151252565
OLK55_CTCCTCCAGATGGCGT-1	Basal_Sensitive	-0.0831906431495123	-0.00229949077433558	0.126902050464114	-0.0230566835219855
OLK55_CTCCTCCGTACTCGTA-1	Basal_Sensitive	0.00996609263524328	0.0243822447084661	0.154828634418099	0.0140092649101808
OLK55_CTCCTCCGTGTCGATT-1	Basal_Sensitive	0.0922160719139738	0.0454383420960045	0.374361784611277	0.0547590898717638
OLK55_CTCCTCCGTTGTCATG-1	Basal_Sensitive	-0.135142890537311	0.0117124240030844	0.237404906061719	-0.00269066957486855
OLK55_CTCCTCCGTTTGGAAA-1	Basal_Sensitive	-0.104148771780485	0.0475819760980079	0.161899013157763	-0.0807865085871861
OLK55_CTCCTTTAGACGAGCT-1	Differentiated_Sensitive	-0.00922715954536107	0.00663237913252662	0.179941823167331	0.337989209575109
OLK55_CTCCTTTAGATGATTG-1	Basal_Sensitive	-0.130937574501996	0.0219778651613497	0.0927861193226718	0.0246054029636285
OLK55_CTCCTTTAGCCTCATA-1	Cycling_Sensitive	-0.012903410530573	-0.0265402534716301	0.315669142758317	0.208201402444042
OLK55_CTCCTTTAGGCAGTCA-1	Basal_Sensitive	-0.0242181940641273	-0.00290358212511316	-0.159901596124882	-0.0371074244734831
OLK55_CTCCTTTAGGGCTAAC-1	Differentiated_Sensitive	-0.101698556700608	-0.00651403828360823	0.229461061169832	0.263275636243858
OLK55_CTCCTTTCAGATACTC-1	Basal_Sensitive	-0.0859707579257349	-0.0152738820852496	0.0198312111647206	0.0505062610556897
OLK55_CTCCTTTCATGACGAG-1	Differentiated_Sensitive	-0.0542984134022143	0.0225470130384096	0.130931819606493	0.187807483516184
OLK55_CTCCTTTGTACTTGTG-1	Differentiated_Sensitive	0.0257094113692002	0.0107607385632167	0.385174582771356	0.157399221833479
OLK55_CTCCTTTTCTCTATGT-1	Basal_Sensitive	0.0986333412853753	0.0263275293358613	0.0281603773813081	-0.0675923911472135
OLK55_CTCGAGGGTAAGACCG-1	Cycling_Sensitive	0.0558209164085871	-0.0142520529241422	0.197950777208897	-0.0478397783858045
OLK55_CTCTCAGCACGAAAGC-1	Differentiated_Sensitive	-0.0554721405336552	-0.0109097151530646	0.233309221985223	0.428074259622125
OLK55_CTCTCAGTCTAGTCAG-1	Basal_Sensitive	-0.0590287014965767	-0.0071980658431737	0.00758464326618608	-0.0463562258826909
OLK55_CTCTCGAAGTGAGTGC-1	Cycling_Sensitive	-0.163707133212537	-0.0320635421559699	-0.017730370235131	0.107333061748798
OLK55_CTCTCGACAACAAAGT-1	Basal_Sensitive	0.0259608388058292	0.0199016859525886	-0.0355998274978314	0.0320725684241606
OLK55_CTCTCGACAACTGCCG-1	Basal_Sensitive	-0.0488628658156413	0.0354228840613954	0.0205306868436758	0.032003819951297
OLK55_CTCTCGACAAGCACAG-1	Cycling_Sensitive	-0.0930833051291848	0.0343354295123346	0.2459387628685	0.0349224170971612
OLK55_CTCTCGACATGGCTGC-1	Basal_Sensitive	-0.0472372807956791	0.00669838949282361	0.103261270486768	0.0529857131372725
OLK55_CTCTCGAGTCGTGGTC-1	Cycling_Sensitive	-0.193498559952463	0.0284681057716399	0.136497840178387	-0.0502680371587246
OLK55_CTCTCGATCTCTGAGA-1	Differentiated_Sensitive	0.08055835240262	0.0110093069982783	0.204743966457305	0.316258017207662
OLK55_CTCTCGATCTTACACT-1	Cycling_Sensitive	-0.0661044078891242	-0.00566558057798966	-0.0572544749420238	0.00600308950111753
OLK55_CTCTGGTAGCCTCAAT-1	Differentiated_Sensitive	0.0865394472771925	-0.0211980197770323	0.0803271586790169	0.185231700272977
OLK55_CTCTGGTAGCTCCGAC-1	Basal_Sensitive	0.0609936644752784	0.0179560743179593	0.145080484830282	0.0206279430212317
OLK55_CTGAATGAGTGCTAGG-1	Differentiated_Sensitive	0.0900377424364294	0.0118271490392279	0.24078396633539	0.12101249356182
OLK55_CTGAATGGTTAAACAG-1	Basal_Sensitive	-0.0527193213277636	0.0329793927716824	0.298655595750004	0.0818386553274233
OLK55_CTGAATGTCAGCCTTC-1	Basal_Sensitive	-0.0252949428222349	-0.016931698408846	0.024592733791808	-0.0105349175215664
OLK55_CTGAGCGAGAGCCATG-1	Differentiated_Sensitive	0.18884683517798	0.0186777816179166	0.374628634805601	0.0424073061483883
OLK55_CTGAGCGAGGTCACTT-1	Basal_Sensitive	0.0505832615133547	0.0605007374923233	-0.0719630057643653	0.0279563320794774
OLK55_CTGAGCGGTAGAGACC-1	Basal_Sensitive	-0.0860084526793991	-0.000467590975404802	-0.0371961530752567	-0.0205970300964867
OLK55_CTGAGCGGTCAACCAT-1	Differentiated_Sensitive	0.0504331790477328	0.0248246286194095	0.210722634201649	0.244471417932503
OLK55_CTGAGGCAGATTGCGG-1	Cycling_Sensitive	-0.0563733746445716	-0.00533019127026929	0.111054573107555	0.282377082718109
OLK55_CTGAGGCCACGCACCA-1	Basal_Sensitive	-0.0557178087280616	0.00736355780542773	0.237984443361807	0.0399624366250963
OLK55_CTGAGGCCATCGCTGG-1	Basal_Sensitive	-0.0407996123299375	0.0188824723027683	0.038660974376601	0.100796878385622
OLK55_CTGATCCCATGACAAA-1	Basal_Sensitive	-0.253452070147129	-0.00542160535322822	-0.18912483591502	-0.049706809053034
OLK55_CTGATCCGTGAGATTA-1	Cycling_Sensitive	-0.154082760091406	-0.00705910574720287	0.0463831635341926	-0.0690471960042641
OLK55_CTGATCCTCGCCGAAC-1	Cycling_Sensitive	-0.0406803114220552	-0.000935504257418535	0.000819725408077232	0.00814816997224579
OLK55_CTGATCCTCGGTATGT-1	Cycling_Sensitive	-0.125216860938367	0.0112618140968652	0.134823155584009	-0.0150170479129366
OLK55_CTGCAGGAGACTACCT-1	Basal_Sensitive	-0.0424161923291105	-0.035281762876835	0.119767805319629	0.0218845976776879
OLK55_CTGCAGGGTAGTCTGT-1	Basal_Sensitive	-0.00443593508833462	0.00742899588164594	0.157193472056934	-0.020218218959022
OLK55_CTGCATCAGTCAGGGT-1	Differentiated_Sensitive	0.0491423893242582	-0.00766705127289879	0.137645933430209	0.260164340485155
OLK55_CTGCATCTCATATGGC-1	Cycling_Sensitive	0.0326408812284503	0.00360544447761155	0.377317738605233	0.19369062731218
OLK55_CTGCATCTCCTTGACC-1	Basal_Sensitive	0.11172399418897	0.033337066363392	0.230905452887737	0.103059455547203
OLK55_CTGCCATCATGGGAAC-1	Basal_Sensitive	-0.0588308061942228	0.0313613468759046	0.0800938246888092	0.0711730428445206
OLK55_CTGCCATGTCAACCAT-1	Differentiated_Sensitive	0.0894085985892209	-0.0376558465690713	0.108351078315341	0.308241491825638
OLK55_CTGCCATGTCGACGCT-1	Basal_Sensitive	-0.0595053384952902	0.00826684643503101	0.31608541267124	0.0852460907262483
OLK55_CTGCCATGTTCACGAT-1	Basal_Sensitive	0.00574958185728569	0.0110199311240473	0.0323859915116874	0.0231011883547545
OLK55_CTGCCATTCACATCAG-1	Cycling_Sensitive	0.198031462808209	0.0580406388655869	0.0928912613121337	0.00905629167277558
OLK55_CTGCCATTCTCCACTG-1	Basal_Sensitive	0.0537891800589002	0.0145617420107112	0.196922179904205	-0.0360222263445249
OLK55_CTGCCTAAGCTTCATG-1	Differentiated_Sensitive	-0.101996677883977	0.0137391517194931	0.21764510552978	0.0830626884127554
OLK55_CTGCCTAAGTACCGGA-1	Basal_Sensitive	-0.0706833956192352	-0.0165678606193913	0.171337918062137	0.0277377065653687
OLK55_CTGCCTAAGTCGCGAA-1	Basal_Sensitive	-0.0681472149575624	0.00428886759961344	-0.0441147870164198	0.0556065046321391
OLK55_CTGCCTATCGTCCTTG-1	Differentiated_Sensitive	-0.0611962659360583	0.000714053693809794	0.147715361065729	0.423546607516306
OLK55_CTGCGAGCAATTGGTC-1	Basal_Sensitive	-0.187554995919839	0.021716494170879	0.087826977039043	-0.0427683584915676
OLK55_CTGCGAGGTAACACCT-1	Cycling_Sensitive	0.0343395706612079	-0.00914051892025583	0.479384162421132	0.0688328968195367
OLK55_CTGCGAGTCACCTCTG-1	Basal_Sensitive	0.0101976262578186	-0.00459858594447729	0.131187216720298	0.007095285753841
OLK55_CTGCGAGTCATGAGGG-1	Basal_Sensitive	-0.0136434732553028	0.0119370183847815	0.028816867064411	0.0520103227696298
OLK55_CTGCTCACACCGTCTT-1	Differentiated_Sensitive	0.00893787718863909	-0.0190441888029288	0.0469619874898583	0.60162825239682
OLK55_CTGCTCAGTTTCTTAC-1	Cycling_Sensitive	-0.068434198342218	0.0243502921379894	0.223245350957958	-0.0187032302590295
OLK55_CTGCTCATCTAAACGC-1	Cycling_Sensitive	-0.0614619364063601	-0.00530450586695705	0.230392278226359	0.0029861568671665
OLK55_CTGGACGAGGATTTAG-1	Basal_Sensitive	-0.176764743376829	-0.00723558870388352	0.124219880492853	0.0947645067539097
OLK55_CTGGACGAGTAGGGTC-1	Cycling_Sensitive	-0.0864911469471214	-0.0208348659410231	0.0256723218125112	0.124398606349425
OLK55_CTGGCAGAGCGTTACT-1	Cycling_Sensitive	-0.10417829789579	0.0135799290446165	0.0490580413644864	0.00827505532836068
OLK55_CTGGCAGGTCGAAGCA-1	Basal_Sensitive	-0.0598041972874285	0.024501690702309	0.195615269036718	-0.0691282185767962
OLK55_CTGGCAGGTTCTTAGG-1	Cycling_Sensitive	0.0852227405541366	0.0151010695432663	0.21482603487779	0.175158400614594
OLK55_CTGGCAGTCCAGGACC-1	Basal_Sensitive	0.0505851215942665	-0.0149648424324822	0.0630705177050109	0.0663527411934074
OLK55_CTGGTCTTCTGAGGTT-1	Differentiated_Sensitive	0.0354456417120417	-0.000698597753891014	0.275643824382372	0.258302826170818
OLK55_CTGTACCAGTCGTTAC-1	Basal_Sensitive	-0.101559648056697	0.0220278710932384	0.133745493342436	0.0597177700744185
OLK55_CTGTACCGTTCCCAAA-1	Differentiated_Sensitive	-0.00294660178342659	-0.00721089859223699	0.257381257534592	0.293654088522203
OLK55_CTGTACCTCAGTGATC-1	Basal_Sensitive	-0.0798305286298441	0.0192797971469762	0.202305574154783	0.159596739925255
OLK55_CTGTACCTCGGATAAA-1	Differentiated_Sensitive	-0.0502889248302102	0.00956326158708287	0.0318529755746805	0.0162831574780548
OLK55_CTGTACCTCGTCGATA-1	Differentiated_Sensitive	-0.0705465133787924	-0.0247529674658605	0.388654900665019	0.363258359108415
OLK55_CTGTAGAAGAATTTGG-1	Differentiated_Sensitive	0.0253488444995779	-0.0134464022174371	0.0752438924038922	0.348034651791587
OLK55_CTGTAGAAGGGTCAAC-1	Basal_Sensitive	0.0233624656319692	0.0321737095903061	0.161531653174802	0.0965589447356435
OLK55_CTGTAGAGTCTACACA-1	Basal_Sensitive	-0.127763302531566	0.0400660066611117	0.286499001263715	0.0261748910989222
OLK55_CTGTAGAGTTAGGCTT-1	Differentiated_Sensitive	-0.0172855552241407	-0.0320146310249559	0.299513942241014	0.516047004028164
OLK55_CTGTAGATCAGTCACA-1	Basal_Sensitive	-0.031570907682565	0.0221223474830541	0.208561179309777	0.0510285335553368
OLK55_CTGTAGATCCATCCGT-1	Cycling_Sensitive	-0.119054141849917	0.0244380474863319	0.264982620978657	-0.0447759784929365
OLK55_CTGTATTCACGTCGGT-1	Differentiated_Sensitive	0.0289680542652989	0.0161718845907549	0.351587338588631	0.205537710274548
OLK55_CTGTATTGTTATGGTC-1	Basal_Sensitive	-0.0900120322437681	0.017955550755144	0.0932222039792771	0.0704184936386605
OLK55_CTGTCGTAGGTCGAGT-1	Differentiated_Sensitive	0.0416883711594296	0.0142335803178505	0.278364959091356	0.332008364739507
OLK55_CTGTCGTAGTCGTTAC-1	Differentiated_Sensitive	0.0388530873813508	0.00814912021549719	0.287371524749716	0.271025737135832
OLK55_CTGTGAACAGAATGTA-1	Cycling_Sensitive	0.0301602158137526	-0.0242905858813675	0.168334143683829	0.269593317266408
OLK55_CTGTGAAGTAGTGATA-1	Differentiated_Sensitive	-0.0183459356630444	0.0391024759553924	0.104864634894476	0.188176178268424
OLK55_CTGTGGGAGCAGCACA-1	Differentiated_Sensitive	0.0930961114283421	-0.0265511001484384	0.0775306777801084	0.245281790753892
OLK55_CTGTGGGTCACCCATC-1	Cycling_Sensitive	-0.0520170669217287	-0.0351562348695751	-0.0662716648909754	0.00517938549719665
OLK55_CTGTGGGTCAGACATC-1	Basal_Sensitive	-0.0551823068044207	0.0187000844215134	0.23797266279618	0.00907314915289545
OLK55_CTGTGGGTCGCTACGG-1	Basal_Sensitive	-0.00672666709296454	0.0252598180607236	0.198260397755735	0.0354750639263419
OLK55_CTTACCGAGTCATGAA-1	Cycling_Sensitive	0.04253844449585	-0.0138470230216084	-0.0287860513665696	-0.0573322269211542
OLK55_CTTACCGCATCTAGAC-1	Cycling_Sensitive	-0.00616488148996813	0.00934455167690246	0.071588004827523	-0.00580868810783697
OLK55_CTTACCGTCCATCTCG-1	Basal_Sensitive	-0.00016655622799483	-0.010991943835972	-0.0509491410985372	0.0813973305149161
OLK55_CTTACCGTCTTGAGCA-1	Basal_Sensitive	0.0735493828491623	-0.00339947499514795	0.108430745629731	0.108077571845827
OLK55_CTTAGGAGTGCCTAAT-1	Basal_Sensitive	-0.0208882460268731	0.016836847016017	0.166062332986863	-0.0172249050722212
OLK55_CTTCAATAGCACCGAA-1	Differentiated_Sensitive	0.155691751470046	0.049221656756828	0.31646326391724	0.0525318483723908
OLK55_CTTCAATGTGGAGAAA-1	Differentiated_Sensitive	-0.196477012351566	-0.0140451379067867	-0.00706083997578669	0.388050296565231
OLK55_CTTCAATGTTGCTCGG-1	Cycling_Sensitive	-0.0157741167962512	-0.00935282961361034	-0.0630947924376883	-0.0380356885049165
OLK55_CTTCAATTCCCATGGG-1	Differentiated_Sensitive	-0.0483361536400234	-0.0128212961124527	0.214431638978588	0.176204789485613
OLK55_CTTCCGACATCGCTGG-1	Basal_Sensitive	-0.159087305152367	0.00252409014070992	0.172707397740113	0.0926917037035707
OLK55_CTTCCGATCCTAGCTC-1	Basal_Sensitive	-0.00279959473492258	0.0201604923350662	0.0592669931069446	0.0927320271427079
OLK55_CTTCCTTCACTACCCT-1	Basal_Sensitive	-0.0797086509519191	-0.00770882448152538	-0.0162721826719756	0.0281514682893412
OLK55_CTTCCTTGTCAGTCTA-1	Basal_Sensitive	0.0173333203148726	0.0316984711085024	0.106956449781324	-0.0132107748443324
OLK55_CTTCCTTTCCCTCGAT-1	Differentiated_Sensitive	-0.0837088725102709	-0.00661248440305973	0.284906626521319	0.0511303014214797
OLK55_CTTCCTTTCTGGGCGT-1	Basal_Sensitive	-0.0354828609210062	0.0249888103583679	0.0825308532917591	0.0394794083495554
OLK55_CTTCGGTAGAATCGCG-1	Cycling_Sensitive	0.0075012985603235	-0.0294042827417457	0.0275609645520878	0.0831871276406383
OLK55_CTTCGGTAGATTAGAC-1	Differentiated_Sensitive	0.0736799388847101	-0.00318736166393555	0.404233600043116	0.24245573069528
OLK55_CTTCGGTTCCTGGCTT-1	Cycling_Sensitive	0.11126433162415	0.0134154402448781	0.317532911134352	0.0221690962126457
OLK55_CTTCGGTTCGTCCATC-1	Cycling_Sensitive	0.0371366633463846	-0.00427306312738254	0.0488880658340021	-0.0462238817268903
OLK55_CTTCTAAAGCCGTCGT-1	Basal_Sensitive	-0.0971358945333995	0.00913851021128867	0.222022329815515	0.0330404777317476
OLK55_CTTCTAAGTAGAATGT-1	Cycling_Sensitive	-0.0389940536936433	0.0178575695322492	0.404828995643889	0.149197433974617
OLK55_CTTCTAATCACCATGA-1	Basal_Sensitive	-0.088462955449204	0.0423503473293715	0.172215002055678	0.0639964838022241
OLK55_CTTCTCTAGTAACGTA-1	Basal_Sensitive	-0.0579061640658687	0.0339207736614104	0.244760958315105	0.0752209148941571
OLK55_CTTCTCTAGTGTTGAA-1	Basal_Sensitive	-0.0834581323128259	0.0469322301364593	0.100876759843754	-0.0167066798434839
OLK55_CTTCTCTCAAGACCGA-1	Differentiated_Sensitive	0.126747774896723	0.0173842073295211	0.219648218828551	0.350155239516859
OLK55_CTTCTCTCATCAGTGT-1	Basal_Sensitive	-0.113763953007276	0.0392917046065559	0.28665432050951	0.0396503695850741
OLK55_CTTCTCTGTATCCCTC-1	Differentiated_Sensitive	0.0254019485448393	-0.00996726820624952	0.194314016215293	0.342050361082184
OLK55_CTTCTCTGTGGACTAG-1	Basal_Sensitive	0.0133601078110056	-0.00685664390702259	0.147417819318513	0.0490172619886707
OLK55_CTTGAGAGTTGCCAAT-1	Basal_Sensitive	0.0048525917288878	0.0222235749367433	0.0778671572041212	0.0817014379883559
OLK55_CTTGATTAGGTTCCGC-1	Differentiated_Sensitive	0.0603218394776446	-0.00252649314350945	0.379681002103903	0.433893561976195
OLK55_CTTGATTCAAGAGTTA-1	Cycling_Sensitive	-0.0911733081818222	0.0208752341718468	0.163250101860994	0.167394178698415
OLK55_CTTGATTCAGCAGAAC-1	Basal_Sensitive	-0.0298576337615287	-0.0114785405231037	-0.0981915260361159	0.0313402153582484
OLK55_CTTGATTTCACCATGA-1	Cycling_Sensitive	-0.0200279178916796	-0.0270778560977468	-0.0266309448154695	-0.0674817382542722
OLK55_CTTGATTTCATAGCAC-1	Basal_Sensitive	-0.000607761924551198	-0.00232930557422933	0.0842222625346395	-0.0106830010845114
OLK55_CTTTCAAAGTAGCAAT-1	Basal_Sensitive	-0.0318705335103332	0.048997368730703	0.31296065643243	0.0516731829314239
OLK55_CTTTCAACACAAAGTA-1	Basal_Sensitive	-0.0544388191613479	0.0266215966602213	0.246531022891883	0.0844298195526866
OLK55_CTTTCAATCCCGTAAA-1	Basal_Sensitive	0.0649532519347731	0.00462164436543364	0.0940937164772101	0.118793655839502
OLK55_CTTTCGGTCACTCCGT-1	Cycling_Sensitive	-0.0609907467521199	-0.0090847330311937	0.180329601700565	0.0817624209162353
OLK55_CTTTCGGTCATGCGGC-1	Cycling_Sensitive	0.0621273897587514	-0.0125636211079473	0.100259382521712	0.0916255899812654
OLK55_GAAACCTAGAATCGAT-1	Differentiated_Sensitive	0.0773218934950806	0.0165482439988211	0.378889966148609	0.246124809382104
OLK55_GAAACCTAGGCCTTGC-1	Differentiated_Sensitive	-0.132827828183426	0.0228717558331857	0.0421343465743097	0.426148721894021
OLK55_GAAACCTAGTTAACAG-1	Cycling_Sensitive	0.00636104559806622	-0.0264050063321149	0.163122708464841	0.0737490606185402
OLK55_GAAACCTCAGATTTCG-1	Basal_Sensitive	-0.142180076441624	0.0289484690743428	0.168488246018881	0.0573534087449658
OLK55_GAAACCTCATCAGCAT-1	Differentiated_Sensitive	0.0164965664094037	0.0188797781985311	0.342691662561421	0.417913628824731
OLK55_GAAATGAAGTTCTCTT-1	Basal_Sensitive	-0.00245522381027391	0.0072740804048077	-0.0252923656964884	0.0141093382909191
OLK55_GAAATGACACATGGTT-1	Differentiated_Sensitive	0.0586636673560192	-0.0068881465700687	0.256648371245155	0.248252697160771
OLK55_GAAATGAGTTCGAGCC-1	Differentiated_Sensitive	-0.181758984927911	-0.0337286975536754	0.125581288439473	0.463692276260714
OLK55_GAAATGATCATCTATC-1	Cycling_Sensitive	-0.0192311726459354	-0.0270219677490235	0.0338747813816256	0.161564862561331
OLK55_GAAATGATCCAAGCTA-1	Differentiated_Sensitive	-0.031697096853876	0.0443453659804799	0.248959849700535	0.274010379132488
OLK55_GAACACTAGAAGCTCG-1	Basal_Sensitive	0.0551706937530651	0.0179092047129431	0.130532574825705	-0.0309503417647372
OLK55_GAACACTAGGTAATCA-1	Cycling_Sensitive	-0.0055894293761567	-0.0115795979321371	0.0402650566857937	0.13550854668406
OLK55_GAACACTGTATCCCTC-1	Cycling_Sensitive	0.102944437325024	-0.00508725724830936	0.113340461995879	0.145799716442719
OLK55_GAACACTGTTTCGCTC-1	Cycling_Sensitive	-0.0402525505133337	0.0296535667942283	0.118242513180107	-0.035602177148481
OLK55_GAACGTTAGATGTTCC-1	Basal_Sensitive	-0.0754339103459287	-0.0121621710232298	-0.0560469606662078	0.0303244330957251
OLK55_GAACGTTAGGCAGGTT-1	Basal_Sensitive	-0.119396981986816	0.0046811196168689	-0.0923154899125392	-0.0229998344419388
OLK55_GAACGTTAGTATCTGC-1	Cycling_Sensitive	-0.0533034601268735	0.0226822409606011	0.325129046426387	0.0409604482624613
OLK55_GAACGTTAGTGCGCTC-1	Differentiated_Sensitive	-0.0325150044973411	0.00835171741907503	0.235819442505509	0.15783002419349
OLK55_GAACGTTAGTTGTCAC-1	Cycling_Sensitive	-0.10112063323465	-0.0169811080298505	0.0811638351047073	-0.0357303388301023
OLK55_GAACGTTTCGAGAAAT-1	Cycling_Sensitive	-0.00212603651218496	0.0083246206642916	0.256877749952477	0.0205404606964352
OLK55_GAACTGTAGAACCGCA-1	Differentiated_Sensitive	0.0340383834189301	0.022604800727869	0.366392576747803	-0.0204181156721209
OLK55_GAACTGTCAAGTCGTT-1	Differentiated_Sensitive	0.0245996570316352	-0.0301402341698888	0.073995863299029	0.352901880032158
OLK55_GAACTGTCAGAAACCG-1	Cycling_Sensitive	0.0520608272364124	0.00383393474072741	0.238623708409134	0.0291783410162491
OLK55_GAAGAATCAAGCGCTC-1	Basal_Sensitive	0.185793989540466	0.0435886733431876	0.238474271912234	0.0673250268633438
OLK55_GAAGAATCACCAACAT-1	Basal_Sensitive	-0.013101195204391	0.00169001614565673	0.114363389252755	-0.00512668121374679
OLK55_GAAGAATCACTCACTC-1	Basal_Sensitive	-0.0104968195746218	0.0329216660085339	0.255577534640357	-0.0415044837191654
OLK55_GAAGAATCAGAGCGTA-1	Differentiated_Sensitive	0.0227274766931652	0.0150432588925744	0.241439189474308	0.433170413776176
OLK55_GAAGAATGTACTCAAC-1	Cycling_Sensitive	-0.00449807550794873	-0.0290606604875378	0.0779522384380589	0.174461662081479
OLK55_GAAGAATTCGGCCTTT-1	Cycling_Sensitive	0.0486176190857062	0.00843124558815858	0.337152172193456	0.0919885484218817
OLK55_GAAGCCCAGTGGAAAG-1	Differentiated_Sensitive	0.00605993169928395	-0.00906290364002754	0.181402653824053	0.479049576015229
OLK55_GAAGCCCCAACCGCTG-1	Basal_Sensitive	-0.175146091907871	-0.0202939023099727	-0.124628205956253	-0.0324857215937956
OLK55_GAAGCCCTCAACGAGG-1	Cycling_Sensitive	-0.0107365953695996	-0.0123407403430578	0.0279491003507994	0.024373249314275
OLK55_GAAGCGAGTGTTGCCG-1	Basal_Sensitive	0.00924208235615559	-0.0194492632557514	0.0470809089030347	0.0180778351412384
OLK55_GAAGCGAGTTAGAAGT-1	Cycling_Sensitive	-0.105365580416731	0.0151676358639424	0.222530336300063	0.0906911290497794
OLK55_GAAGGACAGGCGAAGG-1	Cycling_Sensitive	0.0703693702292818	-0.0152241074243794	0.0981152147274399	0.0227535678052852
OLK55_GAAGGACGTGAACTAA-1	Basal_Sensitive	-0.0172143014479133	0.00577406529647208	0.0110317048613005	-0.0668846364533516
OLK55_GAAGGACGTGGTCTAT-1	Basal_Sensitive	-0.0883932148211418	0.00447286782284459	0.0846868621960356	-0.0050522547227449
OLK55_GAAGGACTCGTTTACT-1	Cycling_Sensitive	-0.000811361162147417	-0.0204528099177198	0.0574609707804572	0.0881418216950019
OLK55_GAAGGGTAGGGAGGCA-1	Cycling_Sensitive	-0.0687653687030854	-0.00165768564744803	0.266745736785215	-0.0177360875701877
OLK55_GAAGGGTCACTTGAGT-1	Basal_Sensitive	-0.0247634899101419	-0.0178550136019529	0.00504850839613646	0.0146410134242461
OLK55_GAAGGGTCAGGCTATT-1	Basal_Sensitive	-0.0865432965588899	0.00974044954593931	0.0941307707797941	0.12772873802437
OLK55_GAAGGGTCAGGGAATC-1	Basal_Sensitive	-0.109571629386266	0.0239251644479353	0.220936980320668	0.0405043351067046
OLK55_GAAGGGTGTCAACATC-1	Cycling_Sensitive	-0.0647796439318762	-0.0192805193098791	0.171792204690116	0.0677192582002666
OLK55_GAAGGGTGTCCGTTTC-1	Cycling_Sensitive	-0.00918320819564011	0.0102602647187294	0.122642266235649	0.0130950121253169
OLK55_GAAGGGTTCTTCGTGC-1	Basal_Sensitive	-0.0154637790455114	-0.00434456828325147	-0.0564592749480581	0.0269739510404512
OLK55_GAAGTAAAGCGTGAGT-1	Differentiated_Sensitive	0.109731764892679	-0.014197113789145	0.412286403137514	0.0231671240471432
OLK55_GAAGTAAAGGTACAGC-1	Cycling_Sensitive	-0.0884135664295449	-0.0014683635963755	0.192798695808052	-0.0328143631035534
OLK55_GAAGTAACACGCGTCA-1	Basal_Sensitive	-0.0080638074128262	0.052297196597581	0.306001249678056	-0.0188657980681997
OLK55_GAAGTAACACGCGTGT-1	Basal_Sensitive	-0.0398565412522008	0.00223184043845459	0.0805038057154277	0.0052370301247362
OLK55_GAAGTAAGTACCTGTA-1	Differentiated_Sensitive	0.0733083270185422	-0.0186613749948674	0.068165265511986	0.441208293325425
OLK55_GAAGTAAGTGGGAGAG-1	Differentiated_Sensitive	0.0336369600485772	-0.0248648346163584	0.169618574845758	0.254030134125821
OLK55_GAAGTAAGTTAAACAG-1	Differentiated_Sensitive	0.0268504754501356	0.0137237816277096	0.313265188632232	0.304807622292846
OLK55_GAATAGACAGTATACC-1	Differentiated_Sensitive	0.0395494230912214	0.0110176470306881	0.295928967845496	0.0581907398700846
OLK55_GAATAGAGTGCCTGCA-1	Basal_Sensitive	0.115729885801404	0.0106859516211677	0.0831999051901954	-0.00323330945617506
OLK55_GAATAGATCAGAGTGG-1	Basal_Sensitive	0.082686679509124	0.048743728169674	0.12836786062662	0.119344624804032
OLK55_GAATCACAGAATTCAG-1	Differentiated_Sensitive	0.0437612847783592	-0.00236332898365027	0.0573685416291357	0.117008327374451
OLK55_GAATCACAGACTTCAC-1	Basal_Sensitive	0.0826601057690872	0.0301103969778912	0.366073695971199	0.0267183341083619
OLK55_GAATCACCACACCTTC-1	Cycling_Sensitive	-0.0397512274155866	0.0177718362184706	0.332013103950693	0.0195478742619881
OLK55_GAATCACGTCACAGAG-1	Basal_Sensitive	-0.0272729701019317	0.0196995782090862	0.201181305500543	0.0413679236262734
OLK55_GAATCACTCGTTACCC-1	Differentiated_Sensitive	0.109390172983644	0.0370013774366508	0.362962767532903	0.34323582668811
OLK55_GAATCGTAGATACCAA-1	Basal_Sensitive	-0.129293723802067	-0.00858523347782757	0.178735920950308	0.00485108420816305
OLK55_GAATCGTAGCGTATAA-1	Basal_Sensitive	-0.119927241235487	0.0180191550132834	0.250252901795224	0.0276398990161713
OLK55_GAATCGTAGTGCGCTC-1	Cycling_Sensitive	-0.130138432581996	-0.00922297514493547	-0.0456200427163478	0.040935214791136
OLK55_GACACGCAGTGAGGTC-1	Basal_Sensitive	-0.0388001033489102	0.00406328709282897	0.207628990294262	0.00467764352826386
OLK55_GACACGCCAAATGGAT-1	Basal_Sensitive	-0.0522384645843172	0.0148599576513421	0.206831254083885	0.0115233057932095
OLK55_GACACGCGTAGAATAC-1	Differentiated_Sensitive	0.0237999631794484	0.00613441612246522	0.168186658335975	0.333577283174369
OLK55_GACACGCGTTGGGCCT-1	Differentiated_Sensitive	0.00673064533073253	0.0216702264959037	0.338822985263043	0.283737190957383
OLK55_GACAGCCCACACACTA-1	Basal_Sensitive	-0.12441571781144	0.0322632734109546	-0.0173436782548931	-0.0036971678305
OLK55_GACAGCCCACTAGGTT-1	Differentiated_Sensitive	-0.0648510608611538	0.00958550469727665	0.167635193825154	0.242053337193039
OLK55_GACAGCCCAGATCCAT-1	Cycling_Sensitive	-0.0157083345971391	0.00381216756009023	0.0175764157812507	0.0493198414440032
OLK55_GACAGCCGTGAGTTGG-1	Differentiated_Sensitive	-0.080783401345656	0.0509777102786761	0.192815003573432	0.351736830732848
OLK55_GACAGCCGTGTTTACG-1	Cycling_Sensitive	0.0698254019496784	-0.0177717414825961	0.0320486032914153	0.175689081246672
OLK55_GACATCAAGGTAATCA-1	Differentiated_Sensitive	0.124468218213831	-0.0195180787508818	0.125109203028892	0.295928186266671
OLK55_GACATCATCAAGCCCG-1	Differentiated_Sensitive	0.0286227871753558	-0.000972122026825673	0.13753107299706	0.299312132096319
OLK55_GACATCATCCAAACCA-1	Basal_Sensitive	0.000934648845177133	0.0355612304787693	0.250063090209168	0.064404300409252
OLK55_GACATCATCCATTTAC-1	Basal_Sensitive	-0.0427207456715547	0.0217417870049272	0.163938536478023	-0.00592116405327073
OLK55_GACCAATAGCAGCGAT-1	Cycling_Sensitive	-0.0272725624759923	0.00554126590468493	0.0127923469039447	-0.00722975321110461
OLK55_GACCAATCAATCCTAG-1	Cycling_Sensitive	-0.114797616462027	0.00365204952508338	0.183910784440374	-0.000306430580886141
OLK55_GACCAATGTACACGTT-1	Basal_Sensitive	0.068026657421853	0.0157729394636748	-0.0642745523882226	0.0261528035827585
OLK55_GACCCAGAGATGTAGT-1	Basal_Sensitive	-0.000621595875651637	0.0165921291509731	0.126694914182831	0.0067027251496522
OLK55_GACCCAGCAACCAATC-1	Basal_Sensitive	-0.121253749124257	0.0232292652273231	0.0918822107578801	0.0374262789225619
OLK55_GACCCAGCAGAGGTAC-1	Differentiated_Sensitive	0.0393905239518581	0.0425257536992399	0.294584997873585	0.426799034327711
OLK55_GACCCAGCATGACGAG-1	Differentiated_Sensitive	0.0526760702919709	-0.000579272507494288	0.186235351511204	0.219285263477827
OLK55_GACCCAGTCTCCGCAT-1	Cycling_Sensitive	-0.0646242571171132	-0.0158449945311204	-0.0375389599327898	-0.00471785314851939
OLK55_GACCCTTAGCCTATCA-1	Basal_Sensitive	-0.200272118453414	0.0705897731075289	0.134596519261295	-0.0967982484498783
OLK55_GACCCTTCAATGGGTG-1	Cycling_Sensitive	0.0069599834222247	0.015325978670141	0.0717386057303532	0.0221985433354559
OLK55_GACCCTTGTGTAAATG-1	Cycling_Sensitive	-0.0941458929410506	-0.0276688584108548	0.0340087806794598	0.0552924148426688
OLK55_GACCCTTGTTTGGCTA-1	Cycling_Sensitive	-0.0756408698103589	-0.0111044420791917	-0.0993400390810912	0.00394489644898383
OLK55_GACCCTTTCTTAGCAG-1	Cycling_Sensitive	0.0518019362874208	0.000556958462734458	0.312615990633923	0.00642649096504758
OLK55_GACCGTGCAGTTAGGG-1	Cycling_Sensitive	-0.0367112758032325	0.0309964601842705	0.12753708586121	-0.0182869542043671
OLK55_GACCGTGGTACTAAGA-1	Basal_Sensitive	-0.130435963727028	0.0153760088093343	0.077769596080837	-0.0468816602781697
OLK55_GACCTTCAGGTGAGAA-1	Cycling_Sensitive	-0.0879216478681993	-0.000869428061131161	0.200378674847119	-0.0257857779714792
OLK55_GACCTTCCAAAGACTA-1	Basal_Sensitive	-0.156887056686491	-0.00611557195730969	0.0781567399008496	0.0337700748800209
OLK55_GACCTTCCAAATCGTC-1	Cycling_Sensitive	0.0105064042829843	-0.00988975688162622	0.124731206509739	-0.00982785835886102
OLK55_GACCTTCCAGTCAGAG-1	Basal_Sensitive	-0.0454292281759982	-0.0290380772817601	0.0335522782635434	-0.0316969098035028
OLK55_GACCTTCTCCGATAGT-1	Cycling_Sensitive	-0.118387696818373	0.000535736223315458	0.126877015780325	-0.0376380063051286
OLK55_GACCTTCTCCTTGGAA-1	Basal_Sensitive	-0.0590276172456351	-0.0125180319000091	-0.153831584823988	0.00149444039233448
OLK55_GACGCTGAGATTTGCC-1	Cycling_Sensitive	0.0202120103261513	0.0203073827486339	0.193545453004245	0.0100742670660059
OLK55_GACGCTGCATCTTTCA-1	Cycling_Sensitive	0.195306936006714	0.00143018530835784	0.214450461628794	0.190849993152397
OLK55_GACGCTGGTGGTAATA-1	Basal_Sensitive	0.0117587006008204	0.0246336085063152	0.209037851640537	0.0775107849137697
OLK55_GACGCTGTCACTGATG-1	Cycling_Sensitive	0.0158306065359247	-0.00531857732222096	0.214503579078777	-0.0601961209008679
OLK55_GACGCTGTCGTGTGAT-1	Basal_Sensitive	0.0905987078057164	-0.0216341814652963	0.325932137868025	-0.0818998885096158
OLK55_GACGCTGTCTTGCGCT-1	Cycling_Sensitive	-0.0519624792701645	-0.00605768671034565	0.175750580800912	-0.0149106494184948
OLK55_GACGTTAAGCAGTCTT-1	Basal_Sensitive	-0.0246517557703482	0.0209488349505677	0.247448416949414	0.0351249555055337
OLK55_GACGTTAGTGGATCGA-1	Cycling_Sensitive	0.022707262855534	0.000395520300055519	0.285572546279603	0.00457715749760751
OLK55_GACTCAAGTGCGGTAA-1	Differentiated_Sensitive	0.00997702181080334	0.0062077229158021	0.195832332238558	0.28194384650476
OLK55_GACTCTCAGTCAGCGA-1	Basal_Sensitive	0.00656123338196207	0.0044147398764034	0.164314461972201	-0.0535156885727292
OLK55_GACTCTCGTGGACTGA-1	Basal_Sensitive	0.126197201971512	-0.00592348258019607	0.126299355396494	0.179693826782715
OLK55_GACTGATCAACCTATG-1	Basal_Sensitive	-0.0956181370475641	0.0415202230199522	0.0556587558784952	0.157213681113464
OLK55_GACTGATCAACGATCT-1	Differentiated_Sensitive	0.0521264103266465	-0.0146751506792692	0.128310612810233	0.227532958661494
OLK55_GACTGATTCCCTAGGG-1	Basal_Sensitive	0.0221546115608697	0.00463379744909889	0.21471191144632	0.0470350335312029
OLK55_GACTGATTCTAACACG-1	Basal_Sensitive	-0.0324119380853024	0.0516437104336955	0.193491719526226	0.0322697134313215
OLK55_GACTTCCGTATCGCGC-1	Basal_Sensitive	0.0175334620167692	0.0272311475045935	0.0537822217934467	0.000490877042684273
OLK55_GACTTCCTCATGGATC-1	Basal_Sensitive	0.00861383584444253	0.0379317705946208	0.20845421168645	0.0494175841605271
OLK55_GAGAAATCACGAGGAT-1	Basal_Sensitive	0.00554007159267667	-0.00364569056868272	0.116515188879017	-0.0713822077525626
OLK55_GAGAAATGTACGTGTT-1	Basal_Sensitive	-0.0608374148512702	0.0120648375787664	0.247262631147187	0.0273273608048108
OLK55_GAGACCCAGTCCGCCA-1	Basal_Sensitive	0.00827063697349195	0.00638267575371007	0.0224365206398362	0.0230062764176685
OLK55_GAGACCCTCGGAATTC-1	Basal_Sensitive	0.0468427226852718	0.0228786611894793	0.130177394199872	0.103408039946665
OLK55_GAGACCCTCGTGGCTG-1	Basal_Sensitive	-0.119199437171869	-0.00226752770142241	-0.046278169523749	-0.0449576600184022
OLK55_GAGACTTAGGCGTCCT-1	Basal_Sensitive	-0.037664170242251	0.0159791815030475	0.119866829216701	0.0969848135297624
OLK55_GAGACTTAGTACGAGC-1	Differentiated_Sensitive	-0.0124975893735964	0.000982626599964481	0.31459639897807	0.379624869967749
OLK55_GAGACTTCATGGGTCC-1	Basal_Sensitive	-0.0288517121075377	-0.0123901703392799	0.00892621892820838	0.0154498709810957
OLK55_GAGACTTTCCATTCAT-1	Basal_Sensitive	-0.112651094833796	0.0274961784777296	0.00494872820389813	-0.00238929573133712
OLK55_GAGAGGTAGATGGTCG-1	Basal_Sensitive	-0.0903208060937104	0.00731108984504789	-0.020646824664073	-0.0364371270863234
OLK55_GAGAGGTAGTGAGGTC-1	Cycling_Sensitive	-0.106363918889524	-0.00302680591567861	0.243156427930603	0.0491649190632991
OLK55_GAGAGGTGTCTTACAG-1	Basal_Sensitive	0.0186477997008628	0.000542068714205396	0.440888349605946	0.0887674551683224
OLK55_GAGAGGTGTTACCGTA-1	Basal_Sensitive	-0.0348287483451667	0.00199170399941231	0.223825145496818	0.0145659476138809
OLK55_GAGAGGTTCTGGCCAG-1	Cycling_Sensitive	-0.106601588490983	-0.0311693426814675	-0.0446389185827198	0.0200363197414673
OLK55_GAGATGGGTGTTGACT-1	Basal_Sensitive	-0.0153867458980423	-0.0159709653983663	0.0524731879365102	-0.0207194801044627
OLK55_GAGATGGTCATTACGG-1	Cycling_Sensitive	-0.0805586041172618	0.0112544280444875	0.244619803894988	0.008129598240459
OLK55_GAGCCTGGTCTAGATC-1	Basal_Sensitive	0.0126180356110427	-0.031989561561558	0.0828690035016986	0.034217095084956
OLK55_GAGCTGCCAAGAGCTG-1	Basal_Sensitive	-0.0891916555353421	-0.00494279850848613	0.0283341110842259	0.0917865653476987
OLK55_GAGCTGCGTGATTCAC-1	Cycling_Sensitive	-0.0835851026292099	0.00421660216002828	0.162245111011507	0.0294216792766271
OLK55_GAGCTGCTCAAGTGTC-1	Basal_Sensitive	0.0244159427816745	0.0141950065308774	0.151759073852915	0.0821890296779083
OLK55_GAGCTGCTCCGACGGT-1	Basal_Sensitive	-0.0185545940699732	0.0318149881656877	-0.0608409166031355	-0.0558097586310778
OLK55_GAGCTGCTCGCAGATT-1	Basal_Sensitive	-0.00928733345792693	0.00667911194082255	0.325888927415032	0.0465361954498019
OLK55_GAGGCAAGTACCGGAA-1	Basal_Sensitive	-0.0109280124101958	-0.00170996354834757	-0.0586392188707317	0.106353365776019
OLK55_GAGGCAAGTCAATCTG-1	Differentiated_Sensitive	0.0183052121387422	-0.0308978078823013	0.105667540126611	0.179680129362184
OLK55_GAGGCAAGTGCCAAGA-1	Cycling_Sensitive	-0.0315289232234276	0.0198372499336864	0.191067760865817	0.12638382253792
OLK55_GAGGCCTGTCACCACG-1	Cycling_Sensitive	0.0182182612677817	-0.0194928964403143	0.0921015172624655	0.120257207881168
OLK55_GAGGGATCAATGCAAA-1	Differentiated_Sensitive	0.0407709960516145	0.00338830496703729	0.271233062174328	0.317016841168612
OLK55_GAGGGATGTGATCATC-1	Cycling_Sensitive	0.0291233676461092	-0.0136348930786714	0.219743328136875	0.026300787291715
OLK55_GAGGGATTCCAGTACA-1	Basal_Sensitive	0.0664750487864505	0.00150135348108038	0.285882223425142	0.0162039269524385
OLK55_GAGGGTACAACAGTGG-1	Cycling_Sensitive	0.094699917338157	-0.0180100220949909	0.178853314218821	0.153133584049047
OLK55_GAGGGTACACTTCAAG-1	Differentiated_Sensitive	0.10379438220661	-0.0174434126734556	0.244960752820835	0.256031610142896
OLK55_GAGGGTAGTCATCGCG-1	Differentiated_Sensitive	0.0743346611545642	0.0260347758515131	0.296626179929674	0.440680135427127
OLK55_GAGGGTAGTTGGGTAG-1	Basal_Sensitive	-0.0468208977195789	-0.0162499988657204	0.195425845783329	-0.0230705422966775
OLK55_GAGGGTATCAAGCTGT-1	Differentiated_Sensitive	0.130470611088348	-0.00091021123910566	0.355296761655864	0.278479553126137
OLK55_GAGGGTATCCGTGGCA-1	Cycling_Sensitive	-0.0400522971537066	0.038609282689609	0.238991938936736	0.0382759972050471
OLK55_GAGTCATAGAGGATCC-1	Basal_Sensitive	-0.114488070589481	-0.000239652374259269	-0.0261995465248068	0.111834401003628
OLK55_GAGTCATAGTAGTCTC-1	Differentiated_Sensitive	-0.0245038610586133	0.0370901561119038	0.137156549761248	0.430932270635193
OLK55_GAGTCATAGTCGAATA-1	Cycling_Sensitive	-0.0179263548666813	0.00785532794620053	0.349390038893424	0.17042409752915
OLK55_GAGTCATCAGCCGTCA-1	Basal_Sensitive	-0.101457274755099	0.0201380043448139	0.165468566678207	0.0311692525079511
OLK55_GAGTCATGTACCATAC-1	Basal_Sensitive	-0.0658081686472051	0.019849758291117	0.192450994116652	0.0346314049544859
OLK55_GAGTCTAGTACGCTAT-1	Basal_Sensitive	0.00207741304841697	0.0482078904663486	0.172353504393883	0.0699520181278353
OLK55_GAGTCTAGTCACCGAC-1	Cycling_Sensitive	-0.154140960707926	0.0099923728854539	0.199510398298967	0.0858310281519925
OLK55_GAGTCTAGTGAGAGGG-1	Basal_Sensitive	-0.0232907712726593	0.0406685742169273	0.230094403758415	0.0816553238587423
OLK55_GAGTCTATCAAGATAG-1	Cycling_Sensitive	-0.0584910673397645	0.0121589133277057	0.240779712639413	0.00644708064645477
OLK55_GAGTGAGAGCCAGAGT-1	Cycling_Sensitive	-0.0496769473145804	0.0151282254914488	-0.0415109288548812	-0.00990240399825715
OLK55_GAGTGAGAGGTCACTT-1	Cycling_Sensitive	-0.0704288262050258	0.0051062435737628	0.148339856989559	0.15209054085253
OLK55_GAGTGAGGTTTCCAAG-1	Basal_Sensitive	0.0744823511522408	0.00139263790742714	0.0868193483254623	0.0327765254026796
OLK55_GAGTGTTAGGTTGTTC-1	Differentiated_Sensitive	-0.0883231198040324	-0.0477927726039852	0.0766482361666022	0.427427720698412
OLK55_GAGTGTTGTCTGTGCG-1	Differentiated_Sensitive	-0.0221985619856655	-0.0194285848176652	-0.0107955724885621	0.48468749629016
OLK55_GAGTGTTTCACTCGAA-1	Basal_Sensitive	-0.224600877370826	-0.0207081322848671	-0.126010380791935	0.0221963098647508
OLK55_GAGTTACAGACCTGGA-1	Differentiated_Sensitive	-0.0191268960781912	0.0184136987924005	0.19319655440805	0.339230531096746
OLK55_GAGTTACGTAGCGCCT-1	Basal_Sensitive	0.0222298566019087	0.0115474555620469	0.323903369649463	-0.0040748860838527
OLK55_GAGTTACGTGCTAGCC-1	Differentiated_Sensitive	0.0916682147095104	0.0109664313176434	0.0806539535343128	0.519208472965419
OLK55_GAGTTGTAGCTGGCCT-1	Basal_Sensitive	0.0362646575404643	0.0117719405506779	0.206478125586563	-0.0229377418554344
OLK55_GAGTTGTAGGAGAGTA-1	Basal_Sensitive	-0.0833184582688188	0.0385982431188321	0.12202049855479	0.0341607273617321
OLK55_GAGTTGTCAAACACGG-1	Cycling_Sensitive	0.0201836842756995	0.00833012856028506	0.279894778808756	0.17083627825052
OLK55_GAGTTGTGTTGCTTGA-1	Differentiated_Sensitive	0.116201960148937	0.00756366298221942	0.208630995765101	0.238183889615497
OLK55_GATAGAAAGGTGCAGT-1	Basal_Sensitive	-0.149460168253009	0.0284007002994457	0.100369971567487	0.00503348296960698
OLK55_GATAGAATCGTGTGGC-1	Basal_Sensitive	0.0105946568761608	-0.00495999437331365	0.116970348045312	0.011364524593623
OLK55_GATAGCTAGAGTCCGA-1	Basal_Sensitive	0.0238012548181592	0.027102115076277	0.247608912574956	-0.0140462002790211
OLK55_GATAGCTAGCTGAGCA-1	Differentiated_Sensitive	0.0403895495490672	-0.00305364330113003	0.0468278192332384	0.403481380419941
OLK55_GATAGCTAGTAGTCAA-1	Cycling_Sensitive	-0.0346903950642254	-0.0145831736876529	0.192931376788215	0.0308956676595678
OLK55_GATAGCTTCTCCGAGG-1	Basal_Sensitive	-0.0551536729490262	0.015612060001233	0.23279153858142	0.0185837198794228
OLK55_GATCACAAGTATAGAC-1	Basal_Sensitive	-0.0261626725723995	0.0147676592578773	0.0606687782621635	-0.0110094970505232
OLK55_GATCACACAACGTATC-1	Cycling_Sensitive	-0.101474111438563	0.00906518211782528	-0.00717678694275037	-0.0162428537949624
OLK55_GATCACAGTTGCCAAT-1	Basal_Sensitive	-0.00128805587905373	0.0145962638811897	0.181832688678926	0.102625810443134
OLK55_GATCAGTCAGAGGTTG-1	Cycling_Sensitive	-0.110824482814743	-0.0101441869709431	0.0900187720258179	0.213784339353327
OLK55_GATCAGTCATTGGCAT-1	Cycling_Sensitive	-0.118000665180329	0.0260503599424766	0.101009550900613	-0.0184681685480847
OLK55_GATCAGTGTCCTGAAT-1	Cycling_Sensitive	-0.0627095898014217	-0.0133706668722333	0.204776105586774	0.103379194792189
OLK55_GATCATGAGGCCTGCT-1	Cycling_Sensitive	-0.0155704319187278	0.0452767057146905	0.080447438564662	0.0736519163790021
OLK55_GATCATGCACGGGTAA-1	Basal_Sensitive	0.0275452839549037	-0.0207305791674298	-0.114247801021016	-0.0248556914986629
OLK55_GATCATGCATGTGTCA-1	Basal_Sensitive	-0.0862411015446282	0.035804326252357	0.232642259012459	0.0806705810118381
OLK55_GATCATGGTAGACGGT-1	Differentiated_Sensitive	-0.0284007538449893	0.0142976200485702	0.250128250020164	0.490386585845164
OLK55_GATCCCTCAGTTCTAG-1	Differentiated_Sensitive	0.0589638798386401	0.0238927123067907	0.440391924592082	0.219786713180563
OLK55_GATCCCTTCGCGTCGA-1	Basal_Sensitive	0.0888635170031628	0.0476118448197292	0.00834119370688818	0.0565651083345819
OLK55_GATCGTAAGACCGTTT-1	Differentiated_Sensitive	0.0349635407837718	-0.00059826635275706	0.211920427263953	0.243919490273142
OLK55_GATCGTAAGGCTCAAG-1	Basal_Sensitive	-0.0725886750151502	0.0210314479245602	0.139474442984364	0.0987697928389023
OLK55_GATCGTATCCTTCTGG-1	Differentiated_Sensitive	0.095293867508461	0.0142940666116417	0.278214308575853	0.293097803129931
OLK55_GATGACTAGCGGTATG-1	Differentiated_Sensitive	0.0551509098713613	0.0249543037167187	0.342635733247065	0.22537114098612
OLK55_GATGACTGTGAGTTTC-1	Differentiated_Sensitive	-0.0587083868192469	-0.00699538152881732	0.224271870280089	0.190806114254235
OLK55_GATGACTGTTGCTAGT-1	Basal_Sensitive	-0.041635910897709	0.00674826972195691	0.0972173462008475	0.0713466843660431
OLK55_GATGAGGAGAGTCCGA-1	Basal_Sensitive	-0.0218568280647773	0.0734265588468555	0.161139377898524	0.0251554648957033
OLK55_GATGAGGAGCAGTACG-1	Basal_Sensitive	-0.0755389180024791	0.00985556823108226	0.0273143084506946	0.00717303187118672
OLK55_GATGAGGAGGTTATAG-1	Cycling_Sensitive	-0.142745550369394	0.011769460351172	0.162178932238294	0.014271319648549
OLK55_GATGAGGCAATCCTAG-1	Basal_Sensitive	-0.0808514673462354	0.00960825475463231	-0.00743337251357867	0.0272127581204205
OLK55_GATGAGGCATAGGCGA-1	Cycling_Sensitive	0.0588744781768165	-0.000566020393037964	0.273919613934177	0.00381659549383054
OLK55_GATGAGGGTGCAATGG-1	Cycling_Sensitive	-0.111910531549536	0.0389678254566277	0.153329815123201	-0.0280953320148779
OLK55_GATGAGGTCATAGACC-1	Cycling_Sensitive	0.123183658995089	0.00670391475644125	0.204612365254435	0.090569050954183
OLK55_GATGATCCAAGCGAAC-1	Basal_Sensitive	-0.106687487321859	0.0173561173552079	0.174797101793088	0.0112340921864323
OLK55_GATGATCGTCTTCATT-1	Basal_Sensitive	-0.0272362872789299	0.0155254376550416	0.0322511529006171	0.0265011913831361
OLK55_GATGATCTCCGCTAGG-1	Cycling_Sensitive	-0.0877256550083076	0.011687156145991	0.160867513286339	0.0181783016129708
OLK55_GATGCTAAGATTGAGT-1	Cycling_Sensitive	-0.0670595288915967	-0.0080032007383285	0.182054469626852	-0.0116464545228286
OLK55_GATGCTAAGGTTGAGC-1	Basal_Sensitive	-0.0794353119529586	0.0275981007773145	0.182003843342567	-0.0399752471078302
OLK55_GATGCTAAGTGCTACT-1	Basal_Sensitive	0.0190099100811261	0.00600181735544236	0.323765097134133	0.0619729025835321
OLK55_GATGGAGGTCTGTAGT-1	Differentiated_Sensitive	0.0205093597560072	-0.0169090588587106	0.240488490509868	0.216221672490036
OLK55_GATGTTGCAGCTGAGA-1	Basal_Sensitive	-0.0110148356008745	0.00605291378035344	0.128260983494086	-0.0414955496440678
OLK55_GATGTTGGTAGACAAT-1	Differentiated_Sensitive	-0.00620667055751828	-0.00467033576893172	0.253667412342347	0.221431612514019
OLK55_GATTCGACATAAGCGG-1	Basal_Sensitive	-0.0182525909058445	0.0152555618765859	0.145652709240551	0.0673623415076627
OLK55_GATTCGAGTTACGGAG-1	Differentiated_Sensitive	-0.225581783783921	-0.0182284980531257	0.139788150801528	0.439309913049108
OLK55_GATTCGATCTTAGGAC-1	Basal_Sensitive	-0.0890806119207165	0.0503407079447138	0.054802058117553	0.0339437956364814
OLK55_GATTCTTAGACCTCCG-1	Differentiated_Sensitive	-0.0253592862151554	-0.0144056649341171	0.157441895931883	0.533988857020904
OLK55_GATTCTTAGCGTGCTC-1	Basal_Sensitive	0.0450448032359906	0.0296229933182707	0.29465291258912	0.0740468337553712
OLK55_GATTCTTCACAAGCAG-1	Cycling_Sensitive	0.0383837799843713	0.00137128205404075	0.0241706985977443	0.0360285686580538
OLK55_GATTCTTCACCGCTGA-1	Cycling_Sensitive	0.079378371808943	-0.00557242597217936	0.17243466267003	-0.00581121039390362
OLK55_GATTCTTGTGTGAGCA-1	Differentiated_Sensitive	0.0841194201002045	-0.020014718618488	0.275034302361877	0.174299892921239
OLK55_GATTGGTCAAGTCCAT-1	Differentiated_Sensitive	0.0615072294115371	0.0312981951642811	0.226299949096678	-0.0271808746963134
OLK55_GATTGGTGTGTGACCC-1	Basal_Sensitive	-0.010061683068924	0.00229584550128031	0.100860432197266	0.0359997320751884
OLK55_GATTGGTGTTGCGGAA-1	Basal_Sensitive	0.0160351544001711	0.0509812046348908	0.115620075093655	0.159877863380105
OLK55_GATTGGTTCGATACTG-1	Differentiated_Sensitive	0.00539168360559783	-0.0233858793148824	0.263579577567855	0.308691721234305
OLK55_GATTTCTTCGACGTCG-1	Cycling_Sensitive	-0.034309504213593	0.0202822699898136	0.00344465928753351	0.045971647497199
OLK55_GATTTCTTCGCGAAGA-1	Basal_Sensitive	-0.00826849740062596	0.039454089465701	0.184216541871913	-0.0275489190862348
OLK55_GCAACATAGGCATGCA-1	Differentiated_Sensitive	-0.0270021517905859	0.0167610192627656	0.228543793999083	0.357727090617973
OLK55_GCAACATCACCCTTAC-1	Basal_Sensitive	0.00241453084160326	0.0160370011381444	0.23542817653521	0.0507823607733259
OLK55_GCAACATCATGAGTAA-1	Differentiated_Sensitive	0.0393383738322353	-0.0141645503614596	0.110712874413559	0.470967716363104
OLK55_GCAACCGGTACCTAAC-1	Cycling_Sensitive	0.0483871976425188	0.00647020544435734	0.256021316544508	0.0396546243874635
OLK55_GCAACCGTCTGAATCG-1	Cycling_Sensitive	0.0203981851461318	-0.0289023831668092	0.0708353087089706	-0.000952657881540225
OLK55_GCACATAAGACTAGAT-1	Cycling_Sensitive	0.0248612942507283	0.00433958154370204	0.346962557810719	0.121861568837082
OLK55_GCACATAGTATACAGA-1	Cycling_Sensitive	-0.105133442636237	-0.00290599900715274	0.292704156617429	0.118049810941365
OLK55_GCACGGTTCTGGACTA-1	Cycling_Sensitive	0.0650811454044675	-0.00684825292063815	0.0945340069714775	0.0561804620887457
OLK55_GCACGTGCACAATGTC-1	Basal_Sensitive	-0.0969964660965086	0.0148574263196117	0.100187237895032	0.110840605615729
OLK55_GCACGTGCACCTGCTT-1	Differentiated_Sensitive	-0.0213518490207667	-0.0114104841442909	0.138891367306636	0.0589852945850871
OLK55_GCACGTGCAGTTCCAA-1	Basal_Sensitive	0.00986895265647286	0.0249730678391064	0.233919043867076	0.0742403892357515
OLK55_GCACGTGGTATCCCAA-1	Cycling_Sensitive	0.0719389550869803	0.0404806274091336	0.324020797572631	-0.00880189759410499
OLK55_GCACTAACACTAGAGG-1	Cycling_Sensitive	-0.0186613833697048	-0.00845965173126531	-0.101691846061312	-0.00850993432879688
OLK55_GCACTAACACTGTGAT-1	Cycling_Sensitive	-0.0257998026425813	0.0110393511691971	0.374889819893268	-0.0106720137285814
OLK55_GCACTAAGTACTGGGA-1	Basal_Sensitive	-0.10914223131301	0.0198906575572609	0.159123989500119	0.00622784314645289
OLK55_GCACTAAGTTCCTTGC-1	Cycling_Sensitive	-0.0777943283656862	0.00582519914150548	0.141725698159261	0.0172006279883843
OLK55_GCACTAAGTTCGAACT-1	Cycling_Sensitive	0.0289627751959798	-0.0118285694909792	0.242419544972375	0.0099389893857588
OLK55_GCACTAATCGAGAGCA-1	Cycling_Sensitive	0.123501535987351	-0.00534858876535851	0.0746478113867101	0.0603585781972485
OLK55_GCACTAATCGTGCGAC-1	Basal_Sensitive	-0.0962048922762177	-0.00139461503139066	0.128584156715337	-0.0452725077122738
OLK55_GCAGCCACACCGGCTA-1	Basal_Sensitive	0.0601536008115056	0.02942911362571	0.0319623908326881	0.037038972131554
OLK55_GCAGCCACAGGTATGG-1	Differentiated_Sensitive	0.0389276680859998	0.0247042720046665	0.372739542174978	0.206687486121582
OLK55_GCAGCCAGTGATTGGG-1	Cycling_Sensitive	0.0145469617649581	-0.000639494120417944	0.0724637950859557	-0.0101183239333082
OLK55_GCAGCTGCAGACGGAT-1	Differentiated_Sensitive	-0.0394262940303742	-0.00183404134742998	0.283871273299001	0.249154596685321
OLK55_GCAGCTGGTCCAAAGG-1	Basal_Sensitive	0.131660746183986	0.025809937789295	0.321988426618089	-0.00887183215196993
OLK55_GCAGCTGGTCGTACAT-1	Basal_Sensitive	-0.0530962497242335	-0.00444055885953265	0.049071728133019	0.0438080340218602
OLK55_GCAGTTAGTCTTACAG-1	Differentiated_Sensitive	-0.023986018184425	-0.0345924938372758	-0.0302635237167404	0.385472251377563
OLK55_GCATCGGAGTATGGAT-1	Differentiated_Sensitive	0.0032194624518524	0.0712821108229384	0.0975004146234992	0.16021559321876
OLK55_GCATCGGCATACCACA-1	Differentiated_Sensitive	-0.0618894998960193	-0.00139216396720782	0.00939158173391397	0.337200991896356
OLK55_GCATCGGTCACCCTCA-1	Cycling_Sensitive	-0.0291965067812655	-0.0181974965201687	-0.0201830825141941	0.16191297839546
OLK55_GCATCGGTCATATGGC-1	Basal_Sensitive	-0.0169199507583064	-0.0191439163259758	-0.0151912746933573	-0.0189502933835749
OLK55_GCATCTCCATGCCGCA-1	Basal_Sensitive	-0.0127586998948545	0.00581024055102605	0.134004678674834	0.0682944908245949
OLK55_GCATCTCGTCTTGCGG-1	Differentiated_Sensitive	0.128029374289347	0.0113933190499858	0.405877418852307	0.227491430436546
OLK55_GCATCTCTCGCGGACT-1	Cycling_Sensitive	0.0271882995673148	0.0164583021854124	0.315049757794185	0.0393664239121051
OLK55_GCATCTCTCTATACTC-1	Differentiated_Sensitive	0.0210161084827239	-0.0218330443422145	0.0609331903792129	0.240629263599126
OLK55_GCATGATCAGGCATGA-1	Basal_Sensitive	-0.0546023153861507	-0.0280572937323003	-0.0159398694970916	0.000426644927097958
OLK55_GCATTAGCAACCGCTG-1	Basal_Sensitive	-0.0896566160582969	0.00294474754935328	0.115653629907487	0.00199518611737232
OLK55_GCATTAGCACTCTAGA-1	Basal_Sensitive	-0.173895514560238	0.00815407418874123	0.222402519028284	0.110270551708206
OLK55_GCATTAGGTAGTTAGA-1	Cycling_Sensitive	0.0167458517945637	0.0171771569528463	0.168049518137065	0.0530302311865943
OLK55_GCATTAGGTGCATCTA-1	Basal_Sensitive	-0.0757806298633661	-0.0163949431925148	0.0793811200806316	0.000747829414920936
OLK55_GCATTAGGTGCGGCTT-1	Differentiated_Sensitive	0.00563939747887876	-0.00658921926917048	0.227805986761781	0.291145126855834
OLK55_GCATTAGTCGCTGATA-1	Cycling_Sensitive	0.00863037353921042	0.00468897966017512	0.112498274002255	0.0513670328837494
OLK55_GCCAACGAGACCATTC-1	Basal_Sensitive	-0.041062807043645	0.00456603150738372	0.00819431356713185	-0.0276125834266052
OLK55_GCCAACGCAACGAGGT-1	Differentiated_Sensitive	0.151480522395546	0.024313238668428	0.405680176697471	0.125697529646119
OLK55_GCCAACGCATGTAACC-1	Differentiated_Sensitive	0.00932414204791499	-0.0194805139672406	0.202798635362453	0.297902337500225
OLK55_GCCAACGTCACGTCCT-1	Basal_Sensitive	-0.0233655184900645	0.00338870935107624	0.233032835641082	-0.0384999246840255
OLK55_GCCAACGTCCCGAGTG-1	Cycling_Sensitive	-0.123518228741862	-0.00790089729493773	0.186827111697476	0.00446820451654839
OLK55_GCCAGCAAGAGTGTTA-1	Differentiated_Sensitive	0.0958471294432128	0.0228238913083744	0.249948124038852	0.289282679618917
OLK55_GCCAGCACACTGGAAG-1	Cycling_Sensitive	0.096368684741324	0.033468239871515	-0.0225537751906011	0.0169835954826235
OLK55_GCCAGCATCATGTCTT-1	Cycling_Sensitive	0.00886281549833728	-0.0136702519693759	0.0250743746442982	0.0537826833489403
OLK55_GCCAGGTAGGTCATCT-1	Differentiated_Sensitive	0.0219405419427156	0.00443770526890491	0.331516651705601	0.296315528591787
OLK55_GCCAGGTAGTCACACT-1	Basal_Sensitive	-0.0343862421392332	-0.00127242705033695	0.367902964024624	0.101372829148403
OLK55_GCCAGGTCATGTGGTT-1	Basal_Sensitive	0.0504652517660768	0.0123531249149806	-0.112973985050064	0.0116096142291701
OLK55_GCCAGGTTCAGCACCG-1	Basal_Sensitive	-0.103427980207794	0.0156209078291927	0.0591290332093684	0.0331159818359711
OLK55_GCCAGGTTCGACGCGT-1	Basal_Sensitive	-0.0138513590756487	0.0598768074727004	0.334113979285174	0.015843316205099
OLK55_GCCAGTGAGCCTCTCT-1	Differentiated_Sensitive	0.0348777158272082	0.0171054683055144	0.31011042950951	0.132493314803299
OLK55_GCCAGTGAGTCATTGC-1	Cycling_Sensitive	0.0347273781813363	0.00123567665858026	0.294616718128439	-0.0394302270261742
OLK55_GCCAGTGGTAGATTGA-1	Differentiated_Sensitive	0.00652404133363985	-0.00546204322475263	0.246468093356839	0.415225788376968
OLK55_GCCAGTGGTGCGAGTA-1	Cycling_Sensitive	-0.118257995513379	-0.007350780322773	0.279578568925245	0.213236233525575
OLK55_GCCAGTGGTTCGTACA-1	Cycling_Sensitive	-0.0927136642413216	0.00215822259168916	0.127421461364887	-0.0833485923545631
OLK55_GCCATGGCATGAATAG-1	Differentiated_Sensitive	-0.0735000537839441	-0.0598282128488458	0.197511608268061	0.339538970413377
OLK55_GCCATTCCAATCTCGA-1	Cycling_Sensitive	-0.0553399674820962	-0.0135367160870817	0.0582470410120096	-0.0487389800874267
OLK55_GCCATTCCACGGTGAA-1	Basal_Sensitive	-0.0704835677770504	0.030979594141129	0.0702133353464479	-0.0119872545555626
OLK55_GCCATTCGTACAAACA-1	Basal_Sensitive	0.0460393934173269	0.0113180352811415	0.040800887981318	0.0243223925855104
OLK55_GCCATTCGTGTGACCC-1	Basal_Sensitive	-0.0697227022789954	0.00983689654495337	0.184151734202346	0.114705954826465
OLK55_GCCATTCGTTGCGGCT-1	Cycling_Sensitive	-0.0632100108621455	0.00323906811086536	0.091178210930583	0.159996046991618
OLK55_GCCCAGACACTATCCC-1	Differentiated_Sensitive	0.0210293098917625	-0.0286599396210532	0.120324560606294	0.309458571126512
[truncated: 2,932 more rows]
