# Supplementary material for: NRF2 modulates WNT signaling pathway to enhance photodynamic therapy resistance in oral leukoplakia
Source: EMBO Mol Med. 2025 Jun 10;17(7):1794–824. doi: 10.1038/s44321-025-00256-w (PMC12254380; doi:10.1038/s44321-025-00256-w)
Supplement: Supplementary file 4 — Source data Fig. 2 [file 44321_2025_256_MOESM4_ESM.zip › Figure 2-source data/2F/Figure 2F.xlsx]

## Sheet: Sheet1
Sensitive ( n = 9)	Resistant (n = 11)
6.6774	16.1715
19.9192	44.6996
73.6766	48.4901
3.61946	49.6744
60.3756	51.1952
28.844	68.3102
28.1597	84.1591
57.6169	84.2012
3.94365	102.808
34.0875
21.7727
