# Supplementary material for: NRF2 modulates WNT signaling pathway to enhance photodynamic therapy resistance in oral leukoplakia
Source: EMBO Mol Med. 2025 Jun 10;17(7):1794–824. doi: 10.1038/s44321-025-00256-w (PMC12254380; doi:10.1038/s44321-025-00256-w)
Supplement: Supplementary file 4 — Source data Fig. 2 [file 44321_2025_256_MOESM4_ESM.zip › Figure 2-source data/2B-/Fig2BNRF2activity.csv]

	Groups	NFE2L2
OLK51_AAATGGAAGGGCCTCT-1	Cycling_Sensitive	0.145565335138795
OLK51_AAGTGAAGTGTGTCGC-1	Cycling_Sensitive	0.117053029074923
OLK51_AAGTTCGGTTCGGACC-1	Differentiated_Sensitive	0.131509435761488
OLK51_ACAAGCTTCCGTGTGG-1	Basal_Sensitive	0.120142656889203
OLK51_ACCACAAGTGGCTTGC-1	Differentiated_Sensitive	0.188114468803341
OLK51_ACCCAAAGTTAAGGAT-1	Differentiated_Sensitive	0.157675913299703
OLK51_ACCGTTCTCATGACAC-1	Differentiated_Sensitive	0.14493596650996
OLK51_ACGTAGTTCGCCAACG-1	Differentiated_Sensitive	0.154223921729429
OLK51_ACTCCCAGTTCTTAGG-1	Basal_Sensitive	0.12603583586829
OLK51_ACTGATGCACGTCTCT-1	Cycling_Sensitive	0.150123489753688
OLK51_ACTGTCCGTGACTAAA-1	Basal_Sensitive	0.1079748633984
OLK51_ACTGTGAGTTCTCCCA-1	Basal_Sensitive	0.104589623046335
OLK51_AGAACCTTCCGTAGGC-1	Differentiated_Sensitive	0.196467906967874
OLK51_AGCGCTGTCGCCAATA-1	Differentiated_Sensitive	0.133140072663469
OLK51_AGCTCAATCGTCAAAC-1	Basal_Sensitive	0.116242478568091
OLK51_AGGACGATCCTGGGAC-1	Basal_Sensitive	0.0704225352112676
OLK51_AGGGCCTCATGTTCGA-1	Basal_Sensitive	0.105028273908856
OLK51_AGGGTGATCTGACAGT-1	Differentiated_Sensitive	0.119980546787836
OLK51_AGTGACTCAAGAGGTC-1	Cycling_Sensitive	0.0971325583834762
OLK51_ATCACTTCACGCAGTC-1	Basal_Sensitive	0.065435265622169
OLK51_ATCGTGAGTGGCCCAT-1	Differentiated_Sensitive	0.1553014771091
OLK51_CAACAGTTCCCTCATG-1	Basal_Sensitive	0.0953398113801291
OLK51_CAAGCTACACTTTATC-1	Cycling_Sensitive	0.124939208711988
OLK51_CAGTTCCTCGTGCAGC-1	Basal_Sensitive	0.0598853786224456
OLK51_CATAAGCGTCCTACGG-1	Basal_Sensitive	0.152888897365234
OLK51_CATTTCACATCATCCC-1	Cycling_Sensitive	0.142942965851984
OLK51_CATTTCAGTCGTAATC-1	Basal_Sensitive	0.131642938197908
OLK51_CCAATTTCACGCCACA-1	Basal_Sensitive	0.0973804914796838
OLK51_CCACACTAGGTCGTAG-1	Basal_Sensitive	0.105981862740424
OLK51_CCCTCTCAGACATACA-1	Differentiated_Sensitive	0.165056690856037
OLK51_CCGTTCATCTTCACGC-1	Basal_Sensitive	0.141731908035893
OLK51_CCTAAGAGTCCAGCAC-1	Differentiated_Sensitive	0.124948744600303
OLK51_CCTCCTCTCATAGAGA-1	Basal_Sensitive	0.108365834819343
OLK51_CCTCTAGAGTCACACT-1	Differentiated_Sensitive	0.200749520821612
OLK51_CCTTGTGCAAGACGAC-1	Cycling_Sensitive	0.176976551250632
OLK51_CGATGCGTCTAGCATG-1	Cycling_Sensitive	0.144506851535755
OLK51_CGCCAGAGTTGTTGCA-1	Cycling_Sensitive	0.087129411540332
OLK51_CGGAATTAGTGCAGGT-1	Cycling_Sensitive	0.148750321836231
OLK51_CGGCAGTGTATGAGAT-1	Cycling_Sensitive	0.134618135352399
OLK51_CGTAATGGTTCTGACA-1	Basal_Sensitive	0.10543831710643
OLK51_CTAACCCAGATTCGCT-1	Basal_Sensitive	0.103121096245721
OLK51_CTAGGTAAGCTTCTAG-1	Differentiated_Sensitive	0.161890775935232
OLK51_CTCAAGATCACGAACT-1	Cycling_Sensitive	0.081360199109348
OLK51_CTCAGAAAGGTACATA-1	Cycling_Sensitive	0.155444515433835
OLK51_CTTAGGAAGTTCCTGA-1	Basal_Sensitive	0.10155721056195
OLK51_GAATCACCAGGAATCG-1	Differentiated_Sensitive	0.18555885073474
OLK51_GACCCTTGTAGCTAAA-1	Basal_Sensitive	0.096932304728847
OLK51_GACCGTGAGCGACAGT-1	Cycling_Sensitive	0.157037008782553
OLK51_GACCGTGAGCTACTGT-1	Differentiated_Sensitive	0.17589899587096
OLK51_GACCGTGCATATTCGG-1	Differentiated_Sensitive	0.167822098467583
OLK51_GACCTTCGTAAGTAGT-1	Differentiated_Sensitive	0.12998369363098
OLK51_GATAGCTTCCTCTCGA-1	Basal_Sensitive	0.0663888544537366
OLK51_GATCACAGTACAGAGC-1	Cycling_Sensitive	0.0949583758475021
OLK51_GATGATCGTGCGGATA-1	Differentiated_Sensitive	0.213584826494512
OLK51_GATTTCTTCGCCGATG-1	Differentiated_Sensitive	0.0996881764520774
OLK51_GCATGATAGGTTAGTA-1	Cycling_Sensitive	0.0984771186359865
OLK51_GCCAACGTCTTACACT-1	Basal_Sensitive	0.153937845079958
OLK51_GCGTGCAGTCCCTAAA-1	Basal_Sensitive	0.0637950928318727
OLK51_GCTGAATCATGAGATA-1	Differentiated_Sensitive	0.177415202113153
OLK51_GCTTTCGTCTTAGGAC-1	Differentiated_Sensitive	0.194951700725681
OLK51_GGAGCAACAATTGAGA-1	Basal_Sensitive	0.0763920012968808
OLK51_GGCGTCATCAATGCAC-1	Differentiated_Sensitive	0.177138661351998
OLK51_GGGCGTTAGACTGTTC-1	Cycling_Sensitive	0.137774514384888
OLK51_GGTAACTGTATCGATC-1	Basal_Sensitive	0.0770404417023468
OLK51_GGTCTGGAGAAGCGCT-1	Basal_Sensitive	0.119141388616057
OLK51_GGTTAACTCCATGAGT-1	Differentiated_Sensitive	0.143629549810713
OLK51_GGTTGTACATATGGCT-1	Basal_Sensitive	0.102749196601409
OLK51_GTAACACAGGGAGGTG-1	Differentiated_Sensitive	0.199052132701422
OLK51_GTAAGTCGTAGGTAGC-1	Basal_Sensitive	0.110358835477319
OLK51_GTACAACCAGCAGACA-1	Basal_Sensitive	0.114020616590538
OLK51_GTACAACGTGCGGATA-1	Cycling_Sensitive	0.121248819933821
OLK51_GTCACGGAGCAGCAGT-1	Differentiated_Sensitive	0.181992428504677
OLK51_GTCTCACGTTGTGCCG-1	Cycling_Sensitive	0.151162901580097
OLK51_GTGAGTTTCGACCACG-1	Differentiated_Sensitive	0.148092345542449
OLK51_GTGCAGCAGACCCTTA-1	Cycling_Sensitive	0.111798754612986
OLK51_GTGCTGGCAGCACAAG-1	Basal_Sensitive	0.0966748357443238
OLK51_GTTGCTCGTCGATTAC-1	Differentiated_Sensitive	0.140091735245597
OLK51_TAACACGCAGCCTTCT-1	Basal_Sensitive	0.0993067409194504
OLK51_TAATTCCAGAGTACCG-1	Differentiated_Sensitive	0.181734959520154
OLK51_TACATTCCAGCGACCT-1	Basal_Sensitive	0.138890213317822
OLK51_TACGTCCAGGCCTTCG-1	Differentiated_Sensitive	0.191509245043722
OLK51_TAGGTTGCAGCGGATA-1	Cycling_Sensitive	0.130508167488342
OLK51_TCAATCTGTGCAGATG-1	Cycling_Sensitive	0.110768878674893
OLK51_TCACAAGTCATCGCCT-1	Cycling_Sensitive	0.0886932972241029
OLK51_TCACTCGTCCGCGGAT-1	Cycling_Sensitive	0.16101347421019
OLK51_TCAGTCCTCCTGGGTG-1	Differentiated_Sensitive	0.106029542182002
OLK51_TCATTCACAGGCATGA-1	Differentiated_Sensitive	0.178120857848513
OLK51_TCCGATCTCCTCGATC-1	Basal_Sensitive	0.0960359312271735
OLK51_TCGTGGGTCTACGCGG-1	Differentiated_Sensitive	0.138403883013722
OLK51_TCTAACTCATTGTAGC-1	Differentiated_Sensitive	0.116423660446089
OLK51_TCTATCATCTATCGTT-1	Cycling_Sensitive	0.0841637502741568
OLK51_TGTCCACAGTTCTACG-1	Basal_Sensitive	0.195237777375151
OLK51_TTCAATCTCCCTTGGT-1	Basal_Sensitive	0.0886837613357872
OLK51_TTCCTTCCATATGGCT-1	Basal_Sensitive	0.0916303508253311
OLK51_TTGTTTGGTGGTCTGC-1	Basal_Sensitive	0.129115927794254
OLK51_TTTCACACATCCGTTC-1	Differentiated_Sensitive	0.15289843325355
OLK52_AAAGAACAGTCACGAG-1	Basal_Sensitive	0.0875299188495904
OLK52_AAAGGATCAAACAGGC-1	Basal_Sensitive	0.119351178159001
OLK52_AAAGGATTCGTTGTGA-1	Basal_Sensitive	0.0951490936138156
OLK52_AAAGGGCAGATAGCTA-1	Basal_Sensitive	0.127637865105324
OLK52_AACCAACGTTAGGCTT-1	Basal_Sensitive	0.119999618564467
OLK52_AACCATGCAAAGGATT-1	Basal_Sensitive	0.117100708516502
OLK52_AACGGGAAGAAGCCTG-1	Basal_Sensitive	0.11410643958538
OLK52_AAGCGTTTCCTCTAGC-1	Differentiated_Sensitive	0.190956163521413
OLK52_AATAGAGGTTGGATCT-1	Differentiated_Sensitive	0.124929672823672
OLK52_ACACGCGAGCGTGAGT-1	Cycling_Sensitive	0.0605910343578056
OLK52_ACGTAACAGGACAGTC-1	Basal_Sensitive	0.0586552490297234
OLK52_ACTACGATCGATACTG-1	Differentiated_Sensitive	0.176843048814212
OLK52_ACTATGGGTACAGCGA-1	Basal_Sensitive	0.102463119951939
OLK52_ACTGATGAGAAGATCT-1	Differentiated_Sensitive	0.128734492261627
OLK52_ACTGATGGTTAGTCGT-1	Basal_Sensitive	0.0895705989491451
OLK52_ACTGCAACAAATCAAG-1	Differentiated_Sensitive	0.197812467220384
OLK52_ACTGCAAGTATCCTCC-1	Basal_Sensitive	0.103302278123719
OLK52_ACTTCCGAGCAATAAC-1	Basal_Sensitive	0.157628233858125
OLK52_ACTTTCAGTTCCCACT-1	Basal_Sensitive	0.0492528631504668
OLK52_AGATGAATCCTCACCA-1	Differentiated_Sensitive	0.14253292265441
OLK52_AGCCAATAGTGGCGAT-1	Differentiated_Sensitive	0.139052323419188
OLK52_AGCGTCGCAAGCGAGT-1	Basal_Sensitive	0.142094271791889
OLK52_AGCTACAAGATCCGAG-1	Cycling_Sensitive	0.121210676380558
OLK52_AGCTCAAGTATGCTAC-1	Basal_Sensitive	0.083658348193426
OLK52_AGCTCAATCGCTATTT-1	Basal_Sensitive	0.0711949421648374
OLK52_AGCTTCCAGTGCGCTC-1	Differentiated_Sensitive	0.164169853242679
OLK52_AGGATAAAGGTATTGA-1	Cycling_Sensitive	0.141264649508425
OLK52_AGGGAGTAGATAACGT-1	Basal_Sensitive	0.149408298130012
OLK52_AGGTCTAGTGGCTACC-1	Cycling_Sensitive	0.0625077479092565
OLK52_AGGTGTTGTGATAGAT-1	Basal_Sensitive	0.12680824282186
OLK52_ATACCGATCTACACTT-1	Differentiated_Sensitive	0.111999008267615
OLK52_ATCCATTAGGTAAGAG-1	Basal_Sensitive	0.145202971382799
OLK52_ATCGTCCAGCGTGTCC-1	Basal_Sensitive	0.0766876138346668
OLK52_ATGAGTCAGTAGAGTT-1	Basal_Sensitive	0.0695738411511724
OLK52_ATGGGTTCAGGCGAAT-1	Differentiated_Sensitive	0.162796685325221
OLK52_ATTTCACAGCTCCGAC-1	Basal_Sensitive	0.0773741977933954
OLK52_CAACCAAAGCAGCACA-1	Cycling_Sensitive	0.108346763042711
OLK52_CACAACACAGCAGTAG-1	Basal_Sensitive	0.135209360427971
OLK52_CACATGATCCCATAAG-1	Basal_Sensitive	0.0723964640926126
OLK52_CACGTGGTCAGACCCG-1	Basal_Sensitive	0.089751780827143
OLK52_CACTGAAGTGGACCAA-1	Cycling_Sensitive	0.0800919259633631
OLK52_CAGCACGTCCTGGTCT-1	Cycling_Sensitive	0.122412198308333
OLK52_CAGCCAGCAAGTGATA-1	Differentiated_Sensitive	0.180447614597538
OLK52_CATAAGCCACCCAATA-1	Basal_Sensitive	0.0509407153823414
OLK52_CATCCCAGTATCGCGC-1	Cycling_Sensitive	0.073588450132072
OLK52_CATGGATAGCACCAGA-1	Basal_Sensitive	0.0867289042310736
OLK52_CATTGAGAGATAGTGT-1	Cycling_Sensitive	0.108661447357129
OLK52_CCACGAGTCCAAGCCG-1	Basal_Sensitive	0.132710957689264
OLK52_CCCAACTGTATTCTCT-1	Basal_Sensitive	0.150972183813783
OLK52_CCCTAACGTGGATACG-1	Basal_Sensitive	0.099316276807766
OLK52_CCCTCTCAGTTGCTCA-1	Basal_Sensitive	0.105362029999905
OLK52_CCCTGATTCGCGGTAC-1	Cycling_Sensitive	0.107498068982616
OLK52_CCGGTGACACGCTGCA-1	Basal_Sensitive	0.0565001382703806
OLK52_CCGTTCAAGCATGAAT-1	Cycling_Sensitive	0.0309534934726844
OLK52_CCTATCGCAAATCAAG-1	Differentiated_Sensitive	0.215930655020168
OLK52_CCTCATGTCTTAGGAC-1	Differentiated_Sensitive	0.153327548227755
OLK52_CCTTCAGTCCGACAGC-1	Cycling_Sensitive	0.128362592617315
OLK52_CCTTCAGTCTGCTGAA-1	Cycling_Sensitive	0.100203114421124
OLK52_CGACAGCGTGGATACG-1	Basal_Sensitive	0.0887600484423126
OLK52_CGCCATTGTCTGGTTA-1	Differentiated_Sensitive	0.188200291798182
OLK52_CGCGTGAGTACGGTTT-1	Basal_Sensitive	0.102110292084259
OLK52_CGGAACCCATCCTTCG-1	Basal_Sensitive	0.078594791497802
OLK52_CGGAATTAGTTGGAGC-1	Basal_Sensitive	0.100460583405647
OLK52_CGGAATTTCCATCACC-1	Basal_Sensitive	0.12244080597328
OLK52_CGGAGAAGTGCATACT-1	Basal_Sensitive	0.0833531997673243
OLK52_CGGGCATCACAGCTGC-1	Basal_Sensitive	0.0853462004253006
OLK52_CGTAGTATCTAGCAAC-1	Basal_Sensitive	0.102014933201102
OLK52_CGTGCTTGTATTCTCT-1	Cycling_Sensitive	0.0936424232599388
OLK52_CTACAGAAGAGTCAGC-1	Basal_Sensitive	0.15558755375857
OLK52_CTACAGATCCGATAGT-1	Basal_Sensitive	0.121763757902867
OLK52_CTACTATCACTCTGCT-1	Cycling_Sensitive	0.0978000705655735
OLK52_CTCAATTTCTCAACGA-1	Differentiated_Sensitive	0.143248114278086
OLK52_CTCAGTCTCAGCAATC-1	Basal_Sensitive	0.0913538100641765
OLK52_CTCCACATCCTTACCG-1	Basal_Sensitive	0.0412427169652989
OLK52_CTCTGGTCATGGCGCT-1	Basal_Sensitive	0.0977619270123108
OLK52_CTTCGGTGTCTACACA-1	Cycling_Sensitive	0.10479941258928
OLK52_CTTCGGTGTGGGTATG-1	Cycling_Sensitive	0.039001783211115
OLK52_CTTCTAACAGCGACCT-1	Cycling_Sensitive	0.114602305777795
OLK52_CTTTCGGAGGATCATA-1	Basal_Sensitive	0.0970753430535822
OLK52_GACCAATGTTCGTAAC-1	Basal_Sensitive	0.0906576902171322
OLK52_GACGTTAGTAGCGATG-1	Basal_Sensitive	0.142065664126942
OLK52_GACGTTATCCTATTTG-1	Differentiated_Sensitive	0.167373911716746
OLK52_GAGGGTATCGCCGTGA-1	Basal_Sensitive	0.104751733147701
OLK52_GATGCTAAGCAGTAAT-1	Basal_Sensitive	0.0922120400125874
OLK52_GATGTTGGTCCTTGTC-1	Differentiated_Sensitive	0.174945407039393
OLK52_GATTCGAAGGTTCACT-1	Basal_Sensitive	0.0977333193473638
OLK52_GATTCGACAATGCAAA-1	Differentiated_Sensitive	0.134951891443447
OLK52_GCCAACGGTATCAAGA-1	Differentiated_Sensitive	0.131499899873173
OLK52_GCCAGGTTCTATTGTC-1	Basal_Sensitive	0.100899234268168
OLK52_GCCATGGGTACGTGAG-1	Basal_Sensitive	0.077946351092336
OLK52_GCCCAGATCGATTCCC-1	Differentiated_Sensitive	0.119827972574785
OLK52_GCGTGCACAAGAGTAT-1	Basal_Sensitive	0.0912012358511257
OLK52_GCTACCTTCATGCAGT-1	Basal_Sensitive	0.101786071881526
OLK52_GGAATGGTCATCGGGC-1	Differentiated_Sensitive	0.159058617105476
OLK52_GGAGGATTCCATCTCG-1	Basal_Sensitive	0.0983054726463044
OLK52_GGCGTCAAGGATACAT-1	Basal_Sensitive	0.112151582480666
OLK52_GGCTTTCAGTTTGCTG-1	Basal_Sensitive	0.128028836526267
OLK52_GGCTTTCCATATTCGG-1	Basal_Sensitive	0.134818389007028
OLK52_GGGACCTCAGGGAGAG-1	Basal_Sensitive	0.0994116356909228
OLK52_GGGCCATAGGGCAACT-1	Basal_Sensitive	0.067762022371194
OLK52_GGGCGTTAGCATATGA-1	Basal_Sensitive	0.115307961513155
OLK52_GTACAGTCAAGTTGGG-1	Cycling_Sensitive	0.127265965461013
OLK52_GTCAAGTTCTCCTGTG-1	Cycling_Sensitive	0.107393174211144
OLK52_GTCACGGAGCCTAGGA-1	Basal_Sensitive	0.120915063842772
OLK52_GTCACTCAGTATAGAC-1	Cycling_Sensitive	0.0593513688767677
OLK52_GTGGAAGCAGCCTACG-1	Basal_Sensitive	0.10995832816806
OLK52_GTTACAGTCTGTGCGG-1	Basal_Sensitive	0.101595354115213
OLK52_GTTGTCCTCCGACAGC-1	Basal_Sensitive	0.128915674139624
OLK52_TAAGCGTAGTTCATGC-1	Differentiated_Sensitive	0.172065568768059
OLK52_TACACCCGTTTGGGTT-1	Cycling_Sensitive	0.0790715859135858
OLK52_TACAGGTGTAGGTACG-1	Basal_Sensitive	0.110301620147425
OLK52_TACCGGGAGGAACTCG-1	Basal_Sensitive	0.0913728818408079
OLK52_TACCGGGTCGAGCACC-1	Basal_Sensitive	0.128410272058894
OLK52_TACGCTCGTTGTCCCT-1	Basal_Sensitive	0.0566527124834314
OLK52_TACGCTCTCAACTGGT-1	Basal_Sensitive	0.147291330923932
OLK52_TACGTCCCATGTTCGA-1	Basal_Sensitive	0.104971058578962
OLK52_TACTGCCCACCCTGTT-1	Differentiated_Sensitive	0.138537385450142
OLK52_TATCGCCCAGTGGGTA-1	Basal_Sensitive	0.0591606511104542
OLK52_TATTTCGTCTGCGAGC-1	Basal_Sensitive	0.0938236051379366
OLK52_TCAAGACCAACCCTAA-1	Cycling_Sensitive	0.0988871618335606
OLK52_TCAGCCTAGCCTCACG-1	Basal_Sensitive	0.105991398628739
OLK52_TCAGGGCAGCATCTTG-1	Basal_Sensitive	0.180962552566584
OLK52_TCAGGTAGTTAGAAGT-1	Cycling_Sensitive	0.0980670754384125
OLK52_TCCCAGTAGGTATAGT-1	Cycling_Sensitive	0.123823509779053
OLK52_TCCGATCCAGGATGAC-1	Basal_Sensitive	0.0437697273689531
OLK52_TCCTCTTGTCCCTGAG-1	Basal_Sensitive	0.128324449064053
OLK52_TCCTTTCCAAGATGGC-1	Basal_Sensitive	0.0681720655687681
OLK52_TCTATACTCTTTCAGT-1	Differentiated_Sensitive	0.145593942803742
OLK52_TCTCAGCCATAGCACT-1	Basal_Sensitive	0.0710137602868395
OLK52_TCTGTCGTCGATAACC-1	Differentiated_Sensitive	0.214834027863866
OLK52_TGAACGTTCACTACTT-1	Differentiated_Sensitive	0.134532312357558
OLK52_TGAATGCAGAAGGATG-1	Basal_Sensitive	0.0503018108651912
OLK52_TGCGACGGTGCCTTTC-1	Basal_Sensitive	0.0771167288088722
OLK52_TGCGATATCGCCTCTA-1	Basal_Sensitive	0.0574632629902639
OLK52_TGGAGAGTCGAAGCCC-1	Basal_Sensitive	0.0600665605004434
OLK52_TGTGAGTTCGTGGTAT-1	Basal_Sensitive	0.0828859412398562
OLK52_TGTTTGTTCGAGATGG-1	Basal_Sensitive	0.0743799288622732
OLK52_TGTTTGTTCGGCATAT-1	Differentiated_Sensitive	0.169595773694298
OLK52_TTACAGGTCTTCTGTA-1	Basal_Sensitive	0.114201798468536
OLK52_TTACCGCGTATGCTTG-1	Basal_Sensitive	0.0705083582061087
OLK52_TTAGTCTGTAGAGTTA-1	Basal_Sensitive	0.131089856675599
OLK52_TTCGATTTCCGTATGA-1	Basal_Sensitive	0.0973328120381054
OLK52_TTGAGTGTCAATCCAG-1	Differentiated_Sensitive	0.103998397970763
OLK52_TTTACGTAGGTTCAGG-1	Basal_Sensitive	0.0632896907511419
OLK52_TTTCATGCAGGTGGAT-1	Basal_Sensitive	0.0838013865181611
OLK55_AAACCCACAAATGGTA-1	Cycling_Sensitive	0.110368371365635
OLK55_AAACGAAGTACCTTCC-1	Basal_Sensitive	0.0537919459887286
OLK55_AAACGAAGTCCAAAGG-1	Differentiated_Sensitive	0.218123909332774
OLK55_AAACGAATCATTGCGA-1	Differentiated_Sensitive	0.207863293505106
OLK55_AAACGAATCGACGCGT-1	Cycling_Sensitive	0.111426854968675
OLK55_AAACGCTAGGATGGCT-1	Basal_Sensitive	0.0715573059208331
OLK55_AAACGCTCAACAGTGG-1	Basal_Sensitive	0.0431498946284341
OLK55_AAAGAACAGAGCAGTC-1	Basal_Sensitive	0.0929272316362631
OLK55_AAAGAACCACAACATC-1	Differentiated_Sensitive	0.115088636081894
OLK55_AAAGAACGTCTTACTT-1	Cycling_Sensitive	0.145899091229844
OLK55_AAAGAACTCATATGGC-1	Differentiated_Sensitive	0.173410129020569
OLK55_AAAGGATCACCTCTAC-1	Differentiated_Sensitive	0.202256191175489
OLK55_AAAGGGCCAAATAAGC-1	Basal_Sensitive	0.0727874355135553
OLK55_AAAGGTAAGCATTGAA-1	Basal_Sensitive	0.0928318727531063
OLK55_AAAGGTACAAGGACAC-1	Basal_Sensitive	0.0782228918534906
OLK55_AAAGGTATCGCCAGTG-1	Basal_Sensitive	0.0876634212860099
OLK55_AAAGGTATCGGACTGC-1	Differentiated_Sensitive	0.241944558345333
OLK55_AAAGTCCCAGCAGAAC-1	Cycling_Sensitive	0.120895992066141
OLK55_AAAGTCCCAGGTGTTT-1	Cycling_Sensitive	0.079271839568215
OLK55_AAAGTCCTCATGAGGG-1	Basal_Sensitive	0.0662553520173172
OLK55_AAAGTGAGTGAACGGT-1	Cycling_Sensitive	0.137230968750894
OLK55_AAATGGAAGGTCTTTG-1	Basal_Sensitive	0.124672203839149
OLK55_AAATGGAGTCTAACGT-1	Cycling_Sensitive	0.0876157418444315
OLK55_AAATGGAGTTGGCCTG-1	Basal_Sensitive	0.0505688157380301
OLK55_AAATGGATCTCCTGCA-1	Differentiated_Sensitive	0.0929081598596317
OLK55_AACAAAGCAGCCTACG-1	Cycling_Sensitive	0.116738344760506
OLK55_AACAAAGCATCGATGT-1	Cycling_Sensitive	0.118225943337752
OLK55_AACAAAGGTTCCGCGA-1	Basal_Sensitive	0.0459534457932429
OLK55_AACAACCGTTCTAAGC-1	Basal_Sensitive	0.0571962581174249
OLK55_AACAACCTCTGAGGTT-1	Basal_Sensitive	0.125911869320187
OLK55_AACAAGAAGGGTTTCT-1	Differentiated_Sensitive	0.155997596956144
OLK55_AACAAGACAAATAGCA-1	Cycling_Sensitive	0.107965327510084
OLK55_AACAAGAGTGTTAAAG-1	Basal_Sensitive	0.0597804838509731
OLK55_AACACACAGAATTGCA-1	Basal_Sensitive	0.103693249544661
OLK55_AACACACAGACTGTTC-1	Differentiated_Sensitive	0.155749663859937
OLK55_AACACACCAACATACC-1	Differentiated_Sensitive	0.208654772235308
OLK55_AACACACGTGCTCTCT-1	Cycling_Sensitive	0.0427589232074914
OLK55_AACACACGTGTTCCTC-1	Cycling_Sensitive	0.050835820610869
OLK55_AACAGGGAGTAGGATT-1	Basal_Sensitive	0.109586428523749
OLK55_AACAGGGGTGACACGA-1	Differentiated_Sensitive	0.164265212125836
OLK55_AACAGGGGTTAAAGTG-1	Cycling_Sensitive	0.108203724717976
OLK55_AACAGGGTCATGCATG-1	Basal_Sensitive	0.0590080768974034
OLK55_AACCAACCATCGCCTT-1	Basal_Sensitive	0.0659025241496372
OLK55_AACCAACTCCTGGGTG-1	Basal_Sensitive	0.0509979307122355
OLK55_AACCACAAGTATTAGG-1	Basal_Sensitive	0.0649870788713323
OLK55_AACCACACATCTGGGC-1	Basal_Sensitive	0.0502159878703501
OLK55_AACCATGCAGCATACT-1	Cycling_Sensitive	0.0976474963525227
OLK55_AACCATGCAGCTTTCC-1	Cycling_Sensitive	0.0666558593265756
OLK55_AACCATGGTCATTGCA-1	Cycling_Sensitive	0.0872247704234888
OLK55_AACCCAAGTAACGTTC-1	Differentiated_Sensitive	0.227678869425081
OLK55_AACCCAAGTAGAAACT-1	Basal_Sensitive	0.0707467554140006
OLK55_AACCCAATCGATTCCC-1	Basal_Sensitive	0.068143457903821
OLK55_AACCTGAAGCCTGTCG-1	Differentiated_Sensitive	0.156750932133083
OLK55_AACCTGAAGTTGGAGC-1	Cycling_Sensitive	0.0641765283644998
OLK55_AACCTGAAGTTTGGCT-1	Cycling_Sensitive	0.0829622283463816
OLK55_AACCTGACAAGACCTT-1	Differentiated_Sensitive	0.144258918439547
OLK55_AACCTTTAGGATTACA-1	Basal_Sensitive	0.0754956277952073
OLK55_AACCTTTCAGTCTGGC-1	Basal_Sensitive	0.0599139862873926
OLK55_AACCTTTGTACTCGCG-1	Cycling_Sensitive	0.057901913852785
OLK55_AACCTTTGTCTAGGTT-1	Basal_Sensitive	0.0493959014752019
OLK55_AACGAAAAGTGAGTTA-1	Basal_Sensitive	0.096226648993487
OLK55_AACGAAACACGTGAGA-1	Basal_Sensitive	0.124386127189678
OLK55_AACGAAAGTTGCATCA-1	Cycling_Sensitive	0.072558574193979
OLK55_AACGGGAGTCGCACGT-1	Differentiated_Sensitive	0.143982377678393
OLK55_AACGGGAGTCGCTTGG-1	Basal_Sensitive	0.105047345685487
OLK55_AACGTCAGTCGTCGGT-1	Basal_Sensitive	0.0817702423069221
OLK55_AACGTCATCGTCTAAG-1	Differentiated_Sensitive	0.1495227287898
OLK55_AACTTCTAGTATGATG-1	Basal_Sensitive	0.142208702451677
OLK55_AACTTCTGTTTACTGG-1	Cycling_Sensitive	0.105657642537691
OLK55_AACTTCTTCCATGCAA-1	Differentiated_Sensitive	0.150762394270838
OLK55_AAGAACAGTGCTCGTG-1	Differentiated_Sensitive	0.138117806364252
OLK55_AAGAACAGTTCCACGG-1	Differentiated_Sensitive	0.234334919469423
OLK55_AAGAACATCCCTCTTT-1	Cycling_Sensitive	0.138756710881402
OLK55_AAGAACATCTCTATAC-1	Cycling_Sensitive	0.149494121124853
OLK55_AAGACAACAAATGCGG-1	Differentiated_Sensitive	0.162062421924914
OLK55_AAGACAACACGCGCAT-1	Basal_Sensitive	0.0501397007638247
OLK55_AAGACAAGTATGCTAC-1	Basal_Sensitive	0.176366254398428
OLK55_AAGACAATCCCAAGCG-1	Differentiated_Sensitive	0.17638532617506
OLK55_AAGACAATCCTGGGTG-1	Cycling_Sensitive	0.05557515710376
OLK55_AAGACTCTCTGGCTGG-1	Basal_Sensitive	0.0890842686450456
OLK55_AAGATAGAGATTGAGT-1	Cycling_Sensitive	0.101709784775001
OLK55_AAGATAGCAGCAATTC-1	Cycling_Sensitive	0.0887600484423126
OLK55_AAGATAGCATATGCGT-1	Basal_Sensitive	0.166220069230549
OLK55_AAGATAGGTCGAGCTC-1	Cycling_Sensitive	0.140940429305692
OLK55_AAGATAGGTCGGAAAC-1	Differentiated_Sensitive	0.146385421533943
OLK55_AAGCATCAGCCTATTG-1	Differentiated_Sensitive	0.210485662791917
OLK55_AAGCATCAGGACAGTC-1	Differentiated_Sensitive	0.242240170883119
OLK55_AAGCCATAGACTACGG-1	Basal_Sensitive	0.0404607741234135
OLK55_AAGCCATAGCATGAAT-1	Basal_Sensitive	0.0542019891863027
OLK55_AAGCCATCAAGAAATC-1	Basal_Sensitive	0.112266013140454
OLK55_AAGCCATCAATGCAAA-1	Cycling_Sensitive	0.060610106134437
OLK55_AAGCCATCAGTCGCAC-1	Differentiated_Sensitive	0.212373768678421
OLK55_AAGCCATCATTGCTTT-1	Cycling_Sensitive	0.0991923102596622
OLK55_AAGCGAGGTCAGTCGC-1	Differentiated_Sensitive	0.231722086070928
OLK55_AAGCGTTAGAATAGTC-1	Basal_Sensitive	0.123089246378746
OLK55_AAGCGTTCAGCATACT-1	Cycling_Sensitive	0.092812800976475
OLK55_AAGGAATAGCTCCATA-1	Basal_Sensitive	0.177806173534096
OLK55_AAGGAATGTACTAAGA-1	Basal_Sensitive	0.109224064767753
OLK55_AAGGAATTCCCTTTGG-1	Basal_Sensitive	0.10332134990035
OLK55_AAGGAATTCTCGACCT-1	Cycling_Sensitive	0.108480265479131
OLK55_AAGGAATTCTCGTCGT-1	Basal_Sensitive	0.0570246121277428
OLK55_AAGGTAAAGAGGCTGT-1	Cycling_Sensitive	0.104503800051494
OLK55_AAGGTAACAACAAGAT-1	Cycling_Sensitive	0.0978858935604146
OLK55_AAGGTAACAAGTGGCA-1	Differentiated_Sensitive	0.137707763166678
OLK55_AAGGTAAGTGGGTATG-1	Basal_Sensitive	0.0529241801520021
OLK55_AAGGTAAGTTACGGAG-1	Cycling_Sensitive	0.146967110721199
OLK55_AAGGTAATCTGTCGTC-1	Cycling_Sensitive	0.108642375580497
OLK55_AAGTACCAGATCCCGC-1	Cycling_Sensitive	0.126846386375123
OLK55_AAGTACCTCGAGCCAC-1	Basal_Sensitive	0.086099535602239
OLK55_AAGTCGTCACCCTCTA-1	Cycling_Sensitive	0.155558946093623
OLK55_AAGTCGTGTACGGCAA-1	Cycling_Sensitive	0.0858802101709785
OLK55_AAGTCGTTCGATACGT-1	Cycling_Sensitive	0.108146509388082
OLK55_AAGTGAAAGCATGCGA-1	Cycling_Sensitive	0.113572429839702
OLK55_AAGTGAATCAGACAAA-1	Cycling_Sensitive	0.0910772693030219
OLK55_AAGTTCGAGAGCCGAT-1	Differentiated_Sensitive	0.244147348546254
OLK55_AAGTTCGGTGAGTGAC-1	Basal_Sensitive	0.0731593351578666
OLK55_AAGTTCGTCGCCACTT-1	Differentiated_Sensitive	0.215186855731546
OLK55_AAGTTCGTCTGTCCGT-1	Basal_Sensitive	0.0658167011547961
OLK55_AAGTTCGTCTGTTGGA-1	Cycling_Sensitive	0.125892797543555
OLK55_AATAGAGAGACCATAA-1	Basal_Sensitive	0.0722724975445088
OLK55_AATCACGCACAGTACT-1	Basal_Sensitive	0.111617572734988
OLK55_AATCACGGTATGCAAA-1	Differentiated_Sensitive	0.111741539283092
OLK55_AATCACGGTCACCGCA-1	Basal_Sensitive	0.123670935566003
OLK55_AATCACGTCAGCAATC-1	Differentiated_Sensitive	0.220326699533695
OLK55_AATCGACAGCGTGAGT-1	Differentiated_Sensitive	0.115622645827572
OLK55_AATCGACCAGCTTTCC-1	Differentiated_Sensitive	0.152698179598921
OLK55_AATCGACGTCACTTAG-1	Cycling_Sensitive	0.0727874355135553
OLK55_AATCGACGTTCGGCCA-1	Basal_Sensitive	0.15889650700411
OLK55_AATGAAGAGCATCAAA-1	Basal_Sensitive	0.116805095978716
OLK55_AATGAAGAGTTGGAGC-1	Basal_Sensitive	0.0937473180314112
OLK55_AATGAAGCATCGGTTA-1	Basal_Sensitive	0.0568338943614292
OLK55_AATGACCAGACCATAA-1	Differentiated_Sensitive	0.17625182373864
OLK55_AATGACCAGCCGTCGT-1	Basal_Sensitive	0.0722438898795617
OLK55_AATGACCAGCGAATGC-1	Cycling_Sensitive	0.109014275224809
OLK55_AATGACCCAAGCGAGT-1	Basal_Sensitive	0.0429114974205422
OLK55_AATGACCGTGGCCACT-1	Basal_Sensitive	0.103588354773189
OLK55_AATGACCTCGTGCATA-1	Differentiated_Sensitive	0.231092717442093
OLK55_AATGCCAGTGTCTTGA-1	Basal_Sensitive	0.120762489629721
OLK55_AATGCCATCCACTAGA-1	Basal_Sensitive	0.127704616323534
OLK55_AATGCCATCCTGGGTG-1	Basal_Sensitive	0.0883881487980013
OLK55_AATGGAACAACCTAAC-1	Differentiated_Sensitive	0.140110807022228
OLK55_AATGGAAGTCTGATAC-1	Basal_Sensitive	0.0937854615846739
OLK55_AATGGAATCAGGTGTT-1	Basal_Sensitive	0.113076563647287
OLK55_AATGGAATCGTAGGGA-1	Differentiated_Sensitive	0.212669381216207
OLK55_AATGGCTCAAGCTGCC-1	Basal_Sensitive	0.0431785022933811
OLK55_AATGGCTCATCTAACG-1	Basal_Sensitive	0.0852603774304595
OLK55_AATGGCTTCTGTTCAT-1	Basal_Sensitive	0.0646628586685993
OLK55_AATTCCTAGGTGCCAA-1	Differentiated_Sensitive	0.121658863131395
OLK55_AATTCCTAGTGCTAGG-1	Basal_Sensitive	0.0627556810054641
OLK55_AATTCCTCAATACGAA-1	Basal_Sensitive	0.0883213975797915
OLK55_AATTCCTCATGAGTAA-1	Basal_Sensitive	0.102539407058465
OLK55_AATTCCTGTCGAAACG-1	Basal_Sensitive	0.161375837966186
OLK55_AATTCCTGTCGTACAT-1	Basal_Sensitive	0.0869386937740185
OLK55_AATTTCCAGCACACAG-1	Basal_Sensitive	0.0441225552366331
OLK55_AATTTCCCAGCCCACA-1	Basal_Sensitive	0.120714810188143
OLK55_ACAAAGAAGATGGCGT-1	Cycling_Sensitive	0.0559089131948087
OLK55_ACAAAGAAGTCACGCC-1	Basal_Sensitive	0.132272306826742
OLK55_ACAAAGACAACGATTC-1	Cycling_Sensitive	0.0729876891681845
OLK55_ACAAAGAGTTCGAACT-1	Basal_Sensitive	0.0517512658891739
OLK55_ACAAAGAGTTGTGGCC-1	Basal_Sensitive	0.0957307828010718
OLK55_ACAAAGATCCTACCAC-1	Basal_Sensitive	0.0978477500071519
OLK55_ACAACCAGTATGGAAT-1	Differentiated_Sensitive	0.201560071328445
OLK55_ACAACCAGTTCCGGTG-1	Basal_Sensitive	0.0797295622073674
OLK55_ACAACCAGTTGCGGAA-1	Differentiated_Sensitive	0.128324449064053
OLK55_ACAAGCTAGAAAGTCT-1	Basal_Sensitive	0.0676380558230902
OLK55_ACAAGCTAGAGACAAG-1	Basal_Sensitive	0.0439223015820039
OLK55_ACAAGCTCACTGTGTA-1	Differentiated_Sensitive	0.167955600904002
OLK55_ACAAGCTGTCTTGCGG-1	Basal_Sensitive	0.0571485786758466
OLK55_ACAAGCTTCTAACACG-1	Basal_Sensitive	0.0896659578323019
OLK55_ACACAGTGTCGAGTTT-1	Cycling_Sensitive	0.105257135228432
OLK55_ACACAGTGTTGCCGAC-1	Differentiated_Sensitive	0.21729428704931
OLK55_ACACAGTTCTAGTCAG-1	Basal_Sensitive	0.0743322494206948
OLK55_ACACCAAAGGTTGGTG-1	Cycling_Sensitive	0.115555894609362
OLK55_ACACCAAAGTGTACCT-1	Differentiated_Sensitive	0.0940715382341442
OLK55_ACACCAACATGACGGA-1	Cycling_Sensitive	0.0496629063480409
OLK55_ACACGCGAGAATTGCA-1	Basal_Sensitive	0.0738649908932267
OLK55_ACACGCGAGAGGATGA-1	Cycling_Sensitive	0.0641574565878684
OLK55_ACACGCGAGCCGAACA-1	Differentiated_Sensitive	0.209827686498136
OLK55_ACACGCGAGGGAGGGT-1	Cycling_Sensitive	0.0568815738030076
OLK55_ACACGCGCAAGAGTGC-1	Basal_Sensitive	0.0921262170177463
OLK55_ACACGCGCAGATCCAT-1	Cycling_Sensitive	0.0973423479264211
OLK55_ACACGCGTCCAACACA-1	Basal_Sensitive	0.0805877921557783
OLK55_ACACTGAAGGAGGCAG-1	Basal_Sensitive	0.109090562331334
OLK55_ACAGAAAAGCTAATCC-1	Basal_Sensitive	0.0907053696587106
OLK55_ACAGAAACATGGCTAT-1	Basal_Sensitive	0.10537156588822
OLK55_ACAGAAACATTGAGCT-1	Differentiated_Sensitive	0.156083419950986
OLK55_ACAGAAAGTAAGGCTG-1	Cycling_Sensitive	0.10995832816806
OLK55_ACAGCCGCAGAGTTGG-1	Cycling_Sensitive	0.0909437668666025
OLK55_ACAGCCGGTGATACCT-1	Cycling_Sensitive	0.136735102558479
OLK55_ACAGGGAGTAGACAGC-1	Basal_Sensitive	0.0912679870693354
OLK55_ACAGGGAGTAGCTTGT-1	Basal_Sensitive	0.046802139853338
OLK55_ACATCCCAGAAGAGCA-1	Differentiated_Sensitive	0.135867336721752
OLK55_ACATCCCGTGAGTAAT-1	Basal_Sensitive	0.0898852832635624
OLK55_ACATCCCTCGACTCCT-1	Cycling_Sensitive	0.17949402576597
OLK55_ACATCCCTCTGTGCTC-1	Basal_Sensitive	0.0663030314588956
OLK55_ACATCGAAGGTCTGGA-1	Basal_Sensitive	0.031172818903945
OLK55_ACATCGAGTTGTAGCT-1	Differentiated_Sensitive	0.204077545843783
OLK55_ACATGCAAGTGGAAAG-1	Basal_Sensitive	0.0591797228870855
OLK55_ACATTTCAGGTTACCT-1	Basal_Sensitive	0.119169996281004
OLK55_ACATTTCGTCTCAAGT-1	Basal_Sensitive	0.0641193130346057
OLK55_ACATTTCGTTACGTAC-1	Cycling_Sensitive	0.0985343339658806
OLK55_ACATTTCTCCACTTCG-1	Differentiated_Sensitive	0.126464950842496
OLK55_ACCAAACCAATGAAAC-1	Cycling_Sensitive	0.056576425376906
OLK55_ACCAAACTCTTGGGCG-1	Differentiated_Sensitive	0.112313692582032
OLK55_ACCAACAAGGAAGTAG-1	Differentiated_Sensitive	0.134198556266509
OLK55_ACCAACATCAATCCAG-1	Differentiated_Sensitive	0.218686526743399
OLK55_ACCACAAAGACCCTTA-1	Basal_Sensitive	0.152564677162501
OLK55_ACCACAAAGCCATTCA-1	Basal_Sensitive	0.0827810464683838
OLK55_ACCACAATCCTGATAG-1	Differentiated_Sensitive	0.200778128486559
OLK55_ACCCAAACATGGTGGA-1	Basal_Sensitive	0.0702127456683227
OLK55_ACCCAAATCAGAACCT-1	Cycling_Sensitive	0.184729228451276
OLK55_ACCCTCAAGCTCCCTT-1	Differentiated_Sensitive	0.207758398733634
OLK55_ACCCTCAGTTAGGACG-1	Differentiated_Sensitive	0.117339105724394
OLK55_ACCCTTGAGCATAGGC-1	Cycling_Sensitive	0.0610106134436953
OLK55_ACCCTTGCACAATTCG-1	Cycling_Sensitive	0.0777747051026538
OLK55_ACCCTTGGTTAAACAG-1	Cycling_Sensitive	0.0822851802759686
OLK55_ACCGTTCTCCGGACGT-1	Cycling_Sensitive	0.119847044351417
OLK55_ACCTACCAGAGGTTTA-1	Cycling_Sensitive	0.0790429782486387
OLK55_ACCTACCGTCTGCAAT-1	Cycling_Sensitive	0.0833722715439557
OLK55_ACCTACCTCGGCTCTT-1	Basal_Sensitive	0.0841732861624725
OLK55_ACCTGAAAGGCAGGTT-1	Basal_Sensitive	0.0278352579934584
OLK55_ACCTGAAAGGCATCTT-1	Differentiated_Sensitive	0.169872314455453
OLK55_ACCTGAACATAAGCAA-1	Basal_Sensitive	0.0655878398352198
OLK55_ACCTGAAGTTGACTAC-1	Basal_Sensitive	0.0711091191699963
OLK55_ACCTGAATCGGAAACG-1	Differentiated_Sensitive	0.165047154967721
OLK55_ACCTGAATCTGTCTCG-1	Cycling_Sensitive	0.173944138766247
OLK55_ACCTGTCCAATCTCTT-1	Basal_Sensitive	0.0346724899157981
OLK55_ACCTGTCGTAACCCTA-1	Differentiated_Sensitive	0.165676523596556
OLK55_ACGATCAAGAGTGTGC-1	Cycling_Sensitive	0.0998598224417596
OLK55_ACGATCAGTAGATCGG-1	Basal_Sensitive	0.0421581622436038
OLK55_ACGATCATCGCCGAAC-1	Basal_Sensitive	0.0955591368113897
OLK55_ACGATGTAGAAACTCA-1	Cycling_Sensitive	0.0784708249496982
OLK55_ACGATGTAGACATGCG-1	Basal_Sensitive	0.0898280679336684
OLK55_ACGATGTAGAGCTGCA-1	Cycling_Sensitive	0.120514556533514
OLK55_ACGATGTGTCAGGAGT-1	Cycling_Sensitive	0.0998502865534439
OLK55_ACGATGTGTCCAAGAG-1	Cycling_Sensitive	0.0803875385011491
OLK55_ACGATGTTCACTCTTA-1	Basal_Sensitive	0.0791288012434798
OLK55_ACGATGTTCTTTGCTA-1	Basal_Sensitive	0.0800633182984161
OLK55_ACGGAAGAGAATCTAG-1	Differentiated_Sensitive	0.168193998111894
OLK55_ACGGAAGCAGATCCTA-1	Basal_Sensitive	0.0508930359407631
OLK55_ACGGAAGCATATAGCC-1	Cycling_Sensitive	0.0909819104198652
OLK55_ACGGAAGGTAGAGGAA-1	Cycling_Sensitive	0.0763538577436181
OLK55_ACGGAAGTCCCGAGAC-1	Differentiated_Sensitive	0.211277141522118
OLK55_ACGGGTCAGTAGGATT-1	Cycling_Sensitive	0.089160555751571
OLK55_ACGGGTCGTTTGTTGG-1	Cycling_Sensitive	0.0782514995184376
OLK55_ACGGTCGAGCTGACCC-1	Basal_Sensitive	0.0402700563570999
OLK55_ACGGTCGAGTCATAGA-1	Cycling_Sensitive	0.0574727988785795
OLK55_ACGGTCGCAACTGAAA-1	Basal_Sensitive	0.0842114297157352
OLK55_ACGGTCGTCATGAGTC-1	Differentiated_Sensitive	0.199319137574261
OLK55_ACGGTTACATGATAGA-1	Basal_Sensitive	0.0756958814498365
OLK55_ACGGTTAGTTGGGATG-1	Basal_Sensitive	0.0548695013684
OLK55_ACGGTTATCCATTTAC-1	Basal_Sensitive	0.0596946608561321
OLK55_ACGTAACAGCCGATAG-1	Basal_Sensitive	0.0910868051913376
OLK55_ACGTAACGTCTTCTAT-1	Basal_Sensitive	0.098639228737353
OLK55_ACGTAACGTGGTCTGC-1	Basal_Sensitive	0.103655105991399
OLK55_ACGTACAAGTCCGCCA-1	Differentiated_Sensitive	0.155759199748253
OLK55_ACGTACACAAGACTGG-1	Cycling_Sensitive	0.139281184738764
OLK55_ACGTACACACATGACT-1	Cycling_Sensitive	0.0876824930626413
OLK55_ACGTACAGTTGCACGC-1	Basal_Sensitive	0.0848598701212011
OLK55_ACGTAGTAGTCAATCC-1	Cycling_Sensitive	0.0926602267634241
OLK55_ACGTAGTCAACATCGT-1	Cycling_Sensitive	0.0674854816100394
OLK55_ACGTAGTTCCTAAACG-1	Basal_Sensitive	0.124138194093471
OLK55_ACGTCCTAGCAACTCT-1	Basal_Sensitive	0.115555894609362
OLK55_ACGTCCTGTACTGGGA-1	Basal_Sensitive	0.0394595058502675
OLK55_ACGTTCCAGATGGTAT-1	Basal_Sensitive	0.0646247151153366
OLK55_ACGTTCCCAATCTCTT-1	Differentiated_Sensitive	0.164856437201407
OLK55_ACGTTCCTCGTGGGAA-1	Differentiated_Sensitive	0.172418396635739
OLK55_ACGTTCCTCTCGCTCA-1	Cycling_Sensitive	0.0744562159687986
OLK55_ACTACGACAGACCAGA-1	Cycling_Sensitive	0.041652760162873
OLK55_ACTACGAGTCTAACGT-1	Differentiated_Sensitive	0.208139834266261
OLK55_ACTACGAGTTACACTG-1	Basal_Sensitive	0.110006007609639
OLK55_ACTACGATCATGCAGT-1	Basal_Sensitive	0.0721866745496677
OLK55_ACTATCTAGCTCATAC-1	Basal_Sensitive	0.0809215482468269
OLK55_ACTATCTAGCTGAGTG-1	Cycling_Sensitive	0.0913633459524922
OLK55_ACTATCTAGTGAGTTA-1	Basal_Sensitive	0.0706132529775811
OLK55_ACTATGGCACAGTCCG-1	Basal_Sensitive	0.0512363279201274
OLK55_ACTATGGCATACATCG-1	Differentiated_Sensitive	0.216560023649003
OLK55_ACTATGGGTTCGTGCG-1	Cycling_Sensitive	0.010508548923875
OLK55_ACTATGGTCAAAGAAC-1	Basal_Sensitive	0.0621263123766294
OLK55_ACTATTCCAATAGTAG-1	Differentiated_Sensitive	0.195180562045257
OLK55_ACTATTCGTCGAGCTC-1	Basal_Sensitive	0.11185596994288
OLK55_ACTCCCACAACAACAA-1	Differentiated_Sensitive	0.14345790382103
OLK55_ACTCCCAGTCATAAAG-1	Cycling_Sensitive	0.0954733138165486
OLK55_ACTCCCATCTTAGCTT-1	Differentiated_Sensitive	0.16094672299198
OLK55_ACTCTCGCACTACGGC-1	Cycling_Sensitive	0.0772216235803446
OLK55_ACTCTCGGTCGCATTA-1	Differentiated_Sensitive	0.211458323400116
OLK55_ACTGATGAGGCTTTCA-1	Basal_Sensitive	0.0981242907683065
OLK55_ACTGATGTCATTGCGA-1	Differentiated_Sensitive	0.17455443561845
OLK55_ACTGCAAAGATTAGTG-1	Basal_Sensitive	0.0520754860919069
OLK55_ACTGCAAAGCACACAG-1	Basal_Sensitive	0.0515319404579134
OLK55_ACTGCAACAGGACTAG-1	Differentiated_Sensitive	0.155921309849619
OLK55_ACTGCAACATTGAAAG-1	Differentiated_Sensitive	0.223511686231131
OLK55_ACTGCAAGTCCTGGTG-1	Differentiated_Sensitive	0.197898290215225
OLK55_ACTGCAAGTCTACATG-1	Basal_Sensitive	0.111321960197202
OLK55_ACTGCAAGTTAGTCGT-1	Differentiated_Sensitive	0.15677953979803
OLK55_ACTGTCCGTTGAGAGC-1	Basal_Sensitive	0.0620786329350511
OLK55_ACTGTGACAAGCGGAT-1	Basal_Sensitive	0.070794434855579
OLK55_ACTGTGACATCGATCA-1	Basal_Sensitive	0.0597995556276045
OLK55_ACTGTGAGTACCCAGC-1	Basal_Sensitive	0.100775267720064
OLK55_ACTTAGGCATACCGTA-1	Cycling_Sensitive	0.0766113267281414
OLK55_ACTTAGGCATATGCGT-1	Cycling_Sensitive	0.146986182497831
OLK55_ACTTAGGGTTGTCATG-1	Basal_Sensitive	0.0485281356384754
OLK55_ACTTAGGTCATGAGTC-1	Cycling_Sensitive	0.113391247961704
OLK55_ACTTAGGTCGGCAGTC-1	Basal_Sensitive	0.0913633459524922
OLK55_ACTTATCAGGTGCGAT-1	Cycling_Sensitive	0.101690712998369
OLK55_ACTTATCGTACCTAAC-1	Cycling_Sensitive	0.0926030114335301
OLK55_ACTTCCGAGGTTGCCC-1	Differentiated_Sensitive	0.227097180237825
OLK55_ACTTCCGGTAGCCAGA-1	Differentiated_Sensitive	0.143562798592503
OLK55_ACTTCCGTCTAAGAAG-1	Cycling_Sensitive	0.128553310383629
OLK55_ACTTCGCGTTAGGGAC-1	Basal_Sensitive	0.0984199033060925
OLK55_ACTTCGCTCTCTATAC-1	Cycling_Sensitive	0.113515214509808
OLK55_ACTTTCAAGCACTCAT-1	Basal_Sensitive	0.0716908083572525
OLK55_ACTTTCACAATACCCA-1	Basal_Sensitive	0.0984294391944081
OLK55_ACTTTCAGTCACGCTG-1	Basal_Sensitive	0.115346105066417
OLK55_ACTTTCATCCGATCGG-1	Cycling_Sensitive	0.104589623046335
OLK55_ACTTTCATCTATCACT-1	Basal_Sensitive	0.0770690493672938
OLK55_ACTTTGTAGTCACGAG-1	Differentiated_Sensitive	0.151325011681463
OLK55_ACTTTGTGTGCCGTAC-1	Basal_Sensitive	0.0780417099754928
OLK55_ACTTTGTTCACTGTCC-1	Cycling_Sensitive	0.0723964640926126
OLK55_ACTTTGTTCTGAGAAA-1	Cycling_Sensitive	0.107612499642404
OLK55_AGAAATGCACGCCACA-1	Cycling_Sensitive	0.0735503065788093
OLK55_AGAAATGTCTAACGGT-1	Basal_Sensitive	0.0986487646256687
OLK55_AGAACAAAGAATTTGG-1	Differentiated_Sensitive	0.120066369782677
OLK55_AGAACAACACATATGC-1	Basal_Sensitive	0.0568434302497449
OLK55_AGAACAACAGCTGAAG-1	Basal_Sensitive	0.0584836030400412
OLK55_AGAACCTAGATGCTTC-1	Differentiated_Sensitive	0.133559651749359
OLK55_AGAACCTAGTCGTCTA-1	Cycling_Sensitive	0.0824472903773351
OLK55_AGAACCTCATGGCCCA-1	Basal_Sensitive	0.0969036970639
OLK55_AGAACCTCATGGCTAT-1	Cycling_Sensitive	0.0819418882966043
OLK55_AGAACCTGTGAGCCAA-1	Basal_Sensitive	0.141026252300533
OLK55_AGAACCTGTGTTCGAT-1	Basal_Sensitive	0.115698932934097
OLK55_AGAAGCGAGTTCCTGA-1	Cycling_Sensitive	0.0777651692143382
OLK55_AGAAGCGCACAGCGCT-1	Differentiated_Sensitive	0.156665109138242
OLK55_AGAAGCGGTCGTCGGT-1	Differentiated_Sensitive	0.155311012997416
OLK55_AGAAGCGTCACGACTA-1	Cycling_Sensitive	0.0533532951262075
OLK55_AGAAGTAAGAAACCCG-1	Cycling_Sensitive	0.114220870245168
OLK55_AGAAGTACACTCTCGT-1	Cycling_Sensitive	0.114058760143801
OLK55_AGAAGTAGTTCGGTCG-1	Differentiated_Sensitive	0.147224579705722
OLK55_AGACACTCACATTGTG-1	Differentiated_Sensitive	0.175593847444859
OLK55_AGACACTCATTGCTTT-1	Basal_Sensitive	0.095549600923074
OLK55_AGACACTTCCGGACGT-1	Differentiated_Sensitive	0.170930798058493
OLK55_AGACCATAGATGTTAG-1	Basal_Sensitive	0.124510093737782
OLK55_AGACCATGTAAGTTAG-1	Differentiated_Sensitive	0.165409518723717
OLK55_AGACCCGAGATGGCGT-1	Cycling_Sensitive	0.0613539054230597
OLK55_AGACTCAAGCATTGAA-1	Basal_Sensitive	0.0967225151859021
OLK55_AGAGAATAGCCATATC-1	Cycling_Sensitive	0.0926888344283712
OLK55_AGAGAATAGCGAGTAC-1	Basal_Sensitive	0.0545643529422983
OLK55_AGAGAATCACATACGT-1	Basal_Sensitive	0.0831624820010108
OLK55_AGAGAATCACCTCTGT-1	Differentiated_Sensitive	0.14401098534334
OLK55_AGAGAATGTATGGTAA-1	Cycling_Sensitive	0.142189630675046
OLK55_AGAGAATGTCAGGTGA-1	Differentiated_Sensitive	0.128963353581203
OLK55_AGAGAATTCCGAGAAG-1	Basal_Sensitive	0.0501206289871933
OLK55_AGAGAATTCTCTCGAC-1	Cycling_Sensitive	0.0606863932409624
OLK55_AGAGAGCAGGCCCGTT-1	Basal_Sensitive	0.157618697969809
OLK55_AGAGAGCAGGCCGCTT-1	Differentiated_Sensitive	0.196954237271973
OLK55_AGAGAGCCAAGCTGCC-1	Basal_Sensitive	0.0543927069526162
OLK55_AGAGAGCGTCAATGGG-1	Differentiated_Sensitive	0.187427884844613
OLK55_AGAGAGCGTCATTCCC-1	Cycling_Sensitive	0.0553272240075524
OLK55_AGAGAGCGTGGCCTCA-1	Basal_Sensitive	0.119322570494054
OLK55_AGAGCAGAGACCGCCT-1	Basal_Sensitive	0.0374092898623971
OLK55_AGAGCAGAGCGGTAAC-1	Basal_Sensitive	0.062050025270104
OLK55_AGAGCAGGTAGATCGG-1	Cycling_Sensitive	0.0869673014389655
OLK55_AGAGCAGGTCCAGTTA-1	Cycling_Sensitive	0.0798726005321026
OLK55_AGAGCCCAGCCATTTG-1	Cycling_Sensitive	0.135504972965757
OLK55_AGAGCCCAGCCTGAAG-1	Basal_Sensitive	0.0454766513774591
OLK55_AGAGCCCCACGTAACT-1	Cycling_Sensitive	0.122002155110759
OLK55_AGAGCCCGTAGCGATG-1	Basal_Sensitive	0.0451047517331477
OLK55_AGAGCCCGTGTCCAAT-1	Basal_Sensitive	0.0700220279020092
OLK55_AGATAGAAGCTGACAG-1	Cycling_Sensitive	0.0878255313873764
OLK55_AGATAGACACTTGGGC-1	Basal_Sensitive	0.0478510875680624
OLK55_AGATAGAGTCAGACTT-1	Basal_Sensitive	0.0421390904669725
OLK55_AGATAGAGTGTCCGTG-1	Basal_Sensitive	0.0822470367227059
OLK55_AGATCCAAGATAGTCA-1	Basal_Sensitive	0.0788999399239036
OLK55_AGATCCAGTTCAAAGA-1	Cycling_Sensitive	0.0902095034662954
OLK55_AGATCCAGTTGGCTAT-1	Basal_Sensitive	0.109262208321016
OLK55_AGATCCAGTTTACGAC-1	Basal_Sensitive	0.0878827467172704
OLK55_AGATCGTGTTGGACCC-1	Basal_Sensitive	0.0998693583300752
OLK55_AGATCGTTCGCACTCT-1	Cycling_Sensitive	0.0806068639324096
OLK55_AGATGAAGTACAAAGT-1	Differentiated_Sensitive	0.121658863131395
OLK55_AGATGAAGTGCCTACG-1	Differentiated_Sensitive	0.134808853118712
OLK55_AGATGAATCCTCACGT-1	Cycling_Sensitive	0.0793958061163188
OLK55_AGCATCAAGATCCCAT-1	Cycling_Sensitive	0.11573707648736
OLK55_AGCATCAAGGGTATAT-1	Basal_Sensitive	0.0940715382341442
OLK55_AGCATCAGTTCCGCAG-1	Differentiated_Sensitive	0.147415297472036
OLK55_AGCATCAGTTTCCAAG-1	Basal_Sensitive	0.0612108670983245
OLK55_AGCATCATCCGGACGT-1	Basal_Sensitive	0.0561759180676476
OLK55_AGCATCATCGTGGACC-1	Basal_Sensitive	0.0997263200053401
OLK55_AGCATCATCTGGTCAA-1	Cycling_Sensitive	0.0674282662801453
OLK55_AGCCAATAGAACGCGT-1	Differentiated_Sensitive	0.108470729590815
OLK55_AGCCAATCAATGAAAC-1	Differentiated_Sensitive	0.159306550201684
OLK55_AGCCACGCAAACACCT-1	Differentiated_Sensitive	0.206385230816177
OLK55_AGCCACGCACTCCTGT-1	Basal_Sensitive	0.0713665881545195
OLK55_AGCCACGGTGACTCGC-1	Basal_Sensitive	0.103626498326452
OLK55_AGCCACGGTTGACTGT-1	Basal_Sensitive	0.0303145889555342
OLK55_AGCCAGCGTAGAAACT-1	Cycling_Sensitive	0.113028884205708
OLK55_AGCGATTAGACGCCCT-1	Basal_Sensitive	0.113181458418759
OLK55_AGCGATTAGTTCCATG-1	Basal_Sensitive	0.0997644635586028
OLK55_AGCGATTCAAGACCTT-1	Differentiated_Sensitive	0.104580087158019
OLK55_AGCGATTGTACGTGAG-1	Cycling_Sensitive	0.107011738678517
OLK55_AGCGCCACATGGAGAC-1	Differentiated_Sensitive	0.215587363040804
OLK55_AGCGCCAGTAAGGCCA-1	Basal_Sensitive	0.146223311432576
OLK55_AGCGCCAGTCTCGGAC-1	Cycling_Sensitive	0.0896468860556705
OLK55_AGCGCCATCGAGTTGT-1	Cycling_Sensitive	0.139834266261074
OLK55_AGCGCTGAGGCCTAAG-1	Basal_Sensitive	0.0592941535468737
OLK55_AGCGCTGAGTACAGCG-1	Differentiated_Sensitive	0.133330790429782
OLK55_AGCGCTGCAAGTATAG-1	Differentiated_Sensitive	0.157037008782553
OLK55_AGCGCTGTCCGATGTA-1	Differentiated_Sensitive	0.164789685983198
OLK55_AGCGTATAGCACTGGA-1	Basal_Sensitive	0.106620767257574
OLK55_AGCGTATTCAATCTTC-1	Cycling_Sensitive	0.121267891710452
OLK55_AGCGTATTCTGGGCCA-1	Basal_Sensitive	0.0636425186188219
OLK55_AGCGTCGAGTAACCGG-1	Basal_Sensitive	0.117205603287974
OLK55_AGCGTCGCAATCAGCT-1	Basal_Sensitive	0.13216741205527
OLK55_AGCGTCGCACTCTCGT-1	Basal_Sensitive	0.0935566002650977
OLK55_AGCGTCGCAGTCTCTC-1	Basal_Sensitive	0.13117567967044
OLK55_AGCGTCGGTACCCACG-1	Cycling_Sensitive	0.0476889774666959
OLK55_AGCGTCGGTACGTACT-1	Cycling_Sensitive	0.0681816014570837
OLK55_AGCTACACAAGCTGCC-1	Basal_Sensitive	0.0640334900397646
OLK55_AGCTACAGTATTTCGG-1	Differentiated_Sensitive	0.146328206204049
OLK55_AGCTACAGTTCTCGCT-1	Differentiated_Sensitive	0.147367618030458
OLK55_AGCTCAAAGCACGGAT-1	Basal_Sensitive	0.0604098524798078
OLK55_AGCTCAAAGGTGGGTT-1	Cycling_Sensitive	0.150180705083582
OLK55_AGCTCAACATCCGGCA-1	Differentiated_Sensitive	0.139309792403711
OLK55_AGCTCAAGTGTTCCTC-1	Cycling_Sensitive	0.119866116128048
OLK55_AGCTCAATCTTCCCGA-1	Basal_Sensitive	0.0354735045343149
OLK55_AGCTTCCAGTCCGTCG-1	Differentiated_Sensitive	0.128791707591521
OLK55_AGCTTCCTCTTCGATT-1	Basal_Sensitive	0.118235479226067
OLK55_AGGAAATCAAGACCGA-1	Basal_Sensitive	0.109090562331334
OLK55_AGGAAATTCAACCGAT-1	Basal_Sensitive	0.0811790172313502
OLK55_AGGAAATTCGGAGATG-1	Differentiated_Sensitive	0.171674597347116
OLK55_AGGAATAGTCCACGCA-1	Cycling_Sensitive	0.0614492643062164
OLK55_AGGAATATCATGCAGT-1	Basal_Sensitive	0.0869577655506499
OLK55_AGGAATATCCCACAGG-1	Differentiated_Sensitive	0.182946017336245
OLK55_AGGAATATCTACCCAC-1	Differentiated_Sensitive	0.13174783296938
OLK55_AGGACGAGTTGAATCC-1	Cycling_Sensitive	0.0658834523730058
OLK55_AGGACGATCCTCTAAT-1	Differentiated_Sensitive	0.160736933449035
OLK55_AGGACTTAGTCTAGCT-1	Basal_Sensitive	0.0773455901284484
OLK55_AGGACTTCAATACCTG-1	Basal_Sensitive	0.0720054926716698
OLK55_AGGACTTTCTAACGCA-1	Differentiated_Sensitive	0.247189296918954
OLK55_AGGAGGTCAAACGGCA-1	Basal_Sensitive	0.0915349919421744
OLK55_AGGAGGTGTCATCGGC-1	Basal_Sensitive	0.0590938998922445
OLK55_AGGAGGTTCATGTCAG-1	Differentiated_Sensitive	0.105228527563485
OLK55_AGGATAAAGAGGCGTT-1	Cycling_Sensitive	0.0625077479092565
OLK55_AGGATAAGTATTAAGG-1	Differentiated_Sensitive	0.240380672661562
OLK55_AGGATCTCAGGCTATT-1	Cycling_Sensitive	0.114049224255486
OLK55_AGGATCTGTCCGCAGT-1	Cycling_Sensitive	0.100765731831749
OLK55_AGGATCTGTTAGGCTT-1	Cycling_Sensitive	0.121782829679499
OLK55_AGGATCTTCGGTAACT-1	Basal_Sensitive	0.105466924771377
OLK55_AGGCATTAGTACAGCG-1	Differentiated_Sensitive	0.166620576539808
OLK55_AGGCATTTCGAGTACT-1	Cycling_Sensitive	0.155129831119418
OLK55_AGGCATTTCTCGTGAA-1	Cycling_Sensitive	0.144888287068382
OLK55_AGGCATTTCTTCCTAA-1	Cycling_Sensitive	0.0686488599845519
OLK55_AGGCCACAGCTAATGA-1	Differentiated_Sensitive	0.142962037628615
OLK55_AGGCCACCACGACGTC-1	Basal_Sensitive	0.11545099983789
OLK55_AGGCCACGTAATGTGA-1	Cycling_Sensitive	0.167707667807795
OLK55_AGGCCACTCACCGCTT-1	Basal_Sensitive	0.0485281356384754
OLK55_AGGCCACTCGTGACTA-1	Differentiated_Sensitive	0.192405618545396
OLK55_AGGCTGCCAACGAGGT-1	Basal_Sensitive	0.0755814507900483
OLK55_AGGCTGCCAAGACCTT-1	Differentiated_Sensitive	0.138594600780036
OLK55_AGGCTGCGTGCGGCTT-1	Cycling_Sensitive	0.152860289700287
OLK55_AGGCTGCTCCGCACGA-1	Cycling_Sensitive	0.12969761698151
OLK55_AGGCTGCTCGCTAAAC-1	Basal_Sensitive	0.0376000076287107
OLK55_AGGCTGCTCTAGTACG-1	Basal_Sensitive	0.0834485586504811
OLK55_AGGGAGTTCGGTCGGT-1	Basal_Sensitive	0.0767734368295079
OLK55_AGGGCCTAGCAGGCTA-1	Basal_Sensitive	0.101080416146166
OLK55_AGGGCCTCAGAAGCTG-1	Cycling_Sensitive	0.141684228594315
OLK55_AGGGCCTGTCTGCAAT-1	Differentiated_Sensitive	0.148349814526972
OLK55_AGGGCCTGTGATAGTA-1	Basal_Sensitive	0.170225142323133
OLK55_AGGGCCTGTTCCACAA-1	Cycling_Sensitive	0.0646628586685993
OLK55_AGGGCCTGTTGTGGAG-1	Cycling_Sensitive	0.0790811218019015
OLK55_AGGGCCTTCAACGAGG-1	Differentiated_Sensitive	0.183756567843077
OLK55_AGGGCCTTCCGGACGT-1	Basal_Sensitive	0.067142189630675
OLK55_AGGGCTCAGGTCACAG-1	Basal_Sensitive	0.0782896430717003
OLK55_AGGGCTCCACATACTG-1	Cycling_Sensitive	0.149684838891167
OLK55_AGGGCTCCAGTCTACA-1	Differentiated_Sensitive	0.212964993753993
OLK55_AGGGCTCCATCCGTGG-1	Differentiated_Sensitive	0.219630579686651
OLK55_AGGGCTCTCGGATTAC-1	Basal_Sensitive	0.0353304662095798
OLK55_AGGGTCCAGCTATCTG-1	Basal_Sensitive	0.100832483049959
OLK55_AGGGTCCAGTACAGCG-1	Basal_Sensitive	0.103559747108242
OLK55_AGGGTCCCATGGGTCC-1	Basal_Sensitive	0.0555274776621816
OLK55_AGGGTCCTCACTGGGC-1	Differentiated_Sensitive	0.195695500014304
OLK55_AGGGTGAAGGGTATAT-1	Differentiated_Sensitive	0.182249897489201
OLK55_AGGGTGACACTAGAGG-1	Cycling_Sensitive	0.0820658548447081
OLK55_AGGGTTTAGACTAAGT-1	Cycling_Sensitive	0.101461851678793
OLK55_AGGGTTTGTCTAGTGT-1	Cycling_Sensitive	0.120371518208779
OLK55_AGGTAGGCACATACGT-1	Basal_Sensitive	0.104427512944968
OLK55_AGGTAGGCAGAGTGTG-1	Cycling_Sensitive	0.176003890642433
OLK55_AGGTAGGCAGTAACAA-1	Basal_Sensitive	0.0909342309782868
OLK55_AGGTAGGGTGCGTCGT-1	Cycling_Sensitive	0.142284989558202
OLK55_AGGTCATTCCTCTAAT-1	Differentiated_Sensitive	0.138413418902038
OLK55_AGGTCTAAGTTCATGC-1	Differentiated_Sensitive	0.245472837022133
OLK55_AGGTCTACACTTGTCC-1	Differentiated_Sensitive	0.167803026690951
OLK55_AGGTCTACAGTGAGCA-1	Basal_Sensitive	0.0477271210199586
OLK55_AGGTCTATCATTGCCC-1	Differentiated_Sensitive	0.126922673481648
OLK55_AGGTCTATCTGTCGCT-1	Cycling_Sensitive	0.143667693363975
OLK55_AGGTGTTGTACGACTT-1	Differentiated_Sensitive	0.111255208978992
OLK55_AGGTTACGTCGAGTGA-1	Basal_Sensitive	0.0800442465217847
OLK55_AGGTTACGTTCGGGTC-1	Differentiated_Sensitive	0.179370059217866
OLK55_AGGTTACTCCTTCAGC-1	Differentiated_Sensitive	0.150314207520002
OLK55_AGGTTGTAGGTATCTC-1	Basal_Sensitive	0.0675045533866707
OLK55_AGGTTGTCACCCAACG-1	Cycling_Sensitive	0.0903906853442932
OLK55_AGGTTGTCACTAAACC-1	Cycling_Sensitive	0.0516082275644388
OLK55_AGGTTGTGTATGAGCG-1	Basal_Sensitive	0.0583310288269904
OLK55_AGGTTGTGTTCTCACC-1	Cycling_Sensitive	0.0854701669734044
OLK55_AGTAACCAGCCTGTCG-1	Cycling_Sensitive	0.130012301295927
OLK55_AGTAACCAGGAGAGGC-1	Cycling_Sensitive	0.0802921796179923
OLK55_AGTACCAAGTCCGTCG-1	Basal_Sensitive	0.123861653332316
OLK55_AGTACCACAAAGCTCT-1	Basal_Sensitive	0.0937187103664642
OLK55_AGTACCATCGTAGCCG-1	Basal_Sensitive	0.0777842409909695
OLK55_AGTACCATCGTTCTCG-1	Cycling_Sensitive	0.0558421619765989
OLK55_AGTACTGCACGGTGCT-1	Basal_Sensitive	0.0855941335215082
OLK55_AGTACTGCATTGACCA-1	Cycling_Sensitive	0.127790439318375
OLK55_AGTACTGGTCCCACGA-1	Basal_Sensitive	0.108699590910391
OLK55_AGTACTGGTCTCGGAC-1	Cycling_Sensitive	0.0979431088903087
OLK55_AGTAGCTCAAATAGCA-1	Basal_Sensitive	0.0872152345351731
OLK55_AGTAGCTCAGCGTGAA-1	Cycling_Sensitive	0.135771977838596
OLK55_AGTAGCTGTCCGGATC-1	Differentiated_Sensitive	0.149436905794959
OLK55_AGTAGCTTCTACTGAG-1	Differentiated_Sensitive	0.160632038677563
OLK55_AGTAGCTTCTGCACCT-1	Differentiated_Sensitive	0.192806125854654
OLK55_AGTAGTCTCGAAACAA-1	Basal_Sensitive	0.0754193406886818
OLK55_AGTCAACCACGCGCTA-1	Differentiated_Sensitive	0.178874193025451
OLK55_AGTCAACTCATCGTAG-1	Cycling_Sensitive	0.0618879151687375
OLK55_AGTCACAAGACCCGCT-1	Cycling_Sensitive	0.11827362277933
OLK55_AGTCACACAATACCCA-1	Differentiated_Sensitive	0.153155902238073
OLK55_AGTCACACACCACATA-1	Differentiated_Sensitive	0.146824072396464
OLK55_AGTCACACAGCACAGA-1	Cycling_Sensitive	0.0381626250393355
OLK55_AGTCATGAGGACTAAT-1	Basal_Sensitive	0.0701936738916914
OLK55_AGTCATGCATATACCG-1	Basal_Sensitive	0.109243136544385
OLK55_AGTCATGGTGCATGAG-1	Differentiated_Sensitive	0.122059370440653
OLK55_AGTCATGTCGTTACCC-1	Basal_Sensitive	0.0803970743894648
OLK55_AGTCTCCAGGATTTAG-1	Basal_Sensitive	0.116099440243356
OLK55_AGTCTCCAGTAGTGCG-1	Cycling_Sensitive	0.118054297348069
OLK55_AGTCTCCCAAGATGGC-1	Differentiated_Sensitive	0.173991818207825
OLK55_AGTGACTAGCGTGCTC-1	Differentiated_Sensitive	0.167526485929797
OLK55_AGTGACTAGCTTACGT-1	Differentiated_Sensitive	0.1354096140826
OLK55_AGTGACTCACTGCGTG-1	Differentiated_Sensitive	0.157437516091812
OLK55_AGTGATCAGCTGCCAC-1	Basal_Sensitive	0.0928032650881593
OLK55_AGTGATCCACGGTGTC-1	Basal_Sensitive	0.0527143906090572
OLK55_AGTGATCGTATGAAAC-1	Basal_Sensitive	0.149713446556114
OLK55_AGTGATCGTGGGCTCT-1	Basal_Sensitive	0.156207386499089
OLK55_AGTGCCGAGAAATGGG-1	Basal_Sensitive	0.104084220965604
OLK55_AGTGCCGAGTGCACTT-1	Basal_Sensitive	0.0763538577436181
OLK55_AGTGCCGCATGCCGGT-1	Basal_Sensitive	0.0966176204144297
OLK55_AGTGCCGGTAAGGCCA-1	Basal_Sensitive	0.0668847206461518
OLK55_AGTGCCGTCACGGACC-1	Differentiated_Sensitive	0.169471807146195
OLK55_AGTGCCGTCTCTGGTC-1	Basal_Sensitive	0.065730878159955
OLK55_AGTGTTGAGTCACAGG-1	Cycling_Sensitive	0.0519038401022247
OLK55_AGTTAGCAGGTGTGAC-1	Basal_Sensitive	0.0708421142971574
OLK55_AGTTAGCCACCCTTGT-1	Basal_Sensitive	0.0469737858430202
OLK55_AGTTAGCCAGTTGGTT-1	Basal_Sensitive	0.0506260310679241
OLK55_AGTTAGCCATATGGCT-1	Basal_Sensitive	0.0689254007457065
OLK55_AGTTAGCGTCCCTGTT-1	Differentiated_Sensitive	0.139328864180343
OLK55_AGTTAGCGTCCGGATC-1	Differentiated_Sensitive	0.143429296156083
OLK55_AGTTCCCAGTGCGTCC-1	Cycling_Sensitive	0.0751141922625802
OLK55_AGTTCCCCATGAGGGT-1	Differentiated_Sensitive	0.118121048566279
OLK55_AGTTCCCTCTTGGTCC-1	Cycling_Sensitive	0.0851459467706714
OLK55_AGTTCGAAGAGGACTC-1	Differentiated_Sensitive	0.20628987193302
OLK55_AGTTCGACAAGCCTGC-1	Basal_Sensitive	0.0795007008877912
OLK55_AGTTCGATCTGTAAGC-1	Basal_Sensitive	0.0602572782667569
OLK55_ATACCTTAGGGATCTG-1	Differentiated_Sensitive	0.147815804781294
OLK55_ATACCTTAGGTCGCCT-1	Basal_Sensitive	0.0512935432500215
OLK55_ATACCTTCATTAAGCC-1	Basal_Sensitive	0.119179532169319
OLK55_ATACCTTGTGCCCTTT-1	Basal_Sensitive	0.0466304938636559
OLK55_ATACCTTTCAATCTTC-1	Basal_Sensitive	0.0750474410443705
OLK55_ATACCTTTCTGCACCT-1	Basal_Sensitive	0.0590843640039288
OLK55_ATACTTCAGACCAGAC-1	Basal_Sensitive	0.086366540475078
OLK55_ATACTTCCAAGAGAGA-1	Basal_Sensitive	0.0890747327567299
OLK55_ATACTTCCATGCCGGT-1	Cycling_Sensitive	0.179761030638809
OLK55_ATAGACCAGTCGCCAC-1	Basal_Sensitive	0.11686231130861
OLK55_ATAGAGACATGTGCCG-1	Cycling_Sensitive	0.0722629616561931
OLK55_ATAGAGAGTTTAGAGA-1	Basal_Sensitive	0.0753621253587878
OLK55_ATAGAGATCAAAGAAC-1	Differentiated_Sensitive	0.121983083334128
OLK55_ATAGAGATCACAAGAA-1	Differentiated_Sensitive	0.131471292208226
OLK55_ATAGAGATCGCTATTT-1	Differentiated_Sensitive	0.103769536651187
OLK55_ATAGAGATCTCCAAGA-1	Differentiated_Sensitive	0.166992476184119
OLK55_ATAGGCTCATGGGCAA-1	Basal_Sensitive	0.0954923855931799
OLK55_ATATCCTCAACAACAA-1	Basal_Sensitive	0.0853366645369849
OLK55_ATATCCTCATGACTCA-1	Cycling_Sensitive	0.104246331066971
OLK55_ATATCCTGTCTTGTCC-1	Cycling_Sensitive	0.144811999961856
OLK55_ATCACAGTCCATCGTC-1	Basal_Sensitive	0.0996309611221833
OLK55_ATCACGAAGTGCAAAT-1	Differentiated_Sensitive	0.18139166754079
OLK55_ATCACGACATATGCGT-1	Basal_Sensitive	0.0637855569435571
OLK55_ATCACGATCAGTGGGA-1	Differentiated_Sensitive	0.134360666367875
OLK55_ATCACTTAGTACTGTC-1	Cycling_Sensitive	0.0761631399773046
OLK55_ATCACTTCAGACCTGC-1	Differentiated_Sensitive	0.153232189344598
OLK55_ATCACTTTCGCTGCGA-1	Basal_Sensitive	0.0723964640926126
OLK55_ATCAGGTTCTCCATAT-1	Cycling_Sensitive	0.135781513726911
OLK55_ATCATTCAGCGACATG-1	Differentiated_Sensitive	0.176270895515272
OLK55_ATCATTCAGTAACAGT-1	Basal_Sensitive	0.179904068963544
OLK55_ATCATTCTCGCCTTTG-1	Cycling_Sensitive	0.094576940314875
OLK55_ATCCACCAGTTGCTCA-1	Basal_Sensitive	0.0743131776440634
OLK55_ATCCACCCACTATCGA-1	Cycling_Sensitive	0.0879876414887429
OLK55_ATCCACCCAGTAGATA-1	Basal_Sensitive	0.0587506079128801
OLK55_ATCCACCGTAGGCAGT-1	Differentiated_Sensitive	0.246512248848541
OLK55_ATCCATTCACTTGGCG-1	Differentiated_Sensitive	0.10007914787302
OLK55_ATCCATTCATCTCCCA-1	Differentiated_Sensitive	0.1553014771091
OLK55_ATCCATTTCCAACACA-1	Basal_Sensitive	0.0796914186541047
OLK55_ATCCCTGCATCCTCAC-1	Cycling_Sensitive	0.158419712588326
OLK55_ATCCGTCAGTCCCTAA-1	Cycling_Sensitive	0.0763633936319338
OLK55_ATCCGTCCAAGAGGTC-1	Basal_Sensitive	0.0877873878341137
OLK55_ATCCGTCGTGGCCTCA-1	Basal_Sensitive	0.0989443771634547
OLK55_ATCCTATGTAGATTGA-1	Basal_Sensitive	0.0406896354429897
OLK55_ATCCTATGTCACAATC-1	Cycling_Sensitive	0.0757817044446776
OLK55_ATCCTATGTCACTTCC-1	Differentiated_Sensitive	0.169233409938303
OLK55_ATCCTATGTCGCACGT-1	Cycling_Sensitive	0.10861376791555
OLK55_ATCCTATTCCAGGACC-1	Cycling_Sensitive	0.0710423679517865
OLK55_ATCGATGCAATACAGA-1	Cycling_Sensitive	0.0413094681835086
OLK55_ATCGATGCATAGTCGT-1	Basal_Sensitive	0.0609057186722229
OLK55_ATCGCCTAGAGTCGAC-1	Cycling_Sensitive	0.105209455786854
OLK55_ATCGCCTAGATTACCC-1	Differentiated_Sensitive	0.170930798058493
OLK55_ATCGCCTCACTGCGTG-1	Differentiated_Sensitive	0.160202923703358
OLK55_ATCGCCTCAGTAGTGG-1	Cycling_Sensitive	0.155520802540361
OLK55_ATCGCCTGTGGAAGTC-1	Differentiated_Sensitive	0.230377525818418
OLK55_ATCGCCTTCTCGACCT-1	Cycling_Sensitive	0.142170558898414
OLK55_ATCGGCGAGAGCAGTC-1	Cycling_Sensitive	0.15876300456769
OLK55_ATCGGCGAGTGGTTAA-1	Basal_Sensitive	0.0789571552537977
OLK55_ATCGGCGCAGTGTATC-1	Basal_Sensitive	0.0542592045161967
OLK55_ATCGGCGGTCCTCATC-1	Cycling_Sensitive	0.0994116356909228
OLK55_ATCGGCGTCTAGCCAA-1	Cycling_Sensitive	0.087749244280851
OLK55_ATCGTAGCAAGCGATG-1	Cycling_Sensitive	0.0606291779110683
OLK55_ATCGTAGCACTAACCA-1	Basal_Sensitive	0.143915626460183
OLK55_ATCGTCCAGAGTTGCG-1	Cycling_Sensitive	0.106868700353781
OLK55_ATCGTCCGTATGCGTT-1	Cycling_Sensitive	0.0945864762031907
OLK55_ATCGTCCGTGGCCACT-1	Differentiated_Sensitive	0.141674692705999
OLK55_ATCGTGACACGCCAGT-1	Cycling_Sensitive	0.136277379919326
OLK55_ATCGTGATCTACTCAT-1	Basal_Sensitive	0.108270475936186
OLK55_ATCTCTAAGATTGAGT-1	Basal_Sensitive	0.0602954218200196
OLK55_ATCTTCAAGCTCCATA-1	Basal_Sensitive	0.119255819275845
OLK55_ATCTTCACATTGCCGG-1	Cycling_Sensitive	0.10720245644483
OLK55_ATGAAAGAGACGCCAA-1	Cycling_Sensitive	0.127895334089847
OLK55_ATGAAAGAGTCTGGTT-1	Basal_Sensitive	0.066436533895315
OLK55_ATGAAAGAGTTCCTGA-1	Basal_Sensitive	0.0610487569969581
OLK55_ATGAAAGTCCATAGAC-1	Cycling_Sensitive	0.117596574708917
OLK55_ATGAAAGTCGTCTACC-1	Differentiated_Sensitive	0.160746469337351
OLK55_ATGAAAGTCTGAGGTT-1	Differentiated_Sensitive	0.173028693487942
OLK55_ATGAGGGAGAATTGTG-1	Basal_Sensitive	0.0644339973490231
OLK55_ATGAGGGCACAGAAGC-1	Cycling_Sensitive	0.116328301562932
OLK55_ATGAGGGGTCATGCAT-1	Cycling_Sensitive	0.124910601047041
OLK55_ATGAGTCAGTGCTACT-1	Differentiated_Sensitive	0.184614797791488
OLK55_ATGAGTCCATCAACCA-1	Cycling_Sensitive	0.146843144173095
OLK55_ATGAGTCCATGGCCAC-1	Cycling_Sensitive	0.138623208444983
OLK55_ATGAGTCTCGCCAATA-1	Cycling_Sensitive	0.0500348059923522
OLK55_ATGATCGCACAGCTTA-1	Basal_Sensitive	0.0452573259461985
OLK55_ATGATCGGTTTCGTTT-1	Basal_Sensitive	0.0705560376476871
OLK55_ATGCATGGTATGAAGT-1	Basal_Sensitive	0.068791898309287
OLK55_ATGCATGGTTGCATTG-1	Cycling_Sensitive	0.0947104427512945
OLK55_ATGCATGTCAGAGTGG-1	Basal_Sensitive	0.0389827114344837
OLK55_ATGCCTCAGCCTCCAG-1	Basal_Sensitive	0.0954447061516016
OLK55_ATGCCTCCACAAGCCC-1	Differentiated_Sensitive	0.140644816767906
OLK55_ATGCCTCCATACAGAA-1	Differentiated_Sensitive	0.169710204354087
OLK55_ATGCCTCGTCACCACG-1	Basal_Sensitive	0.106182116395053
OLK55_ATGCCTCTCCACTAGA-1	Cycling_Sensitive	0.0417385831577141
OLK55_ATGCCTCTCGAGTTGT-1	Cycling_Sensitive	0.0882927899148445
OLK55_ATGCGATAGATACGAT-1	Cycling_Sensitive	0.132682350024317
OLK55_ATGCGATGTAGACTGG-1	Basal_Sensitive	0.11834037399754
OLK55_ATGCGATGTTGACTGT-1	Cycling_Sensitive	0.0627556810054641
OLK55_ATGGAGGAGCTGACAG-1	Cycling_Sensitive	0.175584311556543
OLK55_ATGGAGGAGTTCCTGA-1	Cycling_Sensitive	0.127456683227326
OLK55_ATGGAGGGTATCGCAT-1	Cycling_Sensitive	0.104818484365911
OLK55_ATGGGAGAGTATTCCG-1	Cycling_Sensitive	0.0387729218915388
OLK55_ATGGGAGCAATAAGGT-1	Basal_Sensitive	0.053572620557468
OLK55_ATGGGAGCACATTCGA-1	Cycling_Sensitive	0.10437983350339
OLK55_ATGGGAGTCATGGAGG-1	Basal_Sensitive	0.0678764530309821
OLK55_ATGGGTTCAAATGAGT-1	Basal_Sensitive	0.0413190040718243
OLK55_ATGGGTTGTTCGGGTC-1	Cycling_Sensitive	0.0943003995537204
OLK55_ATGGTTGAGCTTACGT-1	Basal_Sensitive	0.0725967177472417
OLK55_ATGGTTGCAATCTGCA-1	Cycling_Sensitive	0.0992495255895563
OLK55_ATGGTTGCAGCAGTTT-1	Basal_Sensitive	0.0700601714552719
OLK55_ATGGTTGGTCACTAGT-1	Differentiated_Sensitive	0.143333937272927
OLK55_ATGGTTGTCATATGGC-1	Cycling_Sensitive	0.110187189487637
OLK55_ATGTCCCGTAATGTGA-1	Basal_Sensitive	0.105037809797172
OLK55_ATGTCCCGTTCGAAGG-1	Basal_Sensitive	0.0625268196858878
OLK55_ATGTCCCTCAAACCCA-1	Differentiated_Sensitive	0.24889622092746
OLK55_ATGTCCCTCGTGTCAA-1	Basal_Sensitive	0.0848217265679384
OLK55_ATGTCCCTCTCCACTG-1	Basal_Sensitive	0.0963220078766437
OLK55_ATGTCTTCATATTCGG-1	Basal_Sensitive	0.0500538777689836
OLK55_ATGTCTTGTAGAGTTA-1	Cycling_Sensitive	0.0374092898623971
OLK55_ATGTCTTTCCGAGATT-1	Basal_Sensitive	0.0463825607674483
OLK55_ATTACCTGTTAAAGTG-1	Cycling_Sensitive	0.142027520573679
OLK55_ATTACCTTCAGCGCGT-1	Cycling_Sensitive	0.136515777127218
OLK55_ATTACTCAGAGGCTGT-1	Basal_Sensitive	0.142065664126942
OLK55_ATTACTCCAGGACAGT-1	Basal_Sensitive	0.062317030142943
OLK55_ATTATCCAGAACAAGG-1	Cycling_Sensitive	0.0823805391591254
OLK55_ATTATCCAGGGCCCTT-1	Basal_Sensitive	0.102291473962257
OLK55_ATTATCCGTAGATGTA-1	Cycling_Sensitive	0.120085441559308
OLK55_ATTATCCGTATCTCTT-1	Basal_Sensitive	0.100594085842067
OLK55_ATTCACTAGCCAAGCA-1	Differentiated_Sensitive	0.144468707982492
OLK55_ATTCACTAGCTTAGTC-1	Cycling_Sensitive	0.124853385717146
OLK55_ATTCACTAGGCACTCC-1	Basal_Sensitive	0.109023811113124
OLK55_ATTCACTGTAGGCAGT-1	Cycling_Sensitive	0.0645865715620739
OLK55_ATTCACTTCCGATAAC-1	Differentiated_Sensitive	0.181839854291627
OLK55_ATTCAGGAGCACGTCC-1	Basal_Sensitive	0.0586838566946704
OLK55_ATTCAGGAGGGTTAGC-1	Basal_Sensitive	0.0739698856646991
OLK55_ATTCAGGCAGCGGTTC-1	Cycling_Sensitive	0.0439223015820039
OLK55_ATTCAGGCATCCCACT-1	Cycling_Sensitive	0.0731211916046039
OLK55_ATTCATCGTAGTGCGA-1	Basal_Sensitive	0.0674187303918296
OLK55_ATTCCATAGGCCCACT-1	Basal_Sensitive	0.0565668894885903
OLK55_ATTCCATCACTTCTCG-1	Cycling_Sensitive	0.10627747527821
OLK55_ATTCCATTCACGATCA-1	Cycling_Sensitive	0.157208654772235
OLK55_ATTCCCGCAAGTGCTT-1	Cycling_Sensitive	0.103788608427818
OLK55_ATTCCCGGTGACTGAG-1	Basal_Sensitive	0.129583186321722
OLK55_ATTCCCGGTGTCATGT-1	Cycling_Sensitive	0.0719005979001974
OLK55_ATTCCTAAGATGGCAC-1	Basal_Sensitive	0.0721294592197736
OLK55_ATTCCTAAGCCAAGGT-1	Cycling_Sensitive	0.0811694813430345
OLK55_ATTCCTAAGTTTGAGA-1	Basal_Sensitive	0.215034281518495
OLK55_ATTCCTAGTGCCTACG-1	Differentiated_Sensitive	0.21983083334128
OLK55_ATTCGTTCACCGTACG-1	Cycling_Sensitive	0.0618688433921062
OLK55_ATTCGTTCAGAAATCA-1	Cycling_Sensitive	0.103855359646028
OLK55_ATTCGTTCATAGGCGA-1	Differentiated_Sensitive	0.158848827562532
OLK55_ATTCGTTTCGTAACAC-1	Cycling_Sensitive	0.117844507805125
OLK55_ATTCTACAGGGAGAAT-1	Differentiated_Sensitive	0.199595678335415
OLK55_ATTCTACCAATAACCC-1	Differentiated_Sensitive	0.192157685449188
OLK55_ATTCTACCACACCTGG-1	Cycling_Sensitive	0.088454900016211
OLK55_ATTCTACTCTCCGCAT-1	Cycling_Sensitive	0.0919164274748014
OLK55_ATTCTTGAGAGTCTTC-1	Cycling_Sensitive	0.138680423774877
OLK55_ATTCTTGAGCACCGAA-1	Differentiated_Sensitive	0.0914110253940706
OLK55_ATTCTTGCAATGGCCC-1	Basal_Sensitive	0.0711663344998903
OLK55_ATTCTTGGTCGTTCAA-1	Basal_Sensitive	0.0654543373988004
OLK55_ATTGGGTTCAGGAAGC-1	Basal_Sensitive	0.0673138356203572
OLK55_ATTGGGTTCCGTGGTG-1	Basal_Sensitive	0.113696396387806
OLK55_ATTGTTCCACGACCTG-1	Basal_Sensitive	0.0838967454013179
OLK55_ATTGTTCGTAGCGATG-1	Differentiated_Sensitive	0.0933849542754155
OLK55_ATTGTTCTCGCCTCTA-1	Cycling_Sensitive	0.164436858115518
OLK55_ATTGTTCTCGGCTTGG-1	Basal_Sensitive	0.0994783869091325
OLK55_ATTTACCAGGGAGGAC-1	Basal_Sensitive	0.0582738134970963
OLK55_ATTTACCCAAAGTATG-1	Cycling_Sensitive	0.0792623036798993
OLK55_ATTTACCCAGGAGACT-1	Differentiated_Sensitive	0.174945407039393
OLK55_ATTTACCCAGGGAATC-1	Differentiated_Sensitive	0.22419827018986
OLK55_ATTTCACCAAACAGGC-1	Differentiated_Sensitive	0.273517884558536
OLK55_ATTTCACCAAAGAACT-1	Differentiated_Sensitive	0.144630818083859
OLK55_ATTTCACCACTAGAGG-1	Differentiated_Sensitive	0.123060638713799
OLK55_ATTTCACCAGGTCCCA-1	Differentiated_Sensitive	0.182173610382675
OLK55_ATTTCACTCGCCTATC-1	Cycling_Sensitive	0.133588259414306
OLK55_ATTTCTGAGCGGGTTA-1	Differentiated_Sensitive	0.183003232666139
OLK55_ATTTCTGCATCTAACG-1	Differentiated_Sensitive	0.305081674883424
OLK55_ATTTCTGTCATGGTAC-1	Cycling_Sensitive	0.0708993296270514
OLK55_ATTTCTGTCCACCTCA-1	Cycling_Sensitive	0.0595706943080283
OLK55_ATTTCTGTCTACGGTA-1	Cycling_Sensitive	0.0793767343396874
OLK55_CAAAGAATCACCATCC-1	Basal_Sensitive	0.0989729848284017
OLK55_CAAAGAATCCCATACC-1	Basal_Sensitive	0.122745954399382
OLK55_CAAAGAATCCGACAGC-1	Differentiated_Sensitive	0.216903315628367
OLK55_CAAAGAATCGACACCG-1	Cycling_Sensitive	0.0899329627051408
OLK55_CAAAGAATCTTAAGGC-1	Basal_Sensitive	0.120094977447624
OLK55_CAACAACAGCTGAGCA-1	Cycling_Sensitive	0.104170043960445
OLK55_CAACAACAGGACTTCT-1	Cycling_Sensitive	0.0431403587401184
OLK55_CAACAACCAAACACCT-1	Basal_Sensitive	0.0635948391772436
OLK55_CAACAACCAAATGCTC-1	Basal_Sensitive	0.111054955324363
OLK55_CAACAACCAGTATTCG-1	Cycling_Sensitive	0.0837823147415298
OLK55_CAACAACTCGTTCTCG-1	Cycling_Sensitive	0.0834867022037438
OLK55_CAACAGTTCGGTCACG-1	Basal_Sensitive	0.0766399343930884
OLK55_CAACAGTTCTGTGTGA-1	Cycling_Sensitive	0.189192024183013
OLK55_CAACCAAAGTAGGCCA-1	Basal_Sensitive	0.0499585188858268
OLK55_CAACCTCAGCCGGATA-1	Differentiated_Sensitive	0.214738668980709
OLK55_CAACCTCCACGGTCTG-1	Differentiated_Sensitive	0.186283578246732
OLK55_CAACCTCGTGGAGAAA-1	Cycling_Sensitive	0.176947943585685
OLK55_CAACCTCTCAGCGCGT-1	Cycling_Sensitive	0.126674740385441
OLK55_CAACCTCTCGACGACC-1	Cycling_Sensitive	0.0937282462547799
OLK55_CAACCTCTCGGCTGGT-1	Cycling_Sensitive	0.121496753030029
OLK55_CAACGATCAGGTCCCA-1	Cycling_Sensitive	0.0801396054049415
OLK55_CAACGATGTGATGGCA-1	Differentiated_Sensitive	0.119456072930474
OLK55_CAACGATGTGTTAGCT-1	Cycling_Sensitive	0.114287621463377
OLK55_CAACGATGTTTACCAG-1	Basal_Sensitive	0.0703939275463206
OLK55_CAACGGCAGAGCCATG-1	Differentiated_Sensitive	0.25868957822766
OLK55_CAAGACTCAATAGTGA-1	Cycling_Sensitive	0.0962457207701183
OLK55_CAAGACTCAGGAATAT-1	Cycling_Sensitive	0.0916208149370155
OLK55_CAAGAGGCAACACAAA-1	Basal_Sensitive	0.12244080597328
OLK55_CAAGAGGGTGGGCTTC-1	Basal_Sensitive	0.0802540360647296
OLK55_CAAGAGGGTGTGTGGA-1	Basal_Sensitive	0.0624886761326251
OLK55_CAAGAGGTCATTTGCT-1	Cycling_Sensitive	0.0748090438364786
OLK55_CAAGAGGTCATTTGGG-1	Differentiated_Sensitive	0.234449350129211
OLK55_CAAGCTAAGTTAGTAG-1	Differentiated_Sensitive	0.177977819523778
OLK55_CAAGCTAGTACTTGTG-1	Basal_Sensitive	0.0594085842066618
OLK55_CAAGCTAGTCACTAGT-1	Cycling_Sensitive	0.0678001659244567
OLK55_CAAGCTAGTCACTTCC-1	Cycling_Sensitive	0.115260282071576
OLK55_CAAGCTAGTCGCAGTC-1	Differentiated_Sensitive	0.133798048957251
OLK55_CAAGGGAAGTCATACC-1	Cycling_Sensitive	0.134913747890185
OLK55_CAAGGGACAAGCGCTC-1	Basal_Sensitive	0.0562045257325946
OLK55_CAAGGGACAGCTTTCC-1	Basal_Sensitive	0.0921738964593247
OLK55_CAAGGGAGTCGGTAAG-1	Differentiated_Sensitive	0.180399935155959
OLK55_CAATCGAAGCCAAGGT-1	Basal_Sensitive	0.118779024860061
OLK55_CAATCGAAGTGCACAG-1	Basal_Sensitive	0.0587887514661428
OLK55_CAATCGAGTGTAGGAC-1	Differentiated_Sensitive	0.160803684667245
OLK55_CAATGACGTGGCCTCA-1	Cycling_Sensitive	0.146585675188572
OLK55_CAATTTCGTCAGCGTC-1	Basal_Sensitive	0.0530290749234745
OLK55_CAATTTCGTCCCTAAA-1	Differentiated_Sensitive	0.117072100851555
OLK55_CAATTTCGTGGGTATG-1	Differentiated_Sensitive	0.185215558755376
OLK55_CAATTTCGTTGCGGAA-1	Basal_Sensitive	0.0554321187790249
OLK55_CAATTTCGTTGTCCCT-1	Differentiated_Sensitive	0.234239560586266
OLK55_CACAACACAGAAGCGT-1	Basal_Sensitive	0.0543640992876691
OLK55_CACAACACAGCAGTGA-1	Differentiated_Sensitive	0.14083553453422
OLK55_CACAACACAGGAGGTT-1	Basal_Sensitive	0.0741224598777499
OLK55_CACAACAGTTGGTGTT-1	Cycling_Sensitive	0.0407563866611994
OLK55_CACACAAAGCTTAAGA-1	Basal_Sensitive	0.0834199509855341
OLK55_CACACAAGTTGCATTG-1	Differentiated_Sensitive	0.191728570474983
OLK55_CACAGATAGAAGTCAT-1	Basal_Sensitive	0.0727683637369239
OLK55_CACAGATTCACAGTGT-1	Differentiated_Sensitive	0.186321721799994
OLK55_CACAGATTCAGGACGA-1	Cycling_Sensitive	0.123299035921691
OLK55_CACAGGCAGCGGCTCT-1	Differentiated_Sensitive	0.236985896421181
OLK55_CACAGGCCACTGTCCT-1	Cycling_Sensitive	0.0831148025594324
OLK55_CACAGGCGTAGTCTTG-1	Differentiated_Sensitive	0.212612165886313
OLK55_CACATGAAGAGATCGC-1	Differentiated_Sensitive	0.19140435027225
OLK55_CACATGAAGTCATCCA-1	Cycling_Sensitive	0.140721103874431
OLK55_CACATGAGTAACGTTC-1	Cycling_Sensitive	0.1026824453832
OLK55_CACATGATCCACGAAT-1	Cycling_Sensitive	0.0945387967616123
OLK55_CACCAAAAGAAACTGT-1	Basal_Sensitive	0.0681339220155054
OLK55_CACCAAAAGCGTGCTC-1	Cycling_Sensitive	0.179656135867337
OLK55_CACCGTTAGGTTCCAT-1	Basal_Sensitive	0.0857848512878217
OLK55_CACCGTTTCGATAACC-1	Cycling_Sensitive	0.0951109500605529
OLK55_CACGAATTCCGAGATT-1	Basal_Sensitive	0.0771071929205565
OLK55_CACGAATTCGTCTCAC-1	Basal_Sensitive	0.13547636530081
OLK55_CACGGGTAGAAGCTGC-1	Basal_Sensitive	0.0627461451171484
OLK55_CACGGGTCATCATCCC-1	Basal_Sensitive	0.0370278543297701
OLK55_CACGGGTGTCCATCTC-1	Differentiated_Sensitive	0.190841732861625
OLK55_CACGGGTTCGACGATT-1	Differentiated_Sensitive	0.154090419293009
OLK55_CACGTGGCAACCCGCA-1	Basal_Sensitive	0.048127628329217
OLK55_CACGTGGTCATTATCC-1	Basal_Sensitive	0.126960817034911
OLK55_CACGTGGTCGAAATCC-1	Cycling_Sensitive	0.0910772693030219
OLK55_CACGTTCGTGCATCTA-1	Basal_Sensitive	0.0964459744247475
OLK55_CACGTTCGTTGGGCCT-1	Cycling_Sensitive	0.107898576291874
OLK55_CACTAAGAGCTCTATG-1	Differentiated_Sensitive	0.228966214347698
OLK55_CACTAAGTCGTCGGGT-1	Basal_Sensitive	0.0768974033776116
OLK55_CACTGAAAGTGGCGAT-1	Basal_Sensitive	0.048070412999323
OLK55_CACTGAAGTGATACCT-1	Cycling_Sensitive	0.0410615350873011
OLK55_CACTGGGCACACGGTC-1	Basal_Sensitive	0.147815804781294
OLK55_CACTGGGCACAGCTTA-1	Basal_Sensitive	0.0769832263724527
OLK55_CACTGGGGTCATCCCT-1	Cycling_Sensitive	0.104179579848761
OLK55_CACTGTCAGCGCCGTT-1	Basal_Sensitive	0.0537919459887286
OLK55_CACTGTCCATATCTCT-1	Basal_Sensitive	0.126712883938703
OLK55_CACTTCGCAATCTAGC-1	Basal_Sensitive	0.0651968684142771
OLK55_CACTTCGCATGCCGAC-1	Differentiated_Sensitive	0.173190803589308
OLK55_CACTTCGGTCCGGTCA-1	Basal_Sensitive	0.142428027882937
OLK55_CACTTCGTCCAGTGTA-1	Differentiated_Sensitive	0.236861929873077
OLK55_CACTTCGTCGGCATAT-1	Basal_Sensitive	0.10261569416499
OLK55_CACTTCGTCTCGGTAA-1	Cycling_Sensitive	0.0982387214280946
OLK55_CAGAGCCAGGACACTG-1	Cycling_Sensitive	0.0940143229042501
OLK55_CAGAGCCCAAGTGCTT-1	Basal_Sensitive	0.0742845699791164
OLK55_CAGAGCCCAATCGAAA-1	Cycling_Sensitive	0.143257650166401
OLK55_CAGAGCCCACGCAGTC-1	Basal_Sensitive	0.116213870903144
OLK55_CAGAGCCTCATTTCCA-1	Cycling_Sensitive	0.148168632648974
OLK55_CAGATACGTCATAGTC-1	Cycling_Sensitive	0.100155434979546
OLK55_CAGATACTCAAGTAAG-1	Basal_Sensitive	0.0778700639858106
OLK55_CAGATCAAGTTGTCGT-1	Basal_Sensitive	0.086805191337599
OLK55_CAGATCACACCCATAA-1	Cycling_Sensitive	0.106573087815996
OLK55_CAGATCATCTGCGGGT-1	Basal_Sensitive	0.0599139862873926
OLK55_CAGATTGAGATGCTGG-1	Cycling_Sensitive	0.0897231731621959
OLK55_CAGATTGCAGGACAGT-1	Basal_Sensitive	0.0654448015104847
OLK55_CAGATTGTCGCAGATT-1	Basal_Sensitive	0.116938598415135
OLK55_CAGATTGTCGCTACAA-1	Differentiated_Sensitive	0.185759104389369
OLK55_CAGCAATTCGGCATTA-1	Cycling_Sensitive	0.0856227411864552
OLK55_CAGCACGGTCTGCCTT-1	Basal_Sensitive	0.0462109147777661
OLK55_CAGCAGCAGAGATGCC-1	Basal_Sensitive	0.0966176204144297
OLK55_CAGCAGCAGAGGGTAA-1	Basal_Sensitive	0.0614969437477948
OLK55_CAGCCAGAGCTAAACA-1	Basal_Sensitive	0.0796818827657891
OLK55_CAGCCAGTCTCTGCCA-1	Basal_Sensitive	0.0670659025241496
OLK55_CAGCGTGAGAGCAGAA-1	Cycling_Sensitive	0.146251919097524
OLK55_CAGCGTGTCCTATTTG-1	Basal_Sensitive	0.0949583758475021
OLK55_CAGGGCTAGTCACTAC-1	Cycling_Sensitive	0.166687327758017
OLK55_CAGGGCTCAGGCGAAT-1	Differentiated_Sensitive	0.153499194217437
OLK55_CAGGTATAGTCGAATA-1	Basal_Sensitive	0.0660264906977409
OLK55_CAGGTATCAATTTCCT-1	Differentiated_Sensitive	0.162796685325221
OLK55_CAGGTATCAGATGCGA-1	Cycling_Sensitive	0.115470071614521
OLK55_CAGGTATCAGCAATTC-1	Basal_Sensitive	0.068791898309287
OLK55_CAGGTATGTTAGCGGA-1	Differentiated_Sensitive	0.23090199967578
OLK55_CAGTGCGAGGTCTACT-1	Cycling_Sensitive	0.0736075219087034
OLK55_CAGTGCGCATGCAGCC-1	Cycling_Sensitive	0.0682578885636091
OLK55_CAGTGCGTCATCACAG-1	Differentiated_Sensitive	0.233200148759858
OLK55_CAGTGCGTCCATGATG-1	Basal_Sensitive	0.0440176604651606
OLK55_CAGTTAGAGTAACGTA-1	Differentiated_Sensitive	0.219649651463282
OLK55_CAGTTAGCAGCACACC-1	Differentiated_Sensitive	0.263877101471388
OLK55_CAGTTAGGTGTCCTAA-1	Differentiated_Sensitive	0.147663230568244
OLK55_CAGTTCCAGATCCGAG-1	Cycling_Sensitive	0.108871236900073
OLK55_CAGTTCCCAAGGTACG-1	Cycling_Sensitive	0.134236699819772
OLK55_CAGTTCCCAGAACTAA-1	Basal_Sensitive	0.0419006932590806
OLK55_CAGTTCCGTGACACAG-1	Differentiated_Sensitive	0.113028884205708
OLK55_CAGTTCCTCGCTGTCT-1	Basal_Sensitive	0.0813411273327167
OLK55_CATAAGCCACCTTCGT-1	Basal_Sensitive	0.0457531921386137
OLK55_CATAAGCTCGCATTAG-1	Basal_Sensitive	0.0853748080902477
OLK55_CATACAGAGGACAGCT-1	Differentiated_Sensitive	0.238139738907378
OLK55_CATACAGCACGTACAT-1	Cycling_Sensitive	0.0945101890966653
OLK55_CATACAGCATTCTTCA-1	Basal_Sensitive	0.0402414486921529
OLK55_CATACAGGTCGATTTG-1	Basal_Sensitive	0.036207767934622
OLK55_CATACCCCAAACACGG-1	Differentiated_Sensitive	0.13745983007047
OLK55_CATACCCCAGCGATTT-1	Cycling_Sensitive	0.125072711148407
OLK55_CATACCCGTAGGAGGG-1	Differentiated_Sensitive	0.155864094519725
OLK55_CATACTTAGGCATTTC-1	Basal_Sensitive	0.0534200463444172
OLK55_CATACTTGTCACAGAG-1	Differentiated_Sensitive	0.187303918296509
OLK55_CATACTTTCCTAACAG-1	Basal_Sensitive	0.0705846453126341
OLK55_CATAGACAGCTACGTT-1	Basal_Sensitive	0.0654734091754317
OLK55_CATAGACAGGAAGAAC-1	Differentiated_Sensitive	0.163149513192901
OLK55_CATAGACTCATTCATC-1	Basal_Sensitive	0.0757340250030992
OLK55_CATCAAGAGATCGACG-1	Differentiated_Sensitive	0.109700859183537
OLK55_CATCAAGCAAACCATC-1	Cycling_Sensitive	0.0696596641460135
OLK55_CATCAAGTCAGACCCG-1	Differentiated_Sensitive	0.164722934764988
OLK55_CATCAAGTCTCCGTGT-1	Cycling_Sensitive	0.105276207005064
OLK55_CATCCACGTAGAATGT-1	Differentiated_Sensitive	0.160908579438718
OLK55_CATCCACTCAGAATAG-1	Cycling_Sensitive	0.11439251623485
OLK55_CATCCACTCTCAGAAC-1	Basal_Sensitive	0.0890175174268359
OLK55_CATCCCAAGCTAGTTC-1	Basal_Sensitive	0.0655592321702728
OLK55_CATCCCAAGTGTAGTA-1	Differentiated_Sensitive	0.215730401365539
OLK55_CATCCGTAGGCCTAAG-1	Cycling_Sensitive	0.106897308018728
OLK55_CATCCGTAGTACTGTC-1	Differentiated_Sensitive	0.281280097647496
OLK55_CATCGCTAGGGTGAAA-1	Differentiated_Sensitive	0.199853147319939
OLK55_CATCGCTCATAAGATG-1	Basal_Sensitive	0.0543164198460908
OLK55_CATCGGGAGATAACGT-1	Basal_Sensitive	0.136735102558479
OLK55_CATCGGGAGCATGCGA-1	Cycling_Sensitive	0.108356298931027
OLK55_CATCGGGGTCACTACA-1	Basal_Sensitive	0.0499013035559328
OLK55_CATCGGGTCTCATTAC-1	Differentiated_Sensitive	0.195581069354516
OLK55_CATCGGGTCTCTTAAC-1	Cycling_Sensitive	0.131728761192749
OLK55_CATCGTCAGATCCGAG-1	Cycling_Sensitive	0.0460774123413467
OLK55_CATCGTCAGGGATCTG-1	Basal_Sensitive	0.10874727035197
OLK55_CATCGTCAGTAGCATA-1	Cycling_Sensitive	0.145736981128477
OLK55_CATCGTCCAAGACAAT-1	Basal_Sensitive	0.0681053143505583
OLK55_CATCGTCCAATCACGT-1	Cycling_Sensitive	0.106716126140731
OLK55_CATCGTCCATGGGCAA-1	Cycling_Sensitive	0.0946436915330848
OLK55_CATCGTCGTCGAGCAA-1	Basal_Sensitive	0.0709184014036828
OLK55_CATGAGTCACGGGTAA-1	Basal_Sensitive	0.108976131671546
OLK55_CATGAGTCATGCGTGC-1	Cycling_Sensitive	0.0336521498660208
OLK55_CATGAGTGTAGGTTTC-1	Cycling_Sensitive	0.130880067132654
OLK55_CATGCAAAGGGCCCTT-1	Basal_Sensitive	0.0605433549162272
OLK55_CATGCAACAAGTGTCT-1	Cycling_Sensitive	0.0628033604470424
OLK55_CATGCCTCAAAGTATG-1	Differentiated_Sensitive	0.160050349490307
OLK55_CATGCCTCAAATCGGG-1	Basal_Sensitive	0.107345494769565
OLK55_CATGCCTCAACGCATT-1	Differentiated_Sensitive	0.202923703357586
OLK55_CATGCGGAGCTACTGT-1	Cycling_Sensitive	0.112523482124977
OLK55_CATGCGGAGTATGTAG-1	Basal_Sensitive	0.073207014599445
OLK55_CATGCGGCAAGAAACT-1	Basal_Sensitive	0.0626126426807289
OLK55_CATGCGGGTATCAAGA-1	Cycling_Sensitive	0.0717194160221995
OLK55_CATGCGGTCAACGCTA-1	Basal_Sensitive	0.0629463987717776
OLK55_CATGCTCTCTATCACT-1	Differentiated_Sensitive	0.127332716679222
OLK55_CATGGATAGAGTCAAT-1	Basal_Sensitive	0.0762012835305673
OLK55_CATGGATAGTCTCTGA-1	Cycling_Sensitive	0.146824072396464
OLK55_CATGGATGTCGCTCGA-1	Basal_Sensitive	0.0673424432853042
OLK55_CATGGATGTGTCATCA-1	Basal_Sensitive	0.0735121630255466
OLK55_CATGGATTCCATAGAC-1	Basal_Sensitive	0.0993830280259758
OLK55_CATGGTACAATTGCCA-1	Differentiated_Sensitive	0.219296823595602
OLK55_CATTCATTCTGCTCTG-1	Cycling_Sensitive	0.104856627919174
OLK55_CATTCCGAGCTAATGA-1	Differentiated_Sensitive	0.255294801987279
OLK55_CATTCCGAGTCACTGT-1	Differentiated_Sensitive	0.219373110702127
OLK55_CATTCCGAGTGGACGT-1	Cycling_Sensitive	0.0703367122164265
OLK55_CATTCCGCAGAGACTG-1	Basal_Sensitive	0.0866526171245482
OLK55_CATTCCGCATTAAAGG-1	Basal_Sensitive	0.107450389541038
OLK55_CATTCCGGTCGCGTCA-1	Cycling_Sensitive	0.129182679012463
OLK55_CATTCCGTCTCTATAC-1	Basal_Sensitive	0.0556514442102854
OLK55_CATTCTAAGCAAATCA-1	Basal_Sensitive	0.0815795245406086
OLK55_CATTCTACACATTCTT-1	Differentiated_Sensitive	0.206347087262914
OLK55_CATTCTACAGATCCAT-1	Cycling_Sensitive	0.159068152993792
OLK55_CATTCTAGTTATCCAG-1	Basal_Sensitive	0.123136925820325
OLK55_CATTCTAGTTGTTGCA-1	Basal_Sensitive	0.091840140368276
OLK55_CATTCTATCCACAGGC-1	Basal_Sensitive	0.0407182431079367
OLK55_CATTGAGAGCTGAAGC-1	Basal_Sensitive	0.0424728465580211
OLK55_CATTGAGAGTCAGGGT-1	Differentiated_Sensitive	0.215396645274491
OLK55_CATTGAGCACGGGCTT-1	Basal_Sensitive	0.0641574565878684
OLK55_CATTGAGGTCAAAGCG-1	Cycling_Sensitive	0.102062612642681
OLK55_CATTGAGGTTTACCTT-1	Differentiated_Sensitive	0.173085908817836
OLK55_CATTGAGTCGACGCTG-1	Differentiated_Sensitive	0.157389836650233
OLK55_CATTGCCAGTCGGTCT-1	Differentiated_Sensitive	0.154061811628062
OLK55_CATTGCCCACAATGTC-1	Cycling_Sensitive	0.0886932972241029
OLK55_CATTGCCCAGTCGGTC-1	Differentiated_Sensitive	0.205612823862607
OLK55_CATTGTTCAACTGATC-1	Differentiated_Sensitive	0.193178025498965
OLK55_CATTGTTCAGTAACGG-1	Differentiated_Sensitive	0.0987918029504039
OLK55_CATTGTTCATCCCACT-1	Differentiated_Sensitive	0.149093613815595
OLK55_CATTGTTGTCCCGTGA-1	Basal_Sensitive	0.09831500853462
OLK55_CATTGTTTCCGCTGTT-1	Basal_Sensitive	0.045448043712512
OLK55_CATTTCATCGTCGGGT-1	Basal_Sensitive	0.0494721885817273
OLK55_CCAATGAAGCGGGTAT-1	Basal_Sensitive	0.0777174897727598
OLK55_CCAATGACAGTAGATA-1	Basal_Sensitive	0.119560967701946
OLK55_CCAATGAGTTAGCTAC-1	Cycling_Sensitive	0.0690589031821259
OLK55_CCAATTTAGGTCACAG-1	Differentiated_Sensitive	0.163368838624162
OLK55_CCAATTTCACCTAAAC-1	Basal_Sensitive	0.0960073235622264
OLK55_CCACAAACAAGGGTCA-1	Cycling_Sensitive	0.0522757397465361
OLK55_CCACAAATCGATCCAA-1	Differentiated_Sensitive	0.14789209188782
OLK55_CCACAAATCGTCACCT-1	Basal_Sensitive	0.0626889297872543
OLK55_CCACACTAGGAAAGTG-1	Cycling_Sensitive	0.112504410348346
OLK55_CCACACTTCATCACCC-1	Basal_Sensitive	0.0774504848999208
OLK55_CCACGAGCAAGCACAG-1	Basal_Sensitive	0.0672756920670945
OLK55_CCACGAGCAGACGGAT-1	Differentiated_Sensitive	0.127742759876796
OLK55_CCACGAGCAGATCCAT-1	Basal_Sensitive	0.0427779949841227
OLK55_CCACGAGTCGGCCAAC-1	Basal_Sensitive	0.0885693306759991
OLK55_CCACGTTCATCTCAAG-1	Basal_Sensitive	0.0542687404045124
OLK55_CCACGTTGTACTGAGG-1	Differentiated_Sensitive	0.183289309315609
OLK55_CCACTTGGTCACAATC-1	Cycling_Sensitive	0.123976083992104
OLK55_CCACTTGGTCGAGCAA-1	Basal_Sensitive	0.136782782000057
OLK55_CCATAAGAGCAAATCA-1	Differentiated_Sensitive	0.103454852336769
OLK55_CCATAAGAGCATCCCG-1	Basal_Sensitive	0.0741701393193283
OLK55_CCATAAGCAATCGCCG-1	Basal_Sensitive	0.101175775029323
OLK55_CCATAAGGTCCATAGT-1	Basal_Sensitive	0.0893035940763062
OLK55_CCATCACAGTAGTCAA-1	Basal_Sensitive	0.0717575595754622
OLK55_CCATCACCATCATCCC-1	Differentiated_Sensitive	0.230224951605367
OLK55_CCCAACTAGTATGGCG-1	Basal_Sensitive	0.0909628386432338
OLK55_CCCAACTCAGAAACCG-1	Differentiated_Sensitive	0.135075857991551
OLK55_CCCAACTGTGAATAAC-1	Cycling_Sensitive	0.0998121430001812
OLK55_CCCATTGCACCCTCTA-1	Basal_Sensitive	0.0774886284531836
OLK55_CCCATTGCAGTCGAGA-1	Differentiated_Sensitive	0.206270800156389
OLK55_CCCATTGGTAAGTTGA-1	Cycling_Sensitive	0.119322570494054
OLK55_CCCGAAGGTCTACTGA-1	Basal_Sensitive	0.109138241772912
OLK55_CCCGAAGTCCCTTGTG-1	Basal_Sensitive	0.0704797505411617
OLK55_CCCGGAAGTCTCCTGT-1	Basal_Sensitive	0.106182116395053
OLK55_CCCTAACAGGCCTAAG-1	Basal_Sensitive	0.0881688233667407
OLK55_CCCTAACAGTAAACTG-1	Differentiated_Sensitive	0.16467525532341
OLK55_CCCTAACAGTTACGAA-1	Cycling_Sensitive	0.073207014599445
OLK55_CCCTAACAGTTGCCCG-1	Differentiated_Sensitive	0.161766809387128
OLK55_CCCTAACCACGCCAGT-1	Basal_Sensitive	0.143858411130289
OLK55_CCCTAACCAGGCCTGT-1	Cycling_Sensitive	0.0921548246826933
OLK55_CCCTAACGTCTAATCG-1	Basal_Sensitive	0.0744943595220613
OLK55_CCCTAACTCTCCGTGT-1	Cycling_Sensitive	0.119608647143525
OLK55_CCCTAACTCTGTTCAT-1	Differentiated_Sensitive	0.144401956764282
OLK55_CCCTCAAAGCAACTTC-1	Cycling_Sensitive	0.0579686650709947
OLK55_CCCTCAACAAGCTACT-1	Basal_Sensitive	0.0544117787292475
OLK55_CCCTCAATCCACTTCG-1	Cycling_Sensitive	0.147739517674769
OLK55_CCCTCAATCCTTGACC-1	Basal_Sensitive	0.0477652645732213
OLK55_CCCTCAATCGTCTAAG-1	Cycling_Sensitive	0.0592750817702423
OLK55_CCCTCAATCTTAGGAC-1	Cycling_Sensitive	0.163302087405952
OLK55_CCCTCTCGTCTTCAAG-1	Cycling_Sensitive	0.123155997596956
OLK55_CCCTCTCGTGACTGTT-1	Cycling_Sensitive	0.0808261893636702
OLK55_CCCTCTCGTGCTCCGA-1	Basal_Sensitive	0.108995203448177
OLK55_CCCTTAGCAAACAGGC-1	Basal_Sensitive	0.115136315523473
OLK55_CCCTTAGCAAACCACT-1	Cycling_Sensitive	0.0751809434807899
OLK55_CCGAACGAGGAGGGTG-1	Basal_Sensitive	0.0752953741405781
OLK55_CCGAACGCATCGCCTT-1	Cycling_Sensitive	0.0968178740690589
OLK55_CCGAACGGTACTAGCT-1	Basal_Sensitive	0.06876329064434
OLK55_CCGAACGGTAGCCAGA-1	Cycling_Sensitive	0.152373959396188
OLK55_CCGAACGGTCTGATCA-1	Cycling_Sensitive	0.123241820591797
OLK55_CCGAACGGTGATAGTA-1	Differentiated_Sensitive	0.17631857495685
OLK55_CCGAACGGTGGTAACG-1	Cycling_Sensitive	0.108346763042711
OLK55_CCGATCTGTACGGATG-1	Cycling_Sensitive	0.102272402185626
OLK55_CCGCAAGAGATCGACG-1	Differentiated_Sensitive	0.1447166410787
OLK55_CCGCAAGTCGCGAAGA-1	Differentiated_Sensitive	0.103483460001716
OLK55_CCGGACAAGAAACTGT-1	Basal_Sensitive	0.0605242831395959
OLK55_CCGGACAAGATGCCGA-1	Basal_Sensitive	0.0867575118960207
OLK55_CCGGACACATGAGATA-1	Differentiated_Sensitive	0.234420742464264
OLK55_CCGGACATCAGCCCAG-1	Differentiated_Sensitive	0.197421495799441
OLK55_CCGGACATCCGCACGA-1	Basal_Sensitive	0.0471645036093337
OLK55_CCGGGTAAGTTGGCGA-1	Basal_Sensitive	0.060962934002117
OLK55_CCGGGTAGTACGTGAG-1	Basal_Sensitive	0.0629654705484089
OLK55_CCGGGTATCCTCACGT-1	Basal_Sensitive	0.113229137860337
OLK55_CCGGTAGAGAGAAGGT-1	Basal_Sensitive	0.135972231493225
OLK55_CCGGTAGTCTATTGTC-1	Differentiated_Sensitive	0.188019109920185
OLK55_CCGGTGACAAGTATCC-1	Basal_Sensitive	0.0686488599845519
OLK55_CCGGTGACATTGAGCT-1	Cycling_Sensitive	0.0893989529594629
OLK55_CCGTAGGAGAACGCGT-1	Basal_Sensitive	0.0969227688405313
OLK55_CCGTAGGAGAGATGCC-1	Cycling_Sensitive	0.0918210685916447
OLK55_CCGTAGGAGGCTTCCG-1	Differentiated_Sensitive	0.16079414877893
OLK55_CCGTAGGGTACGCGTC-1	Basal_Sensitive	0.0753144459172094
OLK55_CCGTAGGGTCACGACC-1	Basal_Sensitive	0.0543259557344064
OLK55_CCGTAGGGTCGAGCAA-1	Differentiated_Sensitive	0.141941697578838
OLK55_CCGTAGGTCAGCGTCG-1	Cycling_Sensitive	0.152679107822289
OLK55_CCGTGAGAGCCTCAAT-1	Basal_Sensitive	0.0743227135323791
OLK55_CCGTGAGTCACCTGTC-1	Differentiated_Sensitive	0.231292971096723
OLK55_CCGTTCAAGGATTCAA-1	Basal_Sensitive	0.101156703252692
OLK55_CCGTTCAAGTTGAAAC-1	Basal_Sensitive	0.127656936881955
OLK55_CCGTTCAGTAGACGTG-1	Basal_Sensitive	0.0901713599130327
OLK55_CCGTTCAGTCCAGAAG-1	Basal_Sensitive	0.0600284169471807
OLK55_CCGTTCAGTTCTAAGC-1	Basal_Sensitive	0.136277379919326
OLK55_CCTAACCAGAGCATCG-1	Basal_Sensitive	0.0878922826055861
OLK55_CCTAACCCAAGCGATG-1	Differentiated_Sensitive	0.135018642661657
OLK55_CCTAACCTCCGTTTCG-1	Basal_Sensitive	0.0928032650881593
OLK55_CCTACGTCAAGTCATC-1	Basal_Sensitive	0.0808834046935642
OLK55_CCTACGTCACTACTTT-1	Cycling_Sensitive	0.0819895677381827
OLK55_CCTACGTCATTGACAC-1	Basal_Sensitive	0.0556323724336541
OLK55_CCTACGTTCGTAACAC-1	Cycling_Sensitive	0.105772073197479
OLK55_CCTATCGAGGTTCCGC-1	Basal_Sensitive	0.103445316448454
OLK55_CCTATCGAGTACTGGG-1	Differentiated_Sensitive	0.191118273622779
OLK55_CCTATCGAGTCATACC-1	Cycling_Sensitive	0.0758198479979403
OLK55_CCTATCGGTACGAGTG-1	Differentiated_Sensitive	0.191490173267091
OLK55_CCTATCGGTTGAGTCT-1	Basal_Sensitive	0.0869005502207558
OLK55_CCTCAACGTCTCCTGT-1	Cycling_Sensitive	0.0910105180848122
OLK55_CCTCACAAGACCATAA-1	Differentiated_Sensitive	0.196649088845871
OLK55_CCTCACAAGCAATTAG-1	Basal_Sensitive	0.159373301419894
OLK55_CCTCACAGTCACATTG-1	Basal_Sensitive	0.0939952511276188
OLK55_CCTCACATCCGTGACG-1	Differentiated_Sensitive	0.16948134303451
OLK55_CCTCAGTAGGTCCCTG-1	Differentiated_Sensitive	0.127819046983322
OLK55_CCTCATGGTGTCTTAG-1	Differentiated_Sensitive	0.136935356213108
OLK55_CCTCCAAAGACTCCGC-1	Basal_Sensitive	0.0794530214462128
OLK55_CCTCCAACAAGTGGGT-1	Differentiated_Sensitive	0.116690665318928
OLK55_CCTCCAACATACCGTA-1	Basal_Sensitive	0.124367055413047
OLK55_CCTCCAATCGAGGCAA-1	Basal_Sensitive	0.113591501616333
OLK55_CCTCCTCCAGCACACC-1	Differentiated_Sensitive	0.103969790305816
OLK55_CCTCCTCGTGACAACG-1	Differentiated_Sensitive	0.238997968855789
OLK55_CCTCCTCGTGCATACT-1	Cycling_Sensitive	0.0773074465751857
OLK55_CCTCCTCTCGCTCTAC-1	Basal_Sensitive	0.112723735779607
OLK55_CCTCCTCTCTAGAGCT-1	Basal_Sensitive	0.0894370965127256
OLK55_CCTCTAGAGTACCCTA-1	Basal_Sensitive	0.087777851945798
OLK55_CCTCTAGAGTATGCAA-1	Cycling_Sensitive	0.0927937291998436
OLK55_CCTCTAGGTATCGATC-1	Cycling_Sensitive	0.0684199986649756
OLK55_CCTCTAGTCCGTCAAA-1	Cycling_Sensitive	0.0665891081083658
OLK55_CCTCTCCAGCGGGTAT-1	Cycling_Sensitive	0.107088025785042
OLK55_CCTCTCCCAAGTTCCA-1	Cycling_Sensitive	0.0844402910353114
OLK55_CCTCTCCTCGGTAACT-1	Cycling_Sensitive	0.115279353848208
OLK55_CCTGCATAGGTTACAA-1	Basal_Sensitive	0.111941792937721
OLK55_CCTGCATAGTTGCCCG-1	Differentiated_Sensitive	0.2106573087816
OLK55_CCTGCATCAATGGCAG-1	Basal_Sensitive	0.0665318927784718
OLK55_CCTGCATCATTCAGGT-1	Differentiated_Sensitive	0.209732327614979
OLK55_CCTGCATGTTTCGTGA-1	Cycling_Sensitive	0.159735665175889
OLK55_CCTGCATTCCAAGAGG-1	Basal_Sensitive	0.053544012892521
OLK55_CCTGTTGAGTGCACTT-1	Basal_Sensitive	0.104246331066971
OLK55_CCTTCAGAGTTTCGAC-1	Cycling_Sensitive	0.0752190870340527
OLK55_CCTTCAGCACACAGAG-1	Differentiated_Sensitive	0.147386689807089
OLK55_CCTTCAGCAGATCACT-1	Differentiated_Sensitive	0.199891290873201
OLK55_CCTTCAGCAGCGTAGA-1	Cycling_Sensitive	0.0991160231531368
OLK55_CCTTCAGGTACGCTTA-1	Basal_Sensitive	0.10768878674893
OLK55_CCTTCAGGTAGCTCGC-1	Basal_Sensitive	0.0622884224779959
OLK55_CCTTGTGAGCGCTGAA-1	Cycling_Sensitive	0.0920976093527993
OLK55_CCTTGTGCAACAGCTT-1	Basal_Sensitive	0.0986964440672471
OLK55_CCTTGTGTCCCGAGTG-1	Basal_Sensitive	0.0680767066856113
OLK55_CCTTTGGAGTGATAGT-1	Cycling_Sensitive	0.121315571152031
OLK55_CCTTTGGCACACCGCA-1	Cycling_Sensitive	0.146719177624992
OLK55_CCTTTGGGTTGGGTAG-1	Cycling_Sensitive	0.060314493596651
OLK55_CCTTTGGTCTTTCGAT-1	Basal_Sensitive	0.106000934517055
OLK55_CGAAGGAAGTACTGTC-1	Differentiated_Sensitive	0.162577359893961
OLK55_CGAAGGAGTTATCCAG-1	Cycling_Sensitive	0.168575433644521
OLK55_CGAAGTTCAAGAAATC-1	Cycling_Sensitive	0.0669705436409929
OLK55_CGAAGTTCACTGTGTA-1	Cycling_Sensitive	0.142351740776412
OLK55_CGAAGTTCAGGAGGAG-1	Basal_Sensitive	0.0632610830861949
OLK55_CGAAGTTGTATGGTAA-1	Basal_Sensitive	0.0600570246121277
OLK55_CGAATTGAGCATAGGC-1	Basal_Sensitive	0.0955686726997053
OLK55_CGAATTGAGTAGAATC-1	Differentiated_Sensitive	0.17962752820239
OLK55_CGAATTGGTATCTTCT-1	Differentiated_Sensitive	0.200301334070775
OLK55_CGACAGCGTATAGGGC-1	Basal_Sensitive	0.121830509121077
OLK55_CGACAGCGTGAGTTTC-1	Cycling_Sensitive	0.0431880381816968
OLK55_CGACAGCGTGTAGCAG-1	Basal_Sensitive	0.0728923302850277
OLK55_CGACAGCTCGCTGCGA-1	Basal_Sensitive	0.0704892864294773
OLK55_CGACAGCTCGGTCACG-1	Cycling_Sensitive	0.161185120199872
OLK55_CGACAGCTCTTCTGTA-1	Differentiated_Sensitive	0.204630627366092
OLK55_CGAGAAGGTAAGGCCA-1	Basal_Sensitive	0.0910772693030219
OLK55_CGAGGCTAGAGCAGAA-1	Basal_Sensitive	0.0989825207167174
OLK55_CGAGTTAAGCTAGCCC-1	Cycling_Sensitive	0.0794053420046344
OLK55_CGAGTTAAGGCATGGT-1	Differentiated_Sensitive	0.161604699285762
OLK55_CGAGTTAGTAGTCTTG-1	Basal_Sensitive	0.100441511629016
OLK55_CGAGTTATCCAAGCAT-1	Cycling_Sensitive	0.076887867489296
OLK55_CGATCGGAGCATTTGC-1	Differentiated_Sensitive	0.131843191852537
OLK55_CGATCGGAGTCGCGAA-1	Basal_Sensitive	0.0445230625458915
OLK55_CGATCGGTCCTGGGAC-1	Cycling_Sensitive	0.093871284579515
OLK55_CGATCGGTCGAGTACT-1	Differentiated_Sensitive	0.165810026032975
OLK55_CGATGCGTCATACAGC-1	Basal_Sensitive	0.077593523224656
OLK55_CGATGCGTCCTTGAAG-1	Basal_Sensitive	0.0830957307828011
OLK55_CGATGGCAGAACTCCT-1	Basal_Sensitive	0.0560328797429124
OLK55_CGATGGCAGCTGGTGA-1	Basal_Sensitive	0.07017460211506
OLK55_CGATGGCCAATGCAAA-1	Basal_Sensitive	0.108299083601133
OLK55_CGATGGCCATACCATG-1	Basal_Sensitive	0.073884062669858
OLK55_CGATGGCGTCATTGCA-1	Cycling_Sensitive	0.137755442608256
OLK55_CGATGGCTCCGATCGG-1	Basal_Sensitive	0.0747709002832159
OLK55_CGATGGCTCGAGTGAG-1	Basal_Sensitive	0.045448043712512
OLK55_CGATGGCTCGCTGTTC-1	Cycling_Sensitive	0.0799012081970496
OLK55_CGCAGGTAGTTACGTC-1	Basal_Sensitive	0.0750474410443705
OLK55_CGCAGGTGTCACTCGG-1	Cycling_Sensitive	0.0912679870693354
OLK55_CGCATAAAGTACGAGC-1	Cycling_Sensitive	0.193073130727493
OLK55_CGCATGGCAATTCTCT-1	Basal_Sensitive	0.0734263400307056
OLK55_CGCATGGTCCCATACC-1	Basal_Sensitive	0.0396597595048967
OLK55_CGCATGGTCGAAATCC-1	Differentiated_Sensitive	0.182307112819095
OLK55_CGCCAGATCTTACTGT-1	Cycling_Sensitive	0.0934803131585723
OLK55_CGCCATTAGCAACCAG-1	Differentiated_Sensitive	0.151210581021675
OLK55_CGCCATTAGCATCCCG-1	Basal_Sensitive	0.114478339229691
OLK55_CGCCATTAGCGTTAGG-1	Basal_Sensitive	0.103473924113401
OLK55_CGCCATTTCGGATTAC-1	Basal_Sensitive	0.0545262093890356
OLK55_CGCGTGAGTAGAGTTA-1	Basal_Sensitive	0.0597614120743418
OLK55_CGCGTGATCGGTCAGC-1	Cycling_Sensitive	0.0921738964593247
OLK55_CGGAACCCACCCTTAC-1	Cycling_Sensitive	0.0545929606072454
OLK55_CGGAATTAGCACTAAA-1	Basal_Sensitive	0.0438841580287412
OLK55_CGGAATTAGTCATCCA-1	Basal_Sensitive	0.0709279372919984
OLK55_CGGAATTCAGTGAGCA-1	Cycling_Sensitive	0.0981052189916752
OLK55_CGGAATTTCACAGTGT-1	Differentiated_Sensitive	0.198165295088064
OLK55_CGGACACCAATTTCCT-1	Differentiated_Sensitive	0.16524740862235
OLK55_CGGACACCAGCTCTGG-1	Basal_Sensitive	0.0857371718462433
OLK55_CGGACACCATCTTTCA-1	Basal_Sensitive	0.0916494226019625
OLK55_CGGACACGTACTCGAT-1	Differentiated_Sensitive	0.195695500014304
OLK55_CGGAGAAAGGTTGACG-1	Differentiated_Sensitive	0.162615503447224
OLK55_CGGAGAATCTAGGAAA-1	Basal_Sensitive	0.0851554826589871
OLK55_CGGCAGTGTGACATCT-1	Cycling_Sensitive	0.0953207396034978
OLK55_CGGGACTAGAATCTAG-1	Cycling_Sensitive	0.150123489753688
OLK55_CGGGACTCAAGTGATA-1	Basal_Sensitive	0.0911249487446003
OLK55_CGGGACTCAGAAGTTA-1	Differentiated_Sensitive	0.176309039068534
OLK55_CGGGACTGTCACTGAT-1	Differentiated_Sensitive	0.125272964803036
OLK55_CGGGACTGTCCTGGTG-1	Basal_Sensitive	0.071147262723259
OLK55_CGGGACTTCCTCTCTT-1	Cycling_Sensitive	0.0843067885988919
OLK55_CGGGCATAGACCGTTT-1	Basal_Sensitive	0.0500634136572992
OLK55_CGGGCATCACCAGCTG-1	Cycling_Sensitive	0.107526676647563
OLK55_CGGGCATCAGCTGCCA-1	Basal_Sensitive	0.0750092974911078
OLK55_CGGGCATTCAAGAGTA-1	Basal_Sensitive	0.100832483049959
OLK55_CGGGTCAGTACTTCCC-1	Basal_Sensitive	0.0756005225666797
OLK55_CGGGTCAGTAGCTGCC-1	Basal_Sensitive	0.128210018404264
OLK55_CGGGTCAGTATGTCCA-1	Differentiated_Sensitive	0.168146318670316
OLK55_CGGGTGTAGCGGTAGT-1	Differentiated_Sensitive	0.180123394394805
OLK55_CGGGTGTCAACCGCTG-1	Differentiated_Sensitive	0.143696301028922
OLK55_CGGGTGTCATGTGTCA-1	Differentiated_Sensitive	0.108451657814184
OLK55_CGGGTGTTCAACGAGG-1	Basal_Sensitive	0.135390542305969
OLK55_CGGTCAGAGCACGTCC-1	Cycling_Sensitive	0.120409661762041
OLK55_CGGTCAGGTGTAACGG-1	Cycling_Sensitive	0.105905575633898
OLK55_CGTAAGTCAACACAAA-1	Basal_Sensitive	0.0882641822498975
OLK55_CGTAAGTGTCAAGCGA-1	Basal_Sensitive	0.0402605204687843
OLK55_CGTAAGTGTCATCACA-1	Basal_Sensitive	0.0857276359579277
OLK55_CGTAAGTGTGGGTTGA-1	Cycling_Sensitive	0.100555942288804
OLK55_CGTAAGTTCCGTAATG-1	Basal_Sensitive	0.0823996109357567
OLK55_CGTAATGCACCGTGGT-1	Basal_Sensitive	0.0617162691790554
OLK55_CGTAATGCAGTTTCGA-1	Cycling_Sensitive	0.124786634498937
OLK55_CGTAATGCATGAAAGT-1	Cycling_Sensitive	0.0865667941297072
OLK55_CGTAGTACAAGTCCCG-1	Cycling_Sensitive	0.0573679041071071
OLK55_CGTAGTAGTACTCCCT-1	Cycling_Sensitive	0.101633497668475
OLK55_CGTAGTAGTCTGTAAC-1	Cycling_Sensitive	0.115374712731364
OLK55_CGTAGTAGTTCTTAGG-1	Differentiated_Sensitive	0.119742149579944
OLK55_CGTAGTATCCAAACCA-1	Cycling_Sensitive	0.096255256658434
OLK55_CGTCAAACATGACACT-1	Basal_Sensitive	0.056900645579639
OLK55_CGTCAAATCAACCTTT-1	Differentiated_Sensitive	0.227745620643291
OLK55_CGTCAAATCTCCGAGG-1	Differentiated_Sensitive	0.174249287192348
OLK55_CGTCCATAGGATCATA-1	Differentiated_Sensitive	0.163101833751323
OLK55_CGTCCATAGGTGAGAA-1	Differentiated_Sensitive	0.18668408555599
OLK55_CGTCCATAGGTGCAGT-1	Basal_Sensitive	0.10431308228518
OLK55_CGTCCATCAAGGTCGA-1	Cycling_Sensitive	0.165428590500348
OLK55_CGTCCATCACCTGAAT-1	Basal_Sensitive	0.0823423956058627
OLK55_CGTCCATCACTTGGCG-1	Differentiated_Sensitive	0.159459124414735
OLK55_CGTCCATCATAGATGA-1	Cycling_Sensitive	0.111512677963516
OLK55_CGTGAATCACAGAGCA-1	Basal_Sensitive	0.068086242573927
OLK55_CGTGAATGTCTCACGG-1	Cycling_Sensitive	0.10338810111856
OLK55_CGTGAATGTTCCCAAA-1	Cycling_Sensitive	0.0510932895953923
OLK55_CGTGAATGTTCGGCGT-1	Differentiated_Sensitive	0.196782591282291
OLK55_CGTGATAAGCCGGATA-1	Basal_Sensitive	0.088483507681158
OLK55_CGTGATAAGTAACCTC-1	Basal_Sensitive	0.0816176680938713
OLK55_CGTGATACACCGTGCA-1	Cycling_Sensitive	0.15572105619499
OLK55_CGTGATATCAAAGCCT-1	Cycling_Sensitive	0.109538749082171
OLK55_CGTGCTTGTGTCCCTT-1	Cycling_Sensitive	0.0568529661380606
OLK55_CGTGCTTTCTGTAACG-1	Basal_Sensitive	0.0917447814851192
OLK55_CGTGTCTAGCCATTTG-1	Differentiated_Sensitive	0.173886923436353
OLK55_CGTGTCTGTGACTATC-1	Cycling_Sensitive	0.107650643195667
OLK55_CGTGTCTGTGTTCAGT-1	Cycling_Sensitive	0.153155902238073
OLK55_CGTGTCTTCGTCTCAC-1	Differentiated_Sensitive	0.113019348317393
OLK55_CGTGTCTTCGTTCCTG-1	Basal_Sensitive	0.0579114497411006
OLK55_CGTTAGAAGCGTGAAC-1	Basal_Sensitive	0.048747461069736
OLK55_CGTTAGAAGGACTATA-1	Basal_Sensitive	0.123937940438842
OLK55_CGTTAGAAGTGATGGC-1	Basal_Sensitive	0.0515891557878074
OLK55_CGTTAGAGTCGTATGT-1	Basal_Sensitive	0.0807689740337761
OLK55_CGTTCTGAGGTTCAGG-1	Cycling_Sensitive	0.140625744991275
OLK55_CGTTCTGTCTTAAGGC-1	Differentiated_Sensitive	0.141073931742111
OLK55_CGTTGGGAGCTAATCC-1	Cycling_Sensitive	0.0614874078594791
OLK55_CGTTGGGCAAATTGGA-1	Cycling_Sensitive	0.049128896602363
OLK55_CGTTGGGCATCCTCAC-1	Basal_Sensitive	0.0374188257507128
OLK55_CTAACCCAGCAACTTC-1	Basal_Sensitive	0.0365987393555647
OLK55_CTAACCCAGGTCTTTG-1	Basal_Sensitive	0.0779272793157047
OLK55_CTAACCCCACAATGTC-1	Basal_Sensitive	0.107965327510084
OLK55_CTAACCCCACCTTCGT-1	Basal_Sensitive	0.0566622483717471
OLK55_CTAACCCGTATGGTTC-1	Cycling_Sensitive	0.0717861672404093
OLK55_CTAACCCTCCCTCTAG-1	Differentiated_Sensitive	0.146967110721199
OLK55_CTAACCCTCGCCCAGA-1	Basal_Sensitive	0.162253139691228
OLK55_CTAACTTCACTCCCTA-1	Basal_Sensitive	0.127046640029752
OLK55_CTAACTTGTAGGAAAG-1	Differentiated_Sensitive	0.187189487636721
OLK55_CTAAGTGAGGAATCGC-1	Basal_Sensitive	0.0333374655516035
OLK55_CTAAGTGTCCACATAG-1	Cycling_Sensitive	0.102672909494884
OLK55_CTACAGAAGGTGGGTT-1	Cycling_Sensitive	0.215415717051122
OLK55_CTACAGATCACCTCAC-1	Cycling_Sensitive	0.0579686650709947
OLK55_CTACAGATCGCATTGA-1	Differentiated_Sensitive	0.161290014971345
OLK55_CTACATTGTCAAGCGA-1	Cycling_Sensitive	0.121210676380558
OLK55_CTACATTGTCTGCAAT-1	Differentiated_Sensitive	0.161604699285762
OLK55_CTACATTTCCAAGGGA-1	Basal_Sensitive	0.0303908760620596
OLK55_CTACATTTCTACCCAC-1	Differentiated_Sensitive	0.169776955572296
OLK55_CTACCCAGTGCGGCTT-1	Basal_Sensitive	0.0996977123403931
OLK55_CTACCCATCCCTCAAC-1	Differentiated_Sensitive	0.171207338819648
OLK55_CTACCCATCCTTATGT-1	Differentiated_Sensitive	0.184834123222749
OLK55_CTACCCATCTTCGCTG-1	Cycling_Sensitive	0.103788608427818
OLK55_CTACCTGCATGTTCGA-1	Differentiated_Sensitive	0.116995813745029
OLK55_CTACCTGTCGCTGCGA-1	Basal_Sensitive	0.0953588831567605
OLK55_CTACCTGTCTACCAGA-1	Cycling_Sensitive	0.0816939552003967
OLK55_CTACTATAGGTGCAGT-1	Cycling_Sensitive	0.0808071175870388
OLK55_CTACTATAGTCTCTGA-1	Cycling_Sensitive	0.0854701669734044
OLK55_CTACTATGTGGAGGTT-1	Basal_Sensitive	0.0744276083038515
OLK55_CTACTATGTTGCTGAT-1	Differentiated_Sensitive	0.111617572734988
OLK55_CTACTATTCGAATCCA-1	Cycling_Sensitive	0.0988013388387195
OLK55_CTAGACAAGCTAAATG-1	Cycling_Sensitive	0.0519324477671717
OLK55_CTAGACACAGCCTTCT-1	Basal_Sensitive	0.0819609600732356
OLK55_CTAGACACATGCCGCA-1	Basal_Sensitive	0.0562140616209103
OLK55_CTAGACAGTCACTTAG-1	Cycling_Sensitive	0.0955019214814956
OLK55_CTAGACAGTGCCTAAT-1	Cycling_Sensitive	0.14958948000801
OLK55_CTAGACAGTGGTCTGC-1	Basal_Sensitive	0.0683723192233973
OLK55_CTAGGTAAGGGCATGT-1	Differentiated_Sensitive	0.151658767772512
OLK55_CTAGGTACACCGTACG-1	Basal_Sensitive	0.0554321187790249
OLK55_CTAGGTACACTCGATA-1	Cycling_Sensitive	0.0683532474467659
OLK55_CTAGGTACACTGAGTT-1	Differentiated_Sensitive	0.13781265793815
OLK55_CTAGGTAGTCACTCGG-1	Basal_Sensitive	0.113677324611174
OLK55_CTATAGGGTCTTGAGT-1	Cycling_Sensitive	0.0717289519105152
OLK55_CTATAGGGTGCTCCGA-1	Cycling_Sensitive	0.0973137402614741
OLK55_CTATAGGGTGGTCCGT-1	Basal_Sensitive	0.118302230444277
OLK55_CTATCCGAGTCTTCGA-1	Basal_Sensitive	0.119713541914997
OLK55_CTATCCGGTATTAAGG-1	Differentiated_Sensitive	0.119169996281004
OLK55_CTATCTAAGTTCACTG-1	Basal_Sensitive	0.0455052590424061
OLK55_CTATCTACAATGTCTG-1	Basal_Sensitive	0.0724059999809282
OLK55_CTATCTACACGCCACA-1	Basal_Sensitive	0.0555084058855503
OLK55_CTATCTACAGCCCACA-1	Cycling_Sensitive	0.0919736428046955
OLK55_CTATCTAGTCAAAGCG-1	Basal_Sensitive	0.163082761974692
OLK55_CTATCTAGTGCCCACA-1	Differentiated_Sensitive	0.112361372023611
OLK55_CTATCTATCTATGCCC-1	Basal_Sensitive	0.145326937930903
OLK55_CTCAACCAGTCATAGA-1	Cycling_Sensitive	0.157237262437182
OLK55_CTCAACCCAACGGCTC-1	Differentiated_Sensitive	0.153327548227755
OLK55_CTCAACCGTGGATTTC-1	Cycling_Sensitive	0.102568014723412
OLK55_CTCAACCTCGGTGTAT-1	Differentiated_Sensitive	0.0986296928490373
OLK55_CTCAAGAAGCCAAGGT-1	Cycling_Sensitive	0.110930988776259
OLK55_CTCAAGACATGTGACT-1	Differentiated_Sensitive	0.207119494216484
OLK55_CTCAATTCAAAGTGTA-1	Differentiated_Sensitive	0.116452268111036
OLK55_CTCAATTTCATGGATC-1	Cycling_Sensitive	0.0970848789418978
OLK55_CTCAGGGAGGATAATC-1	Basal_Sensitive	0.120419197650357
OLK55_CTCAGGGGTTACCCTC-1	Cycling_Sensitive	0.128076515967845
OLK55_CTCAGTCAGTAAGCAT-1	Differentiated_Sensitive	0.146890823614674
OLK55_CTCAGTCGTCACGCTG-1	Basal_Sensitive	0.115060028416947
OLK55_CTCAGTCTCCTCTCGA-1	Cycling_Sensitive	0.135619403625545
OLK55_CTCATCGCAACCGATT-1	Differentiated_Sensitive	0.169099907501883
OLK55_CTCATCGGTAGGATAT-1	Cycling_Sensitive	0.111989472379299
OLK55_CTCATCGGTCATCACA-1	Cycling_Sensitive	0.17751056099631
OLK55_CTCATCGGTGAGGATC-1	Differentiated_Sensitive	0.197326136916284
OLK55_CTCATGCAGGGTCAAC-1	Cycling_Sensitive	0.0724250717575596
OLK55_CTCATGCAGTGCAGGT-1	Cycling_Sensitive	0.131557115203067
OLK55_CTCATGCCACGGCTAC-1	Basal_Sensitive	0.0815413809873459
OLK55_CTCATGCCAGTGTGGA-1	Cycling_Sensitive	0.0815985963172399
OLK55_CTCATGCGTATCGTGT-1	Basal_Sensitive	0.0614874078594791
OLK55_CTCATGCGTCCGGTGT-1	Basal_Sensitive	0.0500634136572992
OLK55_CTCATGCTCCCGGTAG-1	Cycling_Sensitive	0.0962647925467497
OLK55_CTCCAACAGATCGCTT-1	Cycling_Sensitive	0.100689444725223
OLK55_CTCCAACAGGCTGGAT-1	Differentiated_Sensitive	0.162367570351016
OLK55_CTCCAACCAGGCGATA-1	Differentiated_Sensitive	0.19846090762585
OLK55_CTCCACAAGAGCTGCA-1	Basal_Sensitive	0.124080978763577
OLK55_CTCCACACAAGTCCCG-1	Basal_Sensitive	0.113419855626651
OLK55_CTCCACACACGAAAGC-1	Basal_Sensitive	0.0852413056538282
OLK55_CTCCACACATGAAGCG-1	Cycling_Sensitive	0.0844021474820487
OLK55_CTCCACATCAAATAGG-1	Cycling_Sensitive	0.108241868271239
OLK55_CTCCACATCGGTAGGA-1	Differentiated_Sensitive	0.137402614740576
OLK55_CTCCACATCTAACACG-1	Cycling_Sensitive	0.178349719168089
OLK55_CTCCATGCAGAGATTA-1	Cycling_Sensitive	0.123785366225791
OLK55_CTCCATGCAGATGCGA-1	Cycling_Sensitive	0.0974472426978935
OLK55_CTCCATGCATCCTTCG-1	Differentiated_Sensitive	0.143972841790077
OLK55_CTCCATGGTTAAACCC-1	Cycling_Sensitive	0.104284474620233
OLK55_CTCCATGTCCATCCGT-1	Cycling_Sensitive	0.0489858582776279
OLK55_CTCCCAAAGACGTCCC-1	Differentiated_Sensitive	0.163664451161948
OLK55_CTCCCAAAGTCGAATA-1	Differentiated_Sensitive	0.170024888668504
OLK55_CTCCCAAGTAACCCGC-1	Differentiated_Sensitive	0.188600799107441
OLK55_CTCCCAATCAAGAGGC-1	Cycling_Sensitive	0.128314913175737
OLK55_CTCCCAATCCACACAA-1	Basal_Sensitive	0.0784898967263295
OLK55_CTCCCTCAGTAATCCC-1	Basal_Sensitive	0.0968464817340059
OLK55_CTCCCTCGTACGTTCA-1	Basal_Sensitive	0.129754832311404
OLK55_CTCCGATGTAAGGAGA-1	Basal_Sensitive	0.0533819027911545
OLK55_CTCCGATGTCCAGTTA-1	Cycling_Sensitive	0.0859564972775039
OLK55_CTCCGATGTCGTCGGT-1	Basal_Sensitive	0.0338333317440186
OLK55_CTCCGATGTTCTTAGG-1	Basal_Sensitive	0.0589222539025623
OLK55_CTCCGATTCTGGCCAG-1	Basal_Sensitive	0.0702985686631638
OLK55_CTCCTCCAGATGGCGT-1	Basal_Sensitive	0.0318880105276207
OLK55_CTCCTCCGTACTCGTA-1	Basal_Sensitive	0.0861853585970801
OLK55_CTCCTCCGTGTCGATT-1	Basal_Sensitive	0.123136925820325
OLK55_CTCCTCCGTTGTCATG-1	Basal_Sensitive	0.0636234468421906
OLK55_CTCCTCCGTTTGGAAA-1	Basal_Sensitive	0.0528478930454767
OLK55_CTCCTTTAGACGAGCT-1	Differentiated_Sensitive	0.175059837699181
OLK55_CTCCTTTAGATGATTG-1	Basal_Sensitive	0.0906004748872381
OLK55_CTCCTTTAGCCTCATA-1	Cycling_Sensitive	0.126722419827019
OLK55_CTCCTTTAGGCAGTCA-1	Basal_Sensitive	0.0605433549162272
OLK55_CTCCTTTAGGGCTAAC-1	Differentiated_Sensitive	0.1265889173906
OLK55_CTCCTTTCAGATACTC-1	Basal_Sensitive	0.156922578122765
OLK55_CTCCTTTCATGACGAG-1	Differentiated_Sensitive	0.145803732346687
OLK55_CTCCTTTGTACTTGTG-1	Differentiated_Sensitive	0.181153270332898
OLK55_CTCCTTTTCTCTATGT-1	Basal_Sensitive	0.0888840149904164
OLK55_CTCGAGGGTAAGACCG-1	Cycling_Sensitive	0.0461823071128191
OLK55_CTCTCAGCACGAAAGC-1	Differentiated_Sensitive	0.114201798468536
OLK55_CTCTCAGTCTAGTCAG-1	Basal_Sensitive	0.0629368628834619
OLK55_CTCTCGAAGTGAGTGC-1	Cycling_Sensitive	0.122803169729276
OLK55_CTCTCGACAACAAAGT-1	Basal_Sensitive	0.0719482773417758
OLK55_CTCTCGACAACTGCCG-1	Basal_Sensitive	0.0451905747279888
OLK55_CTCTCGACAAGCACAG-1	Cycling_Sensitive	0.101509531120372
OLK55_CTCTCGACATGGCTGC-1	Basal_Sensitive	0.131452220431594
OLK55_CTCTCGAGTCGTGGTC-1	Cycling_Sensitive	0.055870769641546
OLK55_CTCTCGATCTCTGAGA-1	Differentiated_Sensitive	0.161290014971345
OLK55_CTCTCGATCTTACACT-1	Cycling_Sensitive	0.0795865238826323
OLK55_CTCTGGTAGCCTCAAT-1	Differentiated_Sensitive	0.156817683351293
OLK55_CTCTGGTAGCTCCGAC-1	Basal_Sensitive	0.0756482020082581
OLK55_CTGAATGAGTGCTAGG-1	Differentiated_Sensitive	0.124491021961151
OLK55_CTGAATGGTTAAACAG-1	Basal_Sensitive	0.0441606987898958
OLK55_CTGAATGTCAGCCTTC-1	Basal_Sensitive	0.0807499022571448
OLK55_CTGAGCGAGAGCCATG-1	Differentiated_Sensitive	0.149274795693593
OLK55_CTGAGCGAGGTCACTT-1	Basal_Sensitive	0.11044465847216
OLK55_CTGAGCGGTAGAGACC-1	Basal_Sensitive	0.0622025994831549
OLK55_CTGAGCGGTCAACCAT-1	Differentiated_Sensitive	0.146166096102682
OLK55_CTGAGGCAGATTGCGG-1	Cycling_Sensitive	0.181143734444582
OLK55_CTGAGGCCACGCACCA-1	Basal_Sensitive	0.092488580773742
OLK55_CTGAGGCCATCGCTGG-1	Basal_Sensitive	0.088483507681158
OLK55_CTGATCCCATGACAAA-1	Basal_Sensitive	0.0530576825884215
OLK55_CTGATCCGTGAGATTA-1	Cycling_Sensitive	0.0458390151334548
OLK55_CTGATCCTCGCCGAAC-1	Cycling_Sensitive	0.0763157141903554
OLK55_CTGATCCTCGGTATGT-1	Cycling_Sensitive	0.0530100031468431
OLK55_CTGCAGGAGACTACCT-1	Basal_Sensitive	0.0785566479445393
OLK55_CTGCAGGGTAGTCTGT-1	Basal_Sensitive	0.0571771863407936
OLK55_CTGCATCAGTCAGGGT-1	Differentiated_Sensitive	0.155806879189831
OLK55_CTGCATCTCATATGGC-1	Cycling_Sensitive	0.143906090571867
OLK55_CTGCATCTCCTTGACC-1	Basal_Sensitive	0.165094834409299
OLK55_CTGCCATCATGGGAAC-1	Basal_Sensitive	0.0757244891147835
OLK55_CTGCCATGTCAACCAT-1	Differentiated_Sensitive	0.12279363384096
OLK55_CTGCCATGTCGACGCT-1	Basal_Sensitive	0.0845928652483622
OLK55_CTGCCATGTTCACGAT-1	Basal_Sensitive	0.174926335262761
OLK55_CTGCCATTCACATCAG-1	Cycling_Sensitive	0.127666472770271
OLK55_CTGCCATTCTCCACTG-1	Basal_Sensitive	0.0490049300542592
OLK55_CTGCCTAAGCTTCATG-1	Differentiated_Sensitive	0.0950823423956059
OLK55_CTGCCTAAGTACCGGA-1	Basal_Sensitive	0.0516845146709642
OLK55_CTGCCTAAGTCGCGAA-1	Basal_Sensitive	0.100536870512173
OLK55_CTGCCTATCGTCCTTG-1	Differentiated_Sensitive	0.200949774476241
OLK55_CTGCGAGCAATTGGTC-1	Basal_Sensitive	0.0443990959977877
OLK55_CTGCGAGGTAACACCT-1	Cycling_Sensitive	0.141998912908732
OLK55_CTGCGAGTCACCTCTG-1	Basal_Sensitive	0.0835915969752162
OLK55_CTGCGAGTCATGAGGG-1	Basal_Sensitive	0.105362029999905
OLK55_CTGCTCACACCGTCTT-1	Differentiated_Sensitive	0.25410281594782
OLK55_CTGCTCAGTTTCTTAC-1	Cycling_Sensitive	0.07729791068687
OLK55_CTGCTCATCTAAACGC-1	Cycling_Sensitive	0.0944625096550869
OLK55_CTGGACGAGGATTTAG-1	Basal_Sensitive	0.095168165390447
OLK55_CTGGACGAGTAGGGTC-1	Cycling_Sensitive	0.112246941363823
OLK55_CTGGCAGAGCGTTACT-1	Cycling_Sensitive	0.0653208349623809
OLK55_CTGGCAGGTCGAAGCA-1	Basal_Sensitive	0.0512363279201274
OLK55_CTGGCAGGTTCTTAGG-1	Cycling_Sensitive	0.114421123899797
OLK55_CTGGCAGTCCAGGACC-1	Basal_Sensitive	0.167259481056958
OLK55_CTGGTCTTCTGAGGTT-1	Differentiated_Sensitive	0.123976083992104
OLK55_CTGTACCAGTCGTTAC-1	Basal_Sensitive	0.0926602267634241
OLK55_CTGTACCGTTCCCAAA-1	Differentiated_Sensitive	0.187075056976933
OLK55_CTGTACCTCAGTGATC-1	Basal_Sensitive	0.0931084135142609
OLK55_CTGTACCTCGGATAAA-1	Differentiated_Sensitive	0.098992056605033
OLK55_CTGTACCTCGTCGATA-1	Differentiated_Sensitive	0.147310402700564
OLK55_CTGTAGAAGAATTTGG-1	Differentiated_Sensitive	0.189010842305015
OLK55_CTGTAGAAGGGTCAAC-1	Basal_Sensitive	0.0873582728599083
OLK55_CTGTAGAGTCTACACA-1	Basal_Sensitive	0.106487264821154
OLK55_CTGTAGAGTTAGGCTT-1	Differentiated_Sensitive	0.107583891977457
OLK55_CTGTAGATCAGTCACA-1	Basal_Sensitive	0.0685058216598167
OLK55_CTGTAGATCCATCCGT-1	Cycling_Sensitive	0.0582738134970963
OLK55_CTGTATTCACGTCGGT-1	Differentiated_Sensitive	0.176213680185378
OLK55_CTGTATTGTTATGGTC-1	Basal_Sensitive	0.117539359379023
OLK55_CTGTCGTAGGTCGAGT-1	Differentiated_Sensitive	0.156684180914873
OLK55_CTGTCGTAGTCGTTAC-1	Differentiated_Sensitive	0.155692448530043
OLK55_CTGTGAACAGAATGTA-1	Cycling_Sensitive	0.167602773036322
OLK55_CTGTGAAGTAGTGATA-1	Differentiated_Sensitive	0.162234067914597
OLK55_CTGTGGGAGCAGCACA-1	Differentiated_Sensitive	0.140663888544537
OLK55_CTGTGGGTCACCCATC-1	Cycling_Sensitive	0.079653275100842
OLK55_CTGTGGGTCAGACATC-1	Basal_Sensitive	0.0561282386260692
OLK55_CTGTGGGTCGCTACGG-1	Basal_Sensitive	0.0455720102606158
OLK55_CTTACCGAGTCATGAA-1	Cycling_Sensitive	0.0896754937206175
OLK55_CTTACCGCATCTAGAC-1	Cycling_Sensitive	0.0638713799383982
OLK55_CTTACCGTCCATCTCG-1	Basal_Sensitive	0.120867384401194
OLK55_CTTACCGTCTTGAGCA-1	Basal_Sensitive	0.181172342109529
OLK55_CTTAGGAGTGCCTAAT-1	Basal_Sensitive	0.0524187780712712
OLK55_CTTCAATAGCACCGAA-1	Differentiated_Sensitive	0.138747174993086
OLK55_CTTCAATGTGGAGAAA-1	Differentiated_Sensitive	0.172122784097953
OLK55_CTTCAATGTTGCTCGG-1	Cycling_Sensitive	0.0776125950012874
OLK55_CTTCAATTCCCATGGG-1	Differentiated_Sensitive	0.114783487655793
OLK55_CTTCCGACATCGCTGG-1	Basal_Sensitive	0.0755433072367856
OLK55_CTTCCGATCCTAGCTC-1	Basal_Sensitive	0.0879685697121115
OLK55_CTTCCTTCACTACCCT-1	Basal_Sensitive	0.113982473037276
OLK55_CTTCCTTGTCAGTCTA-1	Basal_Sensitive	0.0843830757054173
OLK55_CTTCCTTTCCCTCGAT-1	Differentiated_Sensitive	0.0665700363317345
OLK55_CTTCCTTTCTGGGCGT-1	Basal_Sensitive	0.0726062536355574
OLK55_CTTCGGTAGAATCGCG-1	Cycling_Sensitive	0.0802158925114669
OLK55_CTTCGGTAGATTAGAC-1	Differentiated_Sensitive	0.15417624228785
OLK55_CTTCGGTTCCTGGCTT-1	Cycling_Sensitive	0.108470729590815
OLK55_CTTCGGTTCGTCCATC-1	Cycling_Sensitive	0.0480608771110073
OLK55_CTTCTAAAGCCGTCGT-1	Basal_Sensitive	0.0913633459524922
OLK55_CTTCTAAGTAGAATGT-1	Cycling_Sensitive	0.142962037628615
OLK55_CTTCTAATCACCATGA-1	Basal_Sensitive	0.070145994450113
OLK55_CTTCTCTAGTAACGTA-1	Basal_Sensitive	0.127208750131118
OLK55_CTTCTCTAGTGTTGAA-1	Basal_Sensitive	0.0601237758303375
OLK55_CTTCTCTCAAGACCGA-1	Differentiated_Sensitive	0.105810216750741
OLK55_CTTCTCTCATCAGTGT-1	Basal_Sensitive	0.114354372681587
OLK55_CTTCTCTGTATCCCTC-1	Differentiated_Sensitive	0.221671259786205
OLK55_CTTCTCTGTGGACTAG-1	Basal_Sensitive	0.10248219172857
OLK55_CTTGAGAGTTGCCAAT-1	Basal_Sensitive	0.090161824024717
OLK55_CTTGATTAGGTTCCGC-1	Differentiated_Sensitive	0.223797762880601
OLK55_CTTGATTCAAGAGTTA-1	Cycling_Sensitive	0.103426244671822
OLK55_CTTGATTCAGCAGAAC-1	Basal_Sensitive	0.0809978353533523
OLK55_CTTGATTTCACCATGA-1	Cycling_Sensitive	0.0641097771462901
OLK55_CTTGATTTCATAGCAC-1	Basal_Sensitive	0.0770785852556095
OLK55_CTTTCAAAGTAGCAAT-1	Basal_Sensitive	0.0756100584549954
OLK55_CTTTCAACACAAAGTA-1	Basal_Sensitive	0.0894370965127256
OLK55_CTTTCAATCCCGTAAA-1	Basal_Sensitive	0.109233600656069
OLK55_CTTTCGGTCACTCCGT-1	Cycling_Sensitive	0.0887028331124186
OLK55_CTTTCGGTCATGCGGC-1	Cycling_Sensitive	0.147768125339716
OLK55_GAAACCTAGAATCGAT-1	Differentiated_Sensitive	0.210228193807394
OLK55_GAAACCTAGGCCTTGC-1	Differentiated_Sensitive	0.138689959663192
OLK55_GAAACCTAGTTAACAG-1	Cycling_Sensitive	0.167345304051799
OLK55_GAAACCTCAGATTTCG-1	Basal_Sensitive	0.0859755690541352
OLK55_GAAACCTCATCAGCAT-1	Differentiated_Sensitive	0.261130765636473
OLK55_GAAATGAAGTTCTCTT-1	Basal_Sensitive	0.0713570522662039
OLK55_GAAATGACACATGGTT-1	Differentiated_Sensitive	0.142132415345151
OLK55_GAAATGAGTTCGAGCC-1	Differentiated_Sensitive	0.123117854043693
OLK55_GAAATGATCATCTATC-1	Cycling_Sensitive	0.112409051465189
OLK55_GAAATGATCCAAGCTA-1	Differentiated_Sensitive	0.152087882746717
OLK55_GAACACTAGAAGCTCG-1	Basal_Sensitive	0.0596755890795007
OLK55_GAACACTAGGTAATCA-1	Cycling_Sensitive	0.121277427598768
OLK55_GAACACTGTATCCCTC-1	Cycling_Sensitive	0.154900969799842
OLK55_GAACACTGTTTCGCTC-1	Cycling_Sensitive	0.0393736828554264
OLK55_GAACGTTAGATGTTCC-1	Basal_Sensitive	0.0904383647858716
OLK55_GAACGTTAGGCAGGTT-1	Basal_Sensitive	0.0466495656402872
OLK55_GAACGTTAGTATCTGC-1	Cycling_Sensitive	0.0782514995184376
OLK55_GAACGTTAGTGCGCTC-1	Differentiated_Sensitive	0.192491441540237
OLK55_GAACGTTAGTTGTCAC-1	Cycling_Sensitive	0.0472312548275435
OLK55_GAACGTTTCGAGAAAT-1	Cycling_Sensitive	0.071204478053153
OLK55_GAACTGTAGAACCGCA-1	Differentiated_Sensitive	0.141360008391582
OLK55_GAACTGTCAAGTCGTT-1	Differentiated_Sensitive	0.191394814383934
OLK55_GAACTGTCAGAAACCG-1	Cycling_Sensitive	0.0973614197030524
OLK55_GAAGAATCAAGCGCTC-1	Basal_Sensitive	0.116213870903144
OLK55_GAAGAATCACCAACAT-1	Basal_Sensitive	0.104866163807489
OLK55_GAAGAATCACTCACTC-1	Basal_Sensitive	0.0720245644483012
OLK55_GAAGAATCAGAGCGTA-1	Differentiated_Sensitive	0.215978334461747
OLK55_GAAGAATGTACTCAAC-1	Cycling_Sensitive	0.111236137202361
OLK55_GAAGAATTCGGCCTTT-1	Cycling_Sensitive	0.139767515042864
OLK55_GAAGCCCAGTGGAAAG-1	Differentiated_Sensitive	0.209999332487818
OLK55_GAAGCCCCAACCGCTG-1	Basal_Sensitive	0.078299178960016
OLK55_GAAGCCCTCAACGAGG-1	Cycling_Sensitive	0.0961217542220145
OLK55_GAAGCGAGTGTTGCCG-1	Basal_Sensitive	0.110902381111312
OLK55_GAAGCGAGTTAGAAGT-1	Cycling_Sensitive	0.0886837613357872
OLK55_GAAGGACAGGCGAAGG-1	Cycling_Sensitive	0.123070174602115
OLK55_GAAGGACGTGAACTAA-1	Basal_Sensitive	0.0578256267462595
OLK55_GAAGGACGTGGTCTAT-1	Basal_Sensitive	0.0900664651415603
OLK55_GAAGGACTCGTTTACT-1	Cycling_Sensitive	0.0974663144745249
OLK55_GAAGGGTAGGGAGGCA-1	Cycling_Sensitive	0.0561568462910162
OLK55_GAAGGGTCACTTGAGT-1	Basal_Sensitive	0.114859774762318
OLK55_GAAGGGTCAGGCTATT-1	Basal_Sensitive	0.0909151592016554
OLK55_GAAGGGTCAGGGAATC-1	Basal_Sensitive	0.0931084135142609
OLK55_GAAGGGTGTCAACATC-1	Cycling_Sensitive	0.102243794520679
OLK55_GAAGGGTGTCCGTTTC-1	Cycling_Sensitive	0.0729400097266061
OLK55_GAAGGGTTCTTCGTGC-1	Basal_Sensitive	0.0882641822498975
OLK55_GAAGTAAAGCGTGAGT-1	Differentiated_Sensitive	0.136725566670163
OLK55_GAAGTAAAGGTACAGC-1	Cycling_Sensitive	0.0475459391419608
OLK55_GAAGTAACACGCGTCA-1	Basal_Sensitive	0.0648249687699658
OLK55_GAAGTAACACGCGTGT-1	Basal_Sensitive	0.116890918973557
OLK55_GAAGTAAGTACCTGTA-1	Differentiated_Sensitive	0.212373768678421
OLK55_GAAGTAAGTGGGAGAG-1	Differentiated_Sensitive	0.154405103607427
OLK55_GAAGTAAGTTAAACAG-1	Differentiated_Sensitive	0.180256896831224
OLK55_GAATAGACAGTATACC-1	Differentiated_Sensitive	0.120934135619404
OLK55_GAATAGAGTGCCTGCA-1	Basal_Sensitive	0.0938522128028837
OLK55_GAATAGATCAGAGTGG-1	Basal_Sensitive	0.0894752400659884
OLK55_GAATCACAGAATTCAG-1	Differentiated_Sensitive	0.131013569569073
OLK55_GAATCACAGACTTCAC-1	Basal_Sensitive	0.0645198203438641
OLK55_GAATCACCACACCTTC-1	Cycling_Sensitive	0.0807212945921977
OLK55_GAATCACGTCACAGAG-1	Basal_Sensitive	0.10162396178016
OLK55_GAATCACTCGTTACCC-1	Differentiated_Sensitive	0.230387061706733
OLK55_GAATCGTAGATACCAA-1	Basal_Sensitive	0.0604003165914921
OLK55_GAATCGTAGCGTATAA-1	Basal_Sensitive	0.0758770633278343
OLK55_GAATCGTAGTGCGCTC-1	Cycling_Sensitive	0.0861090714905547
OLK55_GACACGCAGTGAGGTC-1	Basal_Sensitive	0.116433196334405
OLK55_GACACGCCAAATGGAT-1	Basal_Sensitive	0.0530767543650529
OLK55_GACACGCGTAGAATAC-1	Differentiated_Sensitive	0.173276626584149
OLK55_GACACGCGTTGGGCCT-1	Differentiated_Sensitive	0.169014084507042
OLK55_GACAGCCCACACACTA-1	Basal_Sensitive	0.0461727712245034
OLK55_GACAGCCCACTAGGTT-1	Differentiated_Sensitive	0.153079615131548
OLK55_GACAGCCCAGATCCAT-1	Cycling_Sensitive	0.123575576682846
OLK55_GACAGCCGTGAGTTGG-1	Differentiated_Sensitive	0.213775544260826
OLK55_GACAGCCGTGTTTACG-1	Cycling_Sensitive	0.125025031706829
OLK55_GACATCAAGGTAATCA-1	Differentiated_Sensitive	0.191118273622779
OLK55_GACATCATCAAGCCCG-1	Differentiated_Sensitive	0.174401861405399
OLK55_GACATCATCCAAACCA-1	Basal_Sensitive	0.131929014847378
OLK55_GACATCATCCATTTAC-1	Basal_Sensitive	0.105905575633898
OLK55_GACCAATAGCAGCGAT-1	Cycling_Sensitive	0.128400736170578
OLK55_GACCAATCAATCCTAG-1	Cycling_Sensitive	0.0700124920136935
OLK55_GACCAATGTACACGTT-1	Basal_Sensitive	0.0620023458285257
OLK55_GACCCAGAGATGTAGT-1	Basal_Sensitive	0.116204335014828
OLK55_GACCCAGCAACCAATC-1	Basal_Sensitive	0.0741033881011186
OLK55_GACCCAGCAGAGGTAC-1	Differentiated_Sensitive	0.0889030867670478
OLK55_GACCCAGCATGACGAG-1	Differentiated_Sensitive	0.144783392296909
OLK55_GACCCAGTCTCCGCAT-1	Cycling_Sensitive	0.0988013388387195
OLK55_GACCCTTAGCCTATCA-1	Basal_Sensitive	0.0471931112742808
OLK55_GACCCTTCAATGGGTG-1	Cycling_Sensitive	0.130717957031287
OLK55_GACCCTTGTGTAAATG-1	Cycling_Sensitive	0.111007275882785
OLK55_GACCCTTGTTTGGCTA-1	Cycling_Sensitive	0.0943385431069831
OLK55_GACCCTTTCTTAGCAG-1	Cycling_Sensitive	0.110044151162902
OLK55_GACCGTGCAGTTAGGG-1	Cycling_Sensitive	0.0404417023467821
OLK55_GACCGTGGTACTAAGA-1	Basal_Sensitive	0.0287316314951319
OLK55_GACCTTCAGGTGAGAA-1	Cycling_Sensitive	0.0501492366521403
OLK55_GACCTTCCAAAGACTA-1	Basal_Sensitive	0.0769641545958214
OLK55_GACCTTCCAAATCGTC-1	Cycling_Sensitive	0.110845165781418
OLK55_GACCTTCCAGTCAGAG-1	Basal_Sensitive	0.118674130088588
OLK55_GACCTTCTCCGATAGT-1	Cycling_Sensitive	0.0540970944148302
OLK55_GACCTTCTCCTTGGAA-1	Basal_Sensitive	0.115651253492519
OLK55_GACGCTGAGATTTGCC-1	Cycling_Sensitive	0.0951300218371842
OLK55_GACGCTGCATCTTTCA-1	Cycling_Sensitive	0.169786491460612
OLK55_GACGCTGGTGGTAATA-1	Basal_Sensitive	0.0738649908932267
OLK55_GACGCTGTCACTGATG-1	Cycling_Sensitive	0.0810645865715621
OLK55_GACGCTGTCGTGTGAT-1	Basal_Sensitive	0.0555179417738659
OLK55_GACGCTGTCTTGCGCT-1	Cycling_Sensitive	0.0619546663869473
OLK55_GACGTTAAGCAGTCTT-1	Basal_Sensitive	0.0796151315475793
OLK55_GACGTTAGTGGATCGA-1	Cycling_Sensitive	0.0692400850601238
OLK55_GACTCAAGTGCGGTAA-1	Differentiated_Sensitive	0.160317354363146
OLK55_GACTCTCAGTCAGCGA-1	Basal_Sensitive	0.0645293562321798
OLK55_GACTCTCGTGGACTGA-1	Basal_Sensitive	0.0942908636654047
OLK55_GACTGATCAACCTATG-1	Basal_Sensitive	0.0806450074856723
OLK55_GACTGATCAACGATCT-1	Differentiated_Sensitive	0.117196067399659
OLK55_GACTGATTCCCTAGGG-1	Basal_Sensitive	0.0778414563208636
OLK55_GACTGATTCTAACACG-1	Basal_Sensitive	0.0829908360113286
OLK55_GACTTCCGTATCGCGC-1	Basal_Sensitive	0.0771167288088722
OLK55_GACTTCCTCATGGATC-1	Basal_Sensitive	0.0505306721847674
OLK55_GAGAAATCACGAGGAT-1	Basal_Sensitive	0.0554511905556562
OLK55_GAGAAATGTACGTGTT-1	Basal_Sensitive	0.0679050606959291
OLK55_GAGACCCAGTCCGCCA-1	Basal_Sensitive	0.140845070422535
OLK55_GAGACCCTCGGAATTC-1	Basal_Sensitive	0.0825521851488075
OLK55_GAGACCCTCGTGGCTG-1	Basal_Sensitive	0.064405389684076
OLK55_GAGACTTAGGCGTCCT-1	Basal_Sensitive	0.0722248181029304
OLK55_GAGACTTAGTACGAGC-1	Differentiated_Sensitive	0.189373206061011
OLK55_GAGACTTCATGGGTCC-1	Basal_Sensitive	0.0779272793157047
OLK55_GAGACTTTCCATTCAT-1	Basal_Sensitive	0.11304795598234
OLK55_GAGAGGTAGATGGTCG-1	Basal_Sensitive	0.0513316868032842
OLK55_GAGAGGTAGTGAGGTC-1	Cycling_Sensitive	0.0805210409375685
OLK55_GAGAGGTGTCTTACAG-1	Basal_Sensitive	0.107898576291874
OLK55_GAGAGGTGTTACCGTA-1	Basal_Sensitive	0.0874727035196964
OLK55_GAGAGGTTCTGGCCAG-1	Cycling_Sensitive	0.0827047593618584
OLK55_GAGATGGGTGTTGACT-1	Basal_Sensitive	0.0715191623675703
OLK55_GAGATGGTCATTACGG-1	Cycling_Sensitive	0.0892654505230435
OLK55_GAGCCTGGTCTAGATC-1	Basal_Sensitive	0.111188457760783
OLK55_GAGCTGCCAAGAGCTG-1	Basal_Sensitive	0.128210018404264
OLK55_GAGCTGCGTGATTCAC-1	Cycling_Sensitive	0.0768211162710862
OLK55_GAGCTGCTCAAGTGTC-1	Basal_Sensitive	0.125482754345981
OLK55_GAGCTGCTCCGACGGT-1	Basal_Sensitive	0.0298091868748033
OLK55_GAGCTGCTCGCAGATT-1	Basal_Sensitive	0.0675426969399334
OLK55_GAGGCAAGTACCGGAA-1	Basal_Sensitive	0.0853175927603536
OLK55_GAGGCAAGTCAATCTG-1	Differentiated_Sensitive	0.120361982320463
OLK55_GAGGCAAGTGCCAAGA-1	Cycling_Sensitive	0.109271744209332
OLK55_GAGGCCTGTCACCACG-1	Cycling_Sensitive	0.131890871294115
OLK55_GAGGGATCAATGCAAA-1	Differentiated_Sensitive	0.202332478282014
OLK55_GAGGGATGTGATCATC-1	Cycling_Sensitive	0.103140168022352
OLK55_GAGGGATTCCAGTACA-1	Basal_Sensitive	0.0620881688233667
OLK55_GAGGGTACAACAGTGG-1	Cycling_Sensitive	0.113391247961704
OLK55_GAGGGTACACTTCAAG-1	Differentiated_Sensitive	0.174258823080664
OLK55_GAGGGTAGTCATCGCG-1	Differentiated_Sensitive	0.200368085288985
OLK55_GAGGGTAGTTGGGTAG-1	Basal_Sensitive	0.0858802101709785
OLK55_GAGGGTATCAAGCTGT-1	Differentiated_Sensitive	0.192024183012769
OLK55_GAGGGTATCCGTGGCA-1	Cycling_Sensitive	0.0835343816453222
OLK55_GAGTCATAGAGGATCC-1	Basal_Sensitive	0.0625935709040976
OLK55_GAGTCATAGTAGTCTC-1	Differentiated_Sensitive	0.206633163912384
OLK55_GAGTCATAGTCGAATA-1	Cycling_Sensitive	0.14359140625745
OLK55_GAGTCATCAGCCGTCA-1	Basal_Sensitive	0.069497554044647
OLK55_GAGTCATGTACCATAC-1	Basal_Sensitive	0.0770595134789781
OLK55_GAGTCTAGTACGCTAT-1	Basal_Sensitive	0.0569769326861644
OLK55_GAGTCTAGTCACCGAC-1	Cycling_Sensitive	0.0757340250030992
OLK55_GAGTCTAGTGAGAGGG-1	Basal_Sensitive	0.111264744867308
OLK55_GAGTCTATCAAGATAG-1	Cycling_Sensitive	0.0616590538491613
OLK55_GAGTGAGAGCCAGAGT-1	Cycling_Sensitive	0.0749330103845824
OLK55_GAGTGAGAGGTCACTT-1	Cycling_Sensitive	0.14028245301191
OLK55_GAGTGAGGTTTCCAAG-1	Basal_Sensitive	0.157685449188019
OLK55_GAGTGTTAGGTTGTTC-1	Differentiated_Sensitive	0.13075610058455
OLK55_GAGTGTTGTCTGTGCG-1	Differentiated_Sensitive	0.2756253158763
OLK55_GAGTGTTTCACTCGAA-1	Basal_Sensitive	0.0893894170711473
OLK55_GAGTTACAGACCTGGA-1	Differentiated_Sensitive	0.154557677820477
OLK55_GAGTTACGTAGCGCCT-1	Basal_Sensitive	0.0723011052094558
OLK55_GAGTTACGTGCTAGCC-1	Differentiated_Sensitive	0.209389035635615
OLK55_GAGTTGTAGCTGGCCT-1	Basal_Sensitive	0.0444277036627347
OLK55_GAGTTGTAGGAGAGTA-1	Basal_Sensitive	0.0426731002126503
OLK55_GAGTTGTCAAACACGG-1	Cycling_Sensitive	0.122421734196649
OLK55_GAGTTGTGTTGCTTGA-1	Differentiated_Sensitive	0.146633354630151
OLK55_GATAGAAAGGTGCAGT-1	Basal_Sensitive	0.0542019891863027
OLK55_GATAGAATCGTGTGGC-1	Basal_Sensitive	0.0807785099220918
OLK55_GATAGCTAGAGTCCGA-1	Basal_Sensitive	0.0378288689482869
OLK55_GATAGCTAGCTGAGCA-1	Differentiated_Sensitive	0.210628701116653
OLK55_GATAGCTAGTAGTCAA-1	Cycling_Sensitive	0.0621072405999981
OLK55_GATAGCTTCTCCGAGG-1	Basal_Sensitive	0.130498631600027
OLK55_GATCACAAGTATAGAC-1	Basal_Sensitive	0.0768687957126646
OLK55_GATCACACAACGTATC-1	Cycling_Sensitive	0.0671707972956221
OLK55_GATCACAGTTGCCAAT-1	Basal_Sensitive	0.0684295345532913
OLK55_GATCAGTCAGAGGTTG-1	Cycling_Sensitive	0.135171216874708
OLK55_GATCAGTCATTGGCAT-1	Cycling_Sensitive	0.0782228918534906
OLK55_GATCAGTGTCCTGAAT-1	Cycling_Sensitive	0.10656355192768
OLK55_GATCATGAGGCCTGCT-1	Cycling_Sensitive	0.0712140139414687
OLK55_GATCATGCACGGGTAA-1	Basal_Sensitive	0.0471454318327024
OLK55_GATCATGCATGTGTCA-1	Basal_Sensitive	0.0950441988423432
OLK55_GATCATGGTAGACGGT-1	Differentiated_Sensitive	0.206804809902066
OLK55_GATCCCTCAGTTCTAG-1	Differentiated_Sensitive	0.158886971115794
OLK55_GATCCCTTCGCGTCGA-1	Basal_Sensitive	0.120648058969933
OLK55_GATCGTAAGACCGTTT-1	Differentiated_Sensitive	0.149408298130012
OLK55_GATCGTAAGGCTCAAG-1	Basal_Sensitive	0.0771930159153976
OLK55_GATCGTATCCTTCTGG-1	Differentiated_Sensitive	0.160670182230826
OLK55_GATGACTAGCGGTATG-1	Differentiated_Sensitive	0.117777756586915
OLK55_GATGACTGTGAGTTTC-1	Differentiated_Sensitive	0.116528555217561
OLK55_GATGACTGTTGCTAGT-1	Basal_Sensitive	0.141436295498107
OLK55_GATGAGGAGAGTCCGA-1	Basal_Sensitive	0.0714619470376763
OLK55_GATGAGGAGCAGTACG-1	Basal_Sensitive	0.0588841103492996
OLK55_GATGAGGAGGTTATAG-1	Cycling_Sensitive	0.0821421419512335
OLK55_GATGAGGCAATCCTAG-1	Basal_Sensitive	0.0896373501673548
OLK55_GATGAGGCATAGGCGA-1	Cycling_Sensitive	0.104150972183814
OLK55_GATGAGGGTGCAATGG-1	Cycling_Sensitive	0.0357595811837852
OLK55_GATGAGGTCATAGACC-1	Cycling_Sensitive	0.147072005492672
OLK55_GATGATCCAAGCGAAC-1	Basal_Sensitive	0.104046077412341
OLK55_GATGATCGTCTTCATT-1	Basal_Sensitive	0.0977428552356795
OLK55_GATGATCTCCGCTAGG-1	Cycling_Sensitive	0.0886837613357872
OLK55_GATGCTAAGATTGAGT-1	Cycling_Sensitive	0.0829050130164875
OLK55_GATGCTAAGGTTGAGC-1	Basal_Sensitive	0.047126360056071
OLK55_GATGCTAAGTGCTACT-1	Basal_Sensitive	0.0821516778395491
OLK55_GATGGAGGTCTGTAGT-1	Differentiated_Sensitive	0.142342204888096
OLK55_GATGTTGCAGCTGAGA-1	Basal_Sensitive	0.054192453297987
OLK55_GATGTTGGTAGACAAT-1	Differentiated_Sensitive	0.130860995356022
OLK55_GATTCGACATAAGCGG-1	Basal_Sensitive	0.0965222615312729
OLK55_GATTCGAGTTACGGAG-1	Differentiated_Sensitive	0.14034920423012
OLK55_GATTCGATCTTAGGAC-1	Basal_Sensitive	0.0493291502569922
OLK55_GATTCTTAGACCTCCG-1	Differentiated_Sensitive	0.201836612089599
OLK55_GATTCTTAGCGTGCTC-1	Basal_Sensitive	0.10643004949126
OLK55_GATTCTTCACAAGCAG-1	Cycling_Sensitive	0.112971668875814
OLK55_GATTCTTCACCGCTGA-1	Cycling_Sensitive	0.0580354162892044
OLK55_GATTCTTGTGTGAGCA-1	Differentiated_Sensitive	0.111035883547732
OLK55_GATTGGTCAAGTCCAT-1	Differentiated_Sensitive	0.0800633182984161
OLK55_GATTGGTGTGTGACCC-1	Basal_Sensitive	0.041357147625087
OLK55_GATTGGTGTTGCGGAA-1	Basal_Sensitive	0.0860327843840293
OLK55_GATTGGTTCGATACTG-1	Differentiated_Sensitive	0.208588021017098
OLK55_GATTTCTTCGACGTCG-1	Cycling_Sensitive	0.0825807928137546
OLK55_GATTTCTTCGCGAAGA-1	Basal_Sensitive	0.0263858029694756
OLK55_GCAACATAGGCATGCA-1	Differentiated_Sensitive	0.177949211858831
OLK55_GCAACATCACCCTTAC-1	Basal_Sensitive	0.102234258632363
OLK55_GCAACATCATGAGTAA-1	Differentiated_Sensitive	0.24697950737601
OLK55_GCAACCGGTACCTAAC-1	Cycling_Sensitive	0.0868719425558088
OLK55_GCAACCGTCTGAATCG-1	Cycling_Sensitive	0.0722343539912461
OLK55_GCACATAAGACTAGAT-1	Cycling_Sensitive	0.139529117834972
OLK55_GCACATAGTATACAGA-1	Cycling_Sensitive	0.0937377821430955
OLK55_GCACGGTTCTGGACTA-1	Cycling_Sensitive	0.135924552051646
OLK55_GCACGTGCACAATGTC-1	Basal_Sensitive	0.0547836783735589
OLK55_GCACGTGCACCTGCTT-1	Differentiated_Sensitive	0.141798659254103
OLK55_GCACGTGCAGTTCCAA-1	Basal_Sensitive	0.0877969237224294
OLK55_GCACGTGGTATCCCAA-1	Cycling_Sensitive	0.0661886007991074
OLK55_GCACTAACACTAGAGG-1	Cycling_Sensitive	0.093518456711835
OLK55_GCACTAACACTGTGAT-1	Cycling_Sensitive	0.0890461250917829
OLK55_GCACTAAGTACTGGGA-1	Basal_Sensitive	0.0617925562855808
OLK55_GCACTAAGTTCCTTGC-1	Cycling_Sensitive	0.076210819418883
OLK55_GCACTAAGTTCGAACT-1	Cycling_Sensitive	0.074208282872591
OLK55_GCACTAATCGAGAGCA-1	Cycling_Sensitive	0.104637302487913
OLK55_GCACTAATCGTGCGAC-1	Basal_Sensitive	0.0490526094958376
OLK55_GCAGCCACACCGGCTA-1	Basal_Sensitive	0.146328206204049
OLK55_GCAGCCACAGGTATGG-1	Differentiated_Sensitive	0.157847559289386
OLK55_GCAGCCAGTGATTGGG-1	Cycling_Sensitive	0.0582261340555179
OLK55_GCAGCTGCAGACGGAT-1	Differentiated_Sensitive	0.148998254932438
OLK55_GCAGCTGGTCCAAAGG-1	Basal_Sensitive	0.0381054097094415
OLK55_GCAGCTGGTCGTACAT-1	Basal_Sensitive	0.114850238874002
OLK55_GCAGTTAGTCTTACAG-1	Differentiated_Sensitive	0.191099201846148
OLK55_GCATCGGAGTATGGAT-1	Differentiated_Sensitive	0.123098782267062
OLK55_GCATCGGCATACCACA-1	Differentiated_Sensitive	0.181906605509836
OLK55_GCATCGGTCACCCTCA-1	Cycling_Sensitive	0.141083467630427
OLK55_GCATCGGTCATATGGC-1	Basal_Sensitive	0.0714047317077822
OLK55_GCATCTCCATGCCGCA-1	Basal_Sensitive	0.10733595888125
OLK55_GCATCTCGTCTTGCGG-1	Differentiated_Sensitive	0.130441416270133
OLK55_GCATCTCTCGCGGACT-1	Cycling_Sensitive	0.143448367932715
OLK55_GCATCTCTCTATACTC-1	Differentiated_Sensitive	0.154414639495742
OLK55_GCATGATCAGGCATGA-1	Basal_Sensitive	0.060018881058865
OLK55_GCATTAGCAACCGCTG-1	Basal_Sensitive	0.0540684867498832
OLK55_GCATTAGCACTCTAGA-1	Basal_Sensitive	0.107641107307351
OLK55_GCATTAGGTAGTTAGA-1	Cycling_Sensitive	0.135934087939962
OLK55_GCATTAGGTGCATCTA-1	Basal_Sensitive	0.0612490106515872
OLK55_GCATTAGGTGCGGCTT-1	Differentiated_Sensitive	0.176909800032422
OLK55_GCATTAGTCGCTGATA-1	Cycling_Sensitive	0.0671898690722534
OLK55_GCCAACGAGACCATTC-1	Basal_Sensitive	0.0654638732871161
OLK55_GCCAACGCAACGAGGT-1	Differentiated_Sensitive	0.153098686908179
OLK55_GCCAACGCATGTAACC-1	Differentiated_Sensitive	0.18357538596508
OLK55_GCCAACGTCACGTCCT-1	Basal_Sensitive	0.0590176127857191
OLK55_GCCAACGTCCCGAGTG-1	Cycling_Sensitive	0.0900473933649289
OLK55_GCCAGCAAGAGTGTTA-1	Differentiated_Sensitive	0.149532264678116
OLK55_GCCAGCACACTGGAAG-1	Cycling_Sensitive	0.100994593151325
OLK55_GCCAGCATCATGTCTT-1	Cycling_Sensitive	0.129402004443724
OLK55_GCCAGGTAGGTCATCT-1	Differentiated_Sensitive	0.206251728379757
OLK55_GCCAGGTAGTCACACT-1	Basal_Sensitive	0.125253893026405
OLK55_GCCAGGTCATGTGGTT-1	Basal_Sensitive	0.111808290501302
OLK55_GCCAGGTTCAGCACCG-1	Basal_Sensitive	0.122269159983598
OLK55_GCCAGGTTCGACGCGT-1	Basal_Sensitive	0.0640144182631333
OLK55_GCCAGTGAGCCTCTCT-1	Differentiated_Sensitive	0.155845022743094
OLK55_GCCAGTGAGTCATTGC-1	Cycling_Sensitive	0.0680767066856113
OLK55_GCCAGTGGTAGATTGA-1	Differentiated_Sensitive	0.211982797257479
OLK55_GCCAGTGGTGCGAGTA-1	Cycling_Sensitive	0.145803732346687
OLK55_GCCAGTGGTTCGTACA-1	Cycling_Sensitive	0.04951033213499
OLK55_GCCATGGCATGAATAG-1	Differentiated_Sensitive	0.148845680719387
OLK55_GCCATTCCAATCTCGA-1	Cycling_Sensitive	0.0438555503637941
OLK55_GCCATTCCACGGTGAA-1	Basal_Sensitive	0.072529966529032
OLK55_GCCATTCGTACAAACA-1	Basal_Sensitive	0.0701555303384287
OLK55_GCCATTCGTGTGACCC-1	Basal_Sensitive	0.0690684390704416
OLK55_GCCATTCGTTGCGGCT-1	Cycling_Sensitive	0.0965699409728513
OLK55_GCCCAGACACTATCCC-1	Differentiated_Sensitive	0.142037056461995
[truncated: 2,932 more rows]
