# Supplementary material for: NRF2 modulates WNT signaling pathway to enhance photodynamic therapy resistance in oral leukoplakia
Source: EMBO Mol Med. 2025 Jun 10;17(7):1794–824. doi: 10.1038/s44321-025-00256-w (PMC12254380; doi:10.1038/s44321-025-00256-w)
Supplement: Supplementary file 4 — Source data Fig. 2 [file 44321_2025_256_MOESM4_ESM.zip › Figure 2-source data/2K/Figure 2K.xlsx]

## Sheet: Sheet1
p-NRF2	K.I1		p-NRF2	K.I2
84.2012	0.629883		84.2012	0.37214
16.1715	0.142867		16.1715	0.133609
48.4901	0.509704		48.4901	0.246972
51.1952	0.1797		51.1952	0.106627
84.1591	0.22569		84.1591	0.198309
57.6169	0.374816		57.6169	0.329249
49.6744	0.347859		49.6744	0.252988
68.3102	0.423753		68.3102	0.232729
60.3756	0.240046		60.3756	0.143547
102.808	0.451076		102.808	0.413395
28.1597	0.348524		28.1597	0.162613
73.6766	0.288233		73.6766	0.166288
44.6996	0.344933		44.6996	0.155008
3.94365	0.0433529		3.94365	0.0421771
19.9192	0.12282		19.9192	0.0734805
28.844	0.209658		28.844	0.130923
34.0875	0.131847		34.0875	0.103465
3.61946	0.0831287		3.61946	0.0650436
6.6774	0.0327183		6.6774	0.0297951
21.7727	0.402676		21.7727	0.180949
