# Supplementary material for: NRF2 modulates WNT signaling pathway to enhance photodynamic therapy resistance in oral leukoplakia
Source: EMBO Mol Med. 2025 Jun 10;17(7):1794–824. doi: 10.1038/s44321-025-00256-w (PMC12254380; doi:10.1038/s44321-025-00256-w)
Supplement: Supplementary file 4 — Source data Fig. 2 [file 44321_2025_256_MOESM4_ESM.zip › Figure 2-source data/2A-/Fig2ATFactivity_Heatmap.csv]

	PITX1(41g)	NFE2L2(142g)	KLF5(106g)	MAFB(128g)	FOSB(121g)	EGR1(17g)	JUN(331g)	JUND(202g)	JUNB(349g)	MYC(13g)	UBB(16g)	HMGB3(16g)	YY1(942g)	SOX15(85g)	UQCRB(16g)	POLR2A(5458g)	ELF1(3909g)	GTF2F1(2547g)	BCLAF1(4774g)	FOS(2232g)	CEBPB(231g)	FOSL1(762g)
Sensitive_Basal	0.117596217953268	0.0852351066759531	0.0953260286148327	0.0806290748698649	0.129475450014291	0.144454643556561	0.121629768603249	0.128419209686775	0.110445711392054	0.1852622139116	0.1938038351522	0.0861042222163593	0.179205545082494	0.179774099885253	0.20593219653804	0.189095285536077	0.107117894565161	0.0748578954149977	0.248622693050911	0.20471860901093	0.103979666881916	0.0841598469197576
Resistance_Basal	0.096486918271011	0.126942843257935	0.122418655138749	0.0986093605857087	0.0923393812381002	0.096227631973322	0.0904440560834086	0.0909552782562361	0.0817176175451361	0.120239747907895	0.170897398260614	0.0736153933839633	0.159184318951086	0.199445621928861	0.207527617569373	0.264301637863151	0.15173669585112	0.0922947241102455	0.273746336043099	0.175843956084296	0.0773046569449133	0.0658516006329068
Sensitive_Cycling	0.154040960069074	0.0986498078994384	0.11313116811437	0.0966093868070869	0.0824556206231861	0.0977792239772544	0.0854289836799802	0.0779375147700383	0.0685833748010104	0.136326127531134	0.152986303272535	0.119434993528209	0.172676919735087	0.171264635151095	0.191589096978674	0.132561460751916	0.0590916201875602	0.0520274609044027	0.22853199250195	0.147881890448996	0.0719315131482489	0.0524878068474441
Resistance_Cycling	0.130194928980054	0.148469330993862	0.15093527148173	0.116651931792777	0.0721687184883292	0.0664726133331553	0.0734798587287751	0.0673454713149508	0.0619063226630404	0.0909311526995213	0.156867804684399	0.110883948656874	0.158668486818466	0.187381491887972	0.200843116126959	0.201795661139158	0.0969168219298696	0.0643842998959054	0.248669064864642	0.138407200698095	0.0675310309578059	0.0512957281633951
Sensitive_Differentiated	0.237835338522169	0.168773082373562	0.211780643838687	0.170369230116471	0.093809538162689	0.0980024968789014	0.0874509195027211	0.0784222767079366	0.0773816875343584	0.150291355820925	0.120081535383351	0.0661362841014561	0.148082029591069	0.167418962624322	0.195591820975914	0.161835586478375	0.0919781597349005	0.0647418327912163	0.219152246501177	0.147764199726876	0.104217462558996	0.0673885429489086
Resistance_Differentiated	0.197769109134514	0.225522994185241	0.243969718586253	0.181218862047107	0.0658016991701644	0.0583838333133471	0.0640895874866498	0.0582575927299634	0.0579344895369635	0.0764695682330501	0.152664374024443	0.0557487477330217	0.135975826208424	0.194302357452149	0.22091934031918	0.21817043286726	0.120766713072506	0.0724799848657853	0.234629779980172	0.128154481544004	0.0798076970148615	0.0531805524073165
