# Supplementary material for: NRF2 modulates WNT signaling pathway to enhance photodynamic therapy resistance in oral leukoplakia
Source: EMBO Mol Med. 2025 Jun 10;17(7):1794–824. doi: 10.1038/s44321-025-00256-w (PMC12254380; doi:10.1038/s44321-025-00256-w)
Supplement: Supplementary file 5 — Source data Fig. 3 [file 44321_2025_256_MOESM5_ESM.zip]

Archive with 53 entries (42 files):
- Figure 3-source data/
- Figure 3-source data/.DS_Store
- __MACOSX/Figure 3-source data/._.DS_Store
- Figure 3-source data/Figure 3K/
- Figure 3-source data/Figure 3E/
- Figure 3-source data/Figure 3B/
- Figure 3-source data/Figure 3C/
- Figure 3-source data/Figure 3D/
- Figure 3-source data/Figure 3J/
- Figure 3-source data/Figure 3H/
- Figure 3-source data/Figure 3F/
- Figure 3-source data/Figure 3G/
- Figure 3-source data/Figure 3I/
- Figure 3-source data/Figure 3K/.DS_Store
- __MACOSX/Figure 3-source data/Figure 3K/._.DS_Store
- Figure 3-source data/Figure 3K/Figure 3K.pdf.zip
- __MACOSX/Figure 3-source data/Figure 3K/._Figure 3K.pdf.zip
- Figure 3-source data/Figure 3E/Figure 3E.xlsx
- __MACOSX/Figure 3-source data/Figure 3E/._Figure 3E.xlsx
- Figure 3-source data/Figure 3B/Figure 3B.xlsx
- __MACOSX/Figure 3-source data/Figure 3B/._Figure 3B.xlsx
- Figure 3-source data/Figure 3C/.DS_Store
- __MACOSX/Figure 3-source data/Figure 3C/._.DS_Store
- Figure 3-source data/Figure 3C/Figure 3C.pdf.zip
- Figure 3-source data/Figure 3D/DOK-1.fcs
- __MACOSX/Figure 3-source data/Figure 3D/._DOK-1.fcs
- Figure 3-source data/Figure 3D/DOK-3.fcs
- __MACOSX/Figure 3-source data/Figure 3D/._DOK-3.fcs
- Figure 3-source data/Figure 3D/DOK-2.fcs
- __MACOSX/Figure 3-source data/Figure 3D/._DOK-2.fcs
- Figure 3-source data/Figure 3D/DTT-2.fcs
- __MACOSX/Figure 3-source data/Figure 3D/._DTT-2.fcs
- Figure 3-source data/Figure 3D/DTT-3.fcs
- __MACOSX/Figure 3-source data/Figure 3D/._DTT-3.fcs
- Figure 3-source data/Figure 3D/DTT-1.fcs
- __MACOSX/Figure 3-source data/Figure 3D/._DTT-1.fcs
- Figure 3-source data/Figure 3J/Figure 3J.zip
- __MACOSX/Figure 3-source data/Figure 3J/._Figure 3J.zip
- Figure 3-source data/Figure 3J/.DS_Store
- __MACOSX/Figure 3-source data/Figure 3J/._.DS_Store
- Figure 3-source data/Figure 3H/Figure 3H.zip
- Figure 3-source data/Figure 3H/.DS_Store
- __MACOSX/Figure 3-source data/Figure 3H/._.DS_Store
- Figure 3-source data/Figure 3F/Figure 3F.xlsx
- __MACOSX/Figure 3-source data/Figure 3F/._Figure 3F.xlsx
- Figure 3-source data/Figure 3G/.DS_Store
- __MACOSX/Figure 3-source data/Figure 3G/._.DS_Store
- Figure 3-source data/Figure 3G/Figure 3G.zip
- __MACOSX/Figure 3-source data/Figure 3G/._Figure 3G.zip
- Figure 3-source data/Figure 3I/Figure 3I.zip
- __MACOSX/Figure 3-source data/Figure 3I/._Figure 3I.zip
- Figure 3-source data/Figure 3I/.DS_Store
- __MACOSX/Figure 3-source data/Figure 3I/._.DS_Store
