# Supplementary material for: NRF2 modulates WNT signaling pathway to enhance photodynamic therapy resistance in oral leukoplakia
Source: EMBO Mol Med. 2025 Jun 10;17(7):1794–824. doi: 10.1038/s44321-025-00256-w (PMC12254380; doi:10.1038/s44321-025-00256-w)
Supplement: Supplementary file 5 — Source data Fig. 3 [file 44321_2025_256_MOESM5_ESM.zip › Figure 3-source data/Figure 3E/Figure 3E.xlsx]

## Sheet: Sheet1
DOK	DOK-RP
0.928551	0.437069
0.759623	0.641115
1.1238	0.640534
1.23416	0.637399
1.13624	0.480233
0.8219	0.444393
