# Supplementary material for: NRF2 modulates WNT signaling pathway to enhance photodynamic therapy resistance in oral leukoplakia
Source: EMBO Mol Med. 2025 Jun 10;17(7):1794–824. doi: 10.1038/s44321-025-00256-w (PMC12254380; doi:10.1038/s44321-025-00256-w)
Supplement: Supplementary file 5 — Source data Fig. 3 [file 44321_2025_256_MOESM5_ESM.zip › Figure 3-source data/Figure 3B/Figure 3B.xlsx]

## Sheet: Sheet1
	DOK-RP				DOK
0	100	100	100	100	100	100	100	100
3	69.21	68.19	64.55	65.2	57.22	59.85	55.22	58.36
6	50.92	38.51	34.24	32.68	21.25	17.95	23.65	32.32
9	33.77	20.61	19.68	14.48	7.5	7.55	9.82	15.65
12	13.11	7.24	6.83	4.38	4.48	2.82	3.2	4.91
