# Supplementary material for: NRF2 modulates WNT signaling pathway to enhance photodynamic therapy resistance in oral leukoplakia
Source: EMBO Mol Med. 2025 Jun 10;17(7):1794–824. doi: 10.1038/s44321-025-00256-w (PMC12254380; doi:10.1038/s44321-025-00256-w)
Supplement: Supplementary file 5 — Source data Fig. 3 [file 44321_2025_256_MOESM5_ESM.zip › Figure 3-source data/Figure 3F/Figure 3F.xlsx]

## Sheet: Sheet1
DOK	DOK-RP
15.2833	23.3204
13.1515	20.7574
11.8619	20.7873
