# Supplementary material for: NRF2 modulates WNT signaling pathway to enhance photodynamic therapy resistance in oral leukoplakia
Source: EMBO Mol Med. 2025 Jun 10;17(7):1794–824. doi: 10.1038/s44321-025-00256-w (PMC12254380; doi:10.1038/s44321-025-00256-w)
Supplement: Supplementary file 6 — Source data Fig. 4 [file 44321_2025_256_MOESM6_ESM.zip]

Archive with 70 entries (60 files):
- Figure 4-source data/
- Figure 4-source data/Figure 4E/
- Figure 4-source data/Figure 4B/
- Figure 4-source data/Figure 4C/
- Figure 4-source data/Figure 4D/
- Figure 4-source data/.DS_Store
- __MACOSX/Figure 4-source data/._.DS_Store
- Figure 4-source data/Figure 4A/
- Figure 4-source data/Figure 4F/
- Figure 4-source data/Figure 4H/
- Figure 4-source data/Figure 4I/
- Figure 4-source data/Figure 4G/
- Figure 4-source data/Figure 4E/Figure 4E.xlsx
- __MACOSX/Figure 4-source data/Figure 4E/._Figure 4E.xlsx
- Figure 4-source data/Figure 4B/Figure 4B.xlsx
- __MACOSX/Figure 4-source data/Figure 4B/._Figure 4B.xlsx
- Figure 4-source data/Figure 4C/.DS_Store
- __MACOSX/Figure 4-source data/Figure 4C/._.DS_Store
- Figure 4-source data/Figure 4C/Figure 4C.pdf.zip
- Figure 4-source data/Figure 4D/Figure 4D.xlsx
- __MACOSX/Figure 4-source data/Figure 4D/._Figure 4D.xlsx
- Figure 4-source data/Figure 4A/.DS_Store
- __MACOSX/Figure 4-source data/Figure 4A/._.DS_Store
- Figure 4-source data/Figure 4A/FIgure 4A.pdf.zip
- Figure 4-source data/Figure 4F/DOK-NC-2.fcs
- __MACOSX/Figure 4-source data/Figure 4F/._DOK-NC-2.fcs
- Figure 4-source data/Figure 4F/DOK-NC-3.fcs
- __MACOSX/Figure 4-source data/Figure 4F/._DOK-NC-3.fcs
- Figure 4-source data/Figure 4F/DOK-NC-1.fcs
- __MACOSX/Figure 4-source data/Figure 4F/._DOK-NC-1.fcs
- Figure 4-source data/Figure 4F/DTT-BRUS-3.fcs
- __MACOSX/Figure 4-source data/Figure 4F/._DTT-BRUS-3.fcs
- Figure 4-source data/Figure 4F/DOK-BRUS-4.fcs
- __MACOSX/Figure 4-source data/Figure 4F/._DOK-BRUS-4.fcs
- Figure 4-source data/Figure 4F/DTT-DMSO-2.fcs
- __MACOSX/Figure 4-source data/Figure 4F/._DTT-DMSO-2.fcs
- Figure 4-source data/Figure 4F/DTT-DMSO-3.fcs
- __MACOSX/Figure 4-source data/Figure 4F/._DTT-DMSO-3.fcs
- Figure 4-source data/Figure 4F/DOK-DMSO-4.fcs
- __MACOSX/Figure 4-source data/Figure 4F/._DOK-DMSO-4.fcs
- Figure 4-source data/Figure 4F/DTT-BRUS-2.fcs
- __MACOSX/Figure 4-source data/Figure 4F/._DTT-BRUS-2.fcs
- Figure 4-source data/Figure 4F/DTT-DMSO-1.fcs
- __MACOSX/Figure 4-source data/Figure 4F/._DTT-DMSO-1.fcs
- Figure 4-source data/Figure 4F/DTT-BRUS-1.fcs
- __MACOSX/Figure 4-source data/Figure 4F/._DTT-BRUS-1.fcs
- Figure 4-source data/Figure 4F/DOK-DMSO-3.fcs
- __MACOSX/Figure 4-source data/Figure 4F/._DOK-DMSO-3.fcs
- Figure 4-source data/Figure 4F/DOK-BRUS-2.fcs
- __MACOSX/Figure 4-source data/Figure 4F/._DOK-BRUS-2.fcs
- Figure 4-source data/Figure 4F/DOK-BRUS-3.fcs
- __MACOSX/Figure 4-source data/Figure 4F/._DOK-BRUS-3.fcs
- Figure 4-source data/Figure 4F/DOK-DMSO-2.fcs
- __MACOSX/Figure 4-source data/Figure 4F/._DOK-DMSO-2.fcs
- Figure 4-source data/Figure 4F/DOK-BRUS-1.fcs
- __MACOSX/Figure 4-source data/Figure 4F/._DOK-BRUS-1.fcs
- Figure 4-source data/Figure 4F/DOK-DMSO-1.fcs
- __MACOSX/Figure 4-source data/Figure 4F/._DOK-DMSO-1.fcs
- Figure 4-source data/Figure 4F/DOK-OE-1.fcs
- __MACOSX/Figure 4-source data/Figure 4F/._DOK-OE-1.fcs
- Figure 4-source data/Figure 4F/DOK-OE-3.fcs
- __MACOSX/Figure 4-source data/Figure 4F/._DOK-OE-3.fcs
- Figure 4-source data/Figure 4F/DOK-OE-2.fcs
- __MACOSX/Figure 4-source data/Figure 4F/._DOK-OE-2.fcs
- Figure 4-source data/Figure 4H/Figure 4H.pdf
- __MACOSX/Figure 4-source data/Figure 4H/._Figure 4H.pdf
- Figure 4-source data/Figure 4I/figure 4I.pdf
- __MACOSX/Figure 4-source data/Figure 4I/._figure 4I.pdf
- Figure 4-source data/Figure 4G/Figure 4G.xlsx
- __MACOSX/Figure 4-source data/Figure 4G/._Figure 4G.xlsx
