# Supplementary material for: NRF2 modulates WNT signaling pathway to enhance photodynamic therapy resistance in oral leukoplakia
Source: EMBO Mol Med. 2025 Jun 10;17(7):1794–824. doi: 10.1038/s44321-025-00256-w (PMC12254380; doi:10.1038/s44321-025-00256-w)
Supplement: Supplementary file 6 — Source data Fig. 4 [file 44321_2025_256_MOESM6_ESM.zip › Figure 4-source data/Figure 4E/Figure 4E.xlsx]

## Sheet: Sheet1
	DOK-RP+DMSO				DOK-RP+BRUS
0	100	100	100	100	100	100	100	100
3	71.7039	81.5728	87.6684	83.4469	37.5813	34.4961	29.6783	31.6088
6	44.2692	57.7233	59.4354	53.9879	17.4221	12.6173	12.7433	10.3548
9	22.9518	31.2183	27.9183	23.8014	8.33799	7.65479	6.09531	7.59617
12	8.66537	13.9968	8.65598	9.32963	3.36587	2.997	3.14422	4.347
