# Supplementary material for: NRF2 modulates WNT signaling pathway to enhance photodynamic therapy resistance in oral leukoplakia
Source: EMBO Mol Med. 2025 Jun 10;17(7):1794–824. doi: 10.1038/s44321-025-00256-w (PMC12254380; doi:10.1038/s44321-025-00256-w)
Supplement: Supplementary file 6 — Source data Fig. 4 [file 44321_2025_256_MOESM6_ESM.zip › Figure 4-source data/Figure 4B/Figure 4B.xlsx]

## Sheet: Sheet1
	OE-NRF2				OE-NC
0	100	100	100	100	100	100	100	100
3	71.47	65.01	67.95	67.13	49.03	51.48	56.15	54.61
6	28.08	30.4443	29.628	32.7054	11.2074	14.0344	15.3522	15.2678
9	19.64	21.5	15.34	16.47	5.45	4.34	5.54	9.38
12	7.68	8.26	7.1	6.41	1.95	2.13	2.67	3.26
