# Supplementary material for: NRF2 modulates WNT signaling pathway to enhance photodynamic therapy resistance in oral leukoplakia
Source: EMBO Mol Med. 2025 Jun 10;17(7):1794–824. doi: 10.1038/s44321-025-00256-w (PMC12254380; doi:10.1038/s44321-025-00256-w)
Supplement: Supplementary file 6 — Source data Fig. 4 [file 44321_2025_256_MOESM6_ESM.zip › Figure 4-source data/Figure 4D/Figure 4D.xlsx]

## Sheet: Sheet1
	DOK+DMSO				DOK+BRU
0	100	100	100	100	100	100	100	100
3	61.7493	62.1003	55.3969	58.7727	33.4754	30.3723	28.2412	29.6752
6	26.4275	28.8646	31.8846	33.7031	13.0634	9.15175	7.48691	6.3841
9	17.1257	12.1058	13.6603	14.0941	5.07001	4.70505	3.5366	3.85274
12	5.97534	6.34854	7.30593	8.393	3.06908	3.50773	2.39173	2.03775
