# Supplementary material for: NRF2 modulates WNT signaling pathway to enhance photodynamic therapy resistance in oral leukoplakia
Source: EMBO Mol Med. 2025 Jun 10;17(7):1794–824. doi: 10.1038/s44321-025-00256-w (PMC12254380; doi:10.1038/s44321-025-00256-w)
Supplement: Supplementary file 6 — Source data Fig. 4 [file 44321_2025_256_MOESM6_ESM.zip › Figure 4-source data/Figure 4G/Figure 4G.xlsx]

## Sheet: Sheet1
Control	OE-NRF2	DOK+DMSO	DOK+Brusatol
17.2618	35.2554	15.3039	7.1948
19.4087	35.8935	12.7807	8.67846
19.8205	32.0517	11.725	8.76379
