# Supplementary material for: NRF2 modulates WNT signaling pathway to enhance photodynamic therapy resistance in oral leukoplakia
Source: EMBO Mol Med. 2025 Jun 10;17(7):1794–824. doi: 10.1038/s44321-025-00256-w (PMC12254380; doi:10.1038/s44321-025-00256-w)
Supplement: Supplementary file 7 — Source data Fig. 5 [file 44321_2025_256_MOESM7_ESM.zip]

Archive with 37 entries (26 files):
- Figure 5-source data/
- Figure 5-source data/.DS_Store
- __MACOSX/Figure 5-source data/._.DS_Store
- Figure 5-source data/Figure 5I/
- Figure 5-source data/Figure 5G/
- Figure 5-source data/Figure 5A/
- Figure 5-source data/Figure 5F/
- Figure 5-source data/Figure 5H/
- Figure 5-source data/Figure 5C/
- Figure 5-source data/Figure 5D/
- Figure 5-source data/Figure 5E/
- Figure 5-source data/Figure 5B/
- Figure 5-source data/Figure 5K/
- Figure 5-source data/Figure 5I/Figure 5i.xlsx
- __MACOSX/Figure 5-source data/Figure 5I/._Figure 5i.xlsx
- Figure 5-source data/Figure 5G/Figure 5G.xlsx
- __MACOSX/Figure 5-source data/Figure 5G/._Figure 5G.xlsx
- Figure 5-source data/Figure 5A/Fig5A.csv
- __MACOSX/Figure 5-source data/Figure 5A/._Fig5A.csv
- Figure 5-source data/Figure 5F/figure 5F.xlsx
- __MACOSX/Figure 5-source data/Figure 5F/._figure 5F.xlsx
- Figure 5-source data/Figure 5H/Figure 5H.xlsx
- __MACOSX/Figure 5-source data/Figure 5H/._Figure 5H.xlsx
- Figure 5-source data/Figure 5C/figure 5C.pdf
- __MACOSX/Figure 5-source data/Figure 5C/._figure 5C.pdf
- Figure 5-source data/Figure 5D/5d.pdf
- __MACOSX/Figure 5-source data/Figure 5D/._5d.pdf
- Figure 5-source data/Figure 5E/5e.pdf
- __MACOSX/Figure 5-source data/Figure 5E/._5e.pdf
- Figure 5-source data/Figure 5B/.DS_Store
- __MACOSX/Figure 5-source data/Figure 5B/._.DS_Store
- Figure 5-source data/Figure 5B/figure5B.xlsx
- __MACOSX/Figure 5-source data/Figure 5B/._figure5B.xlsx
- Figure 5-source data/Figure 5B/figure 5b.pdf
- __MACOSX/Figure 5-source data/Figure 5B/._figure 5b.pdf
- Figure 5-source data/Figure 5K/Figure 5K.xlsx
- __MACOSX/Figure 5-source data/Figure 5K/._Figure 5K.xlsx
