# Supplementary material for: NRF2 modulates WNT signaling pathway to enhance photodynamic therapy resistance in oral leukoplakia
Source: EMBO Mol Med. 2025 Jun 10;17(7):1794–824. doi: 10.1038/s44321-025-00256-w (PMC12254380; doi:10.1038/s44321-025-00256-w)
Supplement: Supplementary file 7 — Source data Fig. 5 [file 44321_2025_256_MOESM7_ESM.zip › Figure 5-source data/Figure 5I/Figure 5i.xlsx]

## Sheet: Sheet1
DOK	DOK-RP
1.02809	3.05356
1.02326	2.77707
0.940778	2.93047
