# Supplementary material for: NRF2 modulates WNT signaling pathway to enhance photodynamic therapy resistance in oral leukoplakia
Source: EMBO Mol Med. 2025 Jun 10;17(7):1794–824. doi: 10.1038/s44321-025-00256-w (PMC12254380; doi:10.1038/s44321-025-00256-w)
Supplement: Supplementary file 7 — Source data Fig. 5 [file 44321_2025_256_MOESM7_ESM.zip › Figure 5-source data/Figure 5G/Figure 5G.xlsx]

## Sheet: Sheet1
	DOK-RP+DMSO				DOK-RP+BRUS+BML284				DOK-RP+BRUS
0	100	100	100	100	100	100	100	100	100	100	100	100
3	77.51	78.47	78.4	91.49	61.91	63.02	74.02	70.01	49.32	48.08	48.07	52.18
6	54.85	51.22	56.43	56.57	34.38	34.93	27.78	45.01	23.11	29.67	27.09	30.91
9	43.12	45.07	44.3	49.89	37.25	31.75	29.19	31.94	16.68	16.3	11.86	13.74
12	27.25	44.73	31.27	36.85	16.01	18.89	6.08	14.62	7.05	5.74	4.32	3.84
15	11.44	11.03	13.66	15.47	4.91	6.51	7.23	9.25	3.78	2.45	1.81	2.59
