# Supplementary material for: NRF2 modulates WNT signaling pathway to enhance photodynamic therapy resistance in oral leukoplakia
Source: EMBO Mol Med. 2025 Jun 10;17(7):1794–824. doi: 10.1038/s44321-025-00256-w (PMC12254380; doi:10.1038/s44321-025-00256-w)
Supplement: Supplementary file 7 — Source data Fig. 5 [file 44321_2025_256_MOESM7_ESM.zip › Figure 5-source data/Figure 5F/figure 5F.xlsx]

## Sheet: Sheet1
	DOK+DMSO				DOK+BRUS+BML284				DOK+BRUS
0	100	100	100	100	100	100	100	100	100	100	100	100
3	56.41	46.39	53.96	43.46	37.03	31.6	31.42	38.72	28.55	22.59	24.57	21.35
6	34.44	33.32	29.29	37.14	21.96	19.18	20.24	17.45	13.57	10.4	12.12	7.01
9	22.43	14.4	17.88	20.02	11.61	10.46	9.96	9.52	7.15	4.95	7.28	7.48
12	20.23	11.24	13.13	12.56	4.64	4.35	3.46	2.66	2.85	1.21	0.5	3.27
15	2.11	1.53	1.46	0.94	0.55	0.47	0.75	0.73	0.72	0	0.04	0
