# Supplementary material for: NRF2 modulates WNT signaling pathway to enhance photodynamic therapy resistance in oral leukoplakia
Source: EMBO Mol Med. 2025 Jun 10;17(7):1794–824. doi: 10.1038/s44321-025-00256-w (PMC12254380; doi:10.1038/s44321-025-00256-w)
Supplement: Supplementary file 7 — Source data Fig. 5 [file 44321_2025_256_MOESM7_ESM.zip › Figure 5-source data/Figure 5H/Figure 5H.xlsx]

## Sheet: Sheet1
	Control+DMSO				OE-NRF2+IWR1				OE-NRF2+DMSO
3	39.14	34.06	44.18	42.73	39.51	40.12	50.87	41.94	52.26	61.5	53.43	56.87
6	18.12	11.54	15.82	14.75	20.31	24.15	25.39	21.79	38.17	28.98	32.85	30.36
9	8.71	6.34	9.19	5.58	20.09	22.67	13.86	12.27	22.98	39.04	22.26	16.64
12	2.42	2.11	2.58	2.08	5.94	4.25	4.83	4.63	10.16	7.91	8.84	7.59
