# Supplementary material for: NRF2 modulates WNT signaling pathway to enhance photodynamic therapy resistance in oral leukoplakia
Source: EMBO Mol Med. 2025 Jun 10;17(7):1794–824. doi: 10.1038/s44321-025-00256-w (PMC12254380; doi:10.1038/s44321-025-00256-w)
Supplement: Supplementary file 7 — Source data Fig. 5 [file 44321_2025_256_MOESM7_ESM.zip › Figure 5-source data/Figure 5B/figure5B.xlsx]

## Sheet: Sheet1
Sensitive	Resistant
40.7411	111.567
59.4556	105.837
11.5443	111.989
41.8842	66.1075
39.2804	86.8482
15.218	117.437
55.4983	89.8448
13.5	89.6259
110.259
