# Supplementary material for: NRF2 modulates WNT signaling pathway to enhance photodynamic therapy resistance in oral leukoplakia
Source: EMBO Mol Med. 2025 Jun 10;17(7):1794–824. doi: 10.1038/s44321-025-00256-w (PMC12254380; doi:10.1038/s44321-025-00256-w)
Supplement: Supplementary file 7 — Source data Fig. 5 [file 44321_2025_256_MOESM7_ESM.zip › Figure 5-source data/Figure 5K/Figure 5K.xlsx]

## Sheet: Sheet1
	DOK			DOK-RP
IgG	1.02886	1.58836	0.611519	1.99375	1.11862	0.447991
catenin	37.4249	27.8395	23.7558	141.024	100.395	104.905
