# Supplementary material for: NRF2 modulates WNT signaling pathway to enhance photodynamic therapy resistance in oral leukoplakia
Source: EMBO Mol Med. 2025 Jun 10;17(7):1794–824. doi: 10.1038/s44321-025-00256-w (PMC12254380; doi:10.1038/s44321-025-00256-w)
Supplement: Supplementary file 8 — Source data Fig. 6 [file 44321_2025_256_MOESM8_ESM.zip]

Archive with 27 entries (18 files):
- Figure 6-source data/
- Figure 6-source data/.DS_Store
- __MACOSX/Figure 6-source data/._.DS_Store
- Figure 6-source data/Figure 6F/
- Figure 6-source data/Figure 6H/
- Figure 6-source data/Figure 6I/
- Figure 6-source data/Figure 6G/
- Figure 6-source data/Figure 6B/
- Figure 6-source data/Figure 6E/
- Figure 6-source data/Figure 6D/
- Figure 6-source data/Figure 6C/
- Figure 6-source data/Figure 6F/Figure 6F.xlsx
- __MACOSX/Figure 6-source data/Figure 6F/._Figure 6F.xlsx
- Figure 6-source data/Figure 6H/figure 6H.pdf
- __MACOSX/Figure 6-source data/Figure 6H/._figure 6H.pdf
- Figure 6-source data/Figure 6I/Figure 6I.xlsx
- __MACOSX/Figure 6-source data/Figure 6I/._Figure 6I.xlsx
- Figure 6-source data/Figure 6G/FIGURE.xlsx
- __MACOSX/Figure 6-source data/Figure 6G/._FIGURE.xlsx
- Figure 6-source data/Figure 6B/μ╝öτñ║μûçτ¿┐8.pdf
- __MACOSX/Figure 6-source data/Figure 6B/._μ╝öτñ║μûçτ¿┐8.pdf
- Figure 6-source data/Figure 6E/figure 6E.pdf
- __MACOSX/Figure 6-source data/Figure 6E/._figure 6E.pdf
- Figure 6-source data/Figure 6D/figure 6D.xlsx
- __MACOSX/Figure 6-source data/Figure 6D/._figure 6D.xlsx
- Figure 6-source data/Figure 6C/Figure 6C.pdf
- __MACOSX/Figure 6-source data/Figure 6C/._Figure 6C.pdf
