# Supplementary material for: NRF2 modulates WNT signaling pathway to enhance photodynamic therapy resistance in oral leukoplakia
Source: EMBO Mol Med. 2025 Jun 10;17(7):1794–824. doi: 10.1038/s44321-025-00256-w (PMC12254380; doi:10.1038/s44321-025-00256-w)
Supplement: Supplementary file 8 — Source data Fig. 6 [file 44321_2025_256_MOESM8_ESM.zip › Figure 6-source data/Figure 6F/Figure 6F.xlsx]

## Sheet: Sheet1
	中度	中度～重度	原位癌	浸润癌
nc	0	0	2	2
brus	0	1	0	3
pdt	0	2	1	1
pdt+brus	3	1	0	0
