# Supplementary material for: NRF2 modulates WNT signaling pathway to enhance photodynamic therapy resistance in oral leukoplakia
Source: EMBO Mol Med. 2025 Jun 10;17(7):1794–824. doi: 10.1038/s44321-025-00256-w (PMC12254380; doi:10.1038/s44321-025-00256-w)
Supplement: Supplementary file 8 — Source data Fig. 6 [file 44321_2025_256_MOESM8_ESM.zip › Figure 6-source data/Figure 6I/Figure 6I.xlsx]

## Sheet: Sheet1
NC	BRUS	PDT	PDT+BRUS
64.0125	62.1922	28.8811	22.5844
53.6085	58.5234	36.8682	24.1381
51.9566	55.9441	34.8523	25.7782
42.3338	48.3381	37.089	25.5462
