# Supplementary material for: NRF2 modulates WNT signaling pathway to enhance photodynamic therapy resistance in oral leukoplakia
Source: EMBO Mol Med. 2025 Jun 10;17(7):1794–824. doi: 10.1038/s44321-025-00256-w (PMC12254380; doi:10.1038/s44321-025-00256-w)
Supplement: Supplementary file 8 — Source data Fig. 6 [file 44321_2025_256_MOESM8_ESM.zip › Figure 6-source data/Figure 6D/figure 6D.xlsx]

## Sheet: Sheet1
	Before				After
NC	3	4	5	4	9	10	10	8
Brusatol	3	3	3	6	10	10	4	9
PDT	4	6	4	3	8	7	5	3
Combo	3	7	5	3	3	3	2	3
