# Supplementary material for: NRF2 modulates WNT signaling pathway to enhance photodynamic therapy resistance in oral leukoplakia
Source: EMBO Mol Med. 2025 Jun 10;17(7):1794–824. doi: 10.1038/s44321-025-00256-w (PMC12254380; doi:10.1038/s44321-025-00256-w)
Supplement: Supplementary file 9 — Figure EV6 Source Data [file 44321_2025_256_MOESM9_ESM.zip]

Archive with 25 entries (20 files):
- Figure EV6-source data/
- Figure EV6-source data/.DS_Store
- Figure EV6-source data/Figure EV6-A/
- Figure EV6-source data/Figure EV6-C/
- Figure EV6-source data/Figure EV6-D/
- Figure EV6-source data/Figure EV6-B/
- Figure EV6-source data/Figure EV6-A/(Revised version)EV6A-OLK-case2-5x.tif
- __MACOSX/Figure EV6-source data/Figure EV6-A/._(Revised version)EV6A-OLK-case2-5x.tif
- Figure EV6-source data/Figure EV6-A/(Revised version)EV6A-OLK-case2-10x.tif
- __MACOSX/Figure EV6-source data/Figure EV6-A/._(Revised version)EV6A-OLK-case2-10x.tif
- Figure EV6-source data/Figure EV6-A/.DS_Store
- Figure EV6-source data/Figure EV6-A/(Revised version)EV6A-Normal-10x.tif
- __MACOSX/Figure EV6-source data/Figure EV6-A/._(Revised version)EV6A-Normal-10x.tif
- Figure EV6-source data/Figure EV6-A/(Revised version)EV6A-OLK-case1-10x.tif
- __MACOSX/Figure EV6-source data/Figure EV6-A/._(Revised version)EV6A-OLK-case1-10x.tif
- Figure EV6-source data/Figure EV6-A/(Revised version)EV6A-OLK-case1-5x.tif
- __MACOSX/Figure EV6-source data/Figure EV6-A/._(Revised version)EV6A-OLK-case1-5x.tif
- Figure EV6-source data/Figure EV6-A/(Revised version)EV6A-Normal-5x.tif
- __MACOSX/Figure EV6-source data/Figure EV6-A/._(Revised version)EV6A-Normal-5x.tif
- Figure EV6-source data/Figure EV6-C/.DS_Store
- Figure EV6-source data/Figure EV6-C/~$Figure EV6 D.xlsx
- Figure EV6-source data/Figure EV6-C/Figure EV6 C.pdf
- Figure EV6-source data/Figure EV6-D/Figure EV6 D.xlsx
- Figure EV6-source data/Figure EV6-B/Figure EV6 B (right).xlsx
- Figure EV6-source data/Figure EV6-B/Figure EV6 B (left).pdf
