# Supplementary material for: NRF2 modulates WNT signaling pathway to enhance photodynamic therapy resistance in oral leukoplakia
Source: EMBO Mol Med. 2025 Jun 10;17(7):1794–824. doi: 10.1038/s44321-025-00256-w (PMC12254380; doi:10.1038/s44321-025-00256-w)
Supplement: Supplementary file 9 — Figure EV6 Source Data [file 44321_2025_256_MOESM9_ESM.zip › Figure EV6-source data/Figure EV6-D/Figure EV6 D.xlsx]

## Sheet: Sheet1
	NC				Brusatol				PDT				Combo
0	28.4	27.8	29	29.5	28.1	27.4	28.5	29.8	27.7	27.9	28	29.5	28.2	28.1	27.3	29.4
3	28.6	28.23	29.2	29.7	28.3	27.83	28.76	30.23	28.06	28.7	28.32	29.77	28.39	28.59	27.56	29.7
6	28.3	28	28.79	29.1	27.9	27.6	28.21	29.34	27.12	26.98	27.13	28.54	27.74	27.41	26.83	28.96
9	27.5	27.73	27.94	28.12	26.98	26.73	27.43	28.4	26.1	26.5	26.2	27.32	26.13	26.25	25.32	27.1
12	26.12	26.32	26.47	27.42	26.13	25.37	25.98	26.9	25.1	24.9	25.9	26.9	25.96	26.12	24.95	26.58
15	25.24	25.97	26.23	26.84	25.61	24.85	25.94	26.7	25.5	25.2	26.53	26.7	26.32	25.94	25.56	26.97
18	24.84	25.32	25.3	26.43	26.1	24.94	24.9	25.83	25.1	25.3	26.1	26.83	26.42	26.13	25.74	26.48
21	24.57	24.64	24.9	26.3	25.8	24.84	24.6	25.1	24.5	25.3	25.9	26.43	25.98	25.72	25.42	26.34
24	24.12	23.97	25.1	25.9	24.6	24.78	24.3	24.9	24.3	25.2	25.4	25.4	25.43	25.42	25.12	26.13
