# Supplementary material for: NRF2 modulates WNT signaling pathway to enhance photodynamic therapy resistance in oral leukoplakia
Source: EMBO Mol Med. 2025 Jun 10;17(7):1794–824. doi: 10.1038/s44321-025-00256-w (PMC12254380; doi:10.1038/s44321-025-00256-w)
Supplement: Supplementary file 9 — Figure EV6 Source Data [file 44321_2025_256_MOESM9_ESM.zip › Figure EV6-source data/Figure EV6-B/Figure EV6 B (right).xlsx]

## Sheet: Sheet1
	NC			Brusatol
NRF2	164.293	139.227	176.382	45.8528	35.7388	25.5848
pNRF2	127.581	165.256	137.639	79.9111	60.3892	80.443
β-CATENIN	113.531	132.493	139.938	103.34	55.065	68.1022
